# Supplementary material for: Re-Examining the Automaticity and Directionality of the Activation of the Spatial-Valence "Good is Up" Metaphoric Association
Source: PLoS One. 2015 Apr 13;10(4):e0123371. doi: 10.1371/journal.pone.0123371 (PMC4395106; doi:10.1371/journal.pone.0123371)
Supplement: S1 Data — (XLSX) [file pone.0123371.s002.xlsx]

## Sheet: information
Experiment	Experiment No
subject	subject No
WML_score	only for WML blocks: 0---error in working memory task, 1---correct in working memory task
WML	non-WML vs. WML blocks
position	top vs. bottom
valence	positive vs. negative
mark	conditions: 111---non-WML_top_positive
words
wordRT
wordACC
pq.ACC
pq.RT
LogRT	log transform (wordRT)
ZLogRT
LogRT_replaced	replacing trials with 3SDs beyong the mean (logwordRT) (Dependent variable of ANOVA)
ZwordRT
wordRT_replaced	replacing trials with 3SDs beyong the mean (WOrdRT) (For descriptive statistics: cell means and plots)

## Sheet: Exp1
Experiment	subject	WML_score	WML	position	valence	mark	words	wordRT	wordACC	LogRT	ZLogRT	LogRT_replaced	ZwordRT	wordRT_replaced
1	295		0	top	pos	111	heaven	670	0	2.83
1	295		0	top	Neg	112	depression	1751	0	3.24
1	295	1	6	top	pos	211	delight	1010	0	3
1	296	1	6	top	Neg	212	greed	549	0	2.74
1	297		0	top	pos	111	reward	734	0	2.87
1	297		0	top	Neg	112	suicide	735	0	2.87
1	297	1	6	top	pos	211	delight	750	0	2.88
1	297	1	6	top	Neg	212	funeral	1653	0	3.22
1	297	1	6	top	Neg	212	injury	664	0	2.82
1	297	1	6	bottom	Neg	222	headache	925	0	2.97
1	297	1	6	bottom	Neg	222	suicide	940	0	2.97
1	298		0	bottom	pos	121	victory	934	0	2.97
1	298		0	bottom	pos	121	miracle	1866	0	3.27
1	298		0	bottom	pos	121	angel	583	0	2.77
1	298		0	bottom	Neg	122	greed	1753	0	3.24
1	298		0	bottom	Neg	122	funeral	2300	0	3.36
1	298	1	6	top	pos	211	humor	1623	0	3.21
1	298	1	6	top	Neg	212	greed	1314	0	3.12
1	298	1	6	top	Neg	212	destruction	3735	0	3.57
1	298	1	6	bottom	Neg	222	hell	1741	0	3.24
1	298	1	6	bottom	Neg	222	pain	856	0	2.93
1	299		0	bottom	pos	121	victory	649	0	2.81
1	299		0	bottom	Neg	122	poverty	766	0	2.88
1	299	1	6	top	pos	211	desire	1508	0	3.18
1	299	1	6	top	Neg	212	funeral	1224	0	3.09
1	299	1	6	top	Neg	212	poverty	1053	0	3.02
1	300	1	6	bottom	pos	221	heaven	686	0	2.84
1	300	1	6	bottom	Neg	222	guilt	565	0	2.75
1	301		0	top	Neg	112	pain	1832	0	3.26
1	301		0	top	Neg	112	trouble	973	0	2.99
1	301		0	bottom	Neg	122	cancer	1023	0	3.01
1	301		0	bottom	Neg	122	destruction	1627	0	3.21
1	301	1	6	top	Neg	212	greed	676	0	2.83
1	301	1	6	top	Neg	212	funeral	1009	0	3
1	301	1	6	top	Neg	212	devil	754	0	2.88
1	301	1	6	bottom	pos	221	acceptance	1080	0	3.03
1	301	1	6	bottom	Neg	222	headache	1729	0	3.24
1	301	1	6	bottom	Neg	222	guilt	1739	0	3.24
1	302		0	top	Neg	112	hell	785	0	2.89
1	302		0	bottom	Neg	122	greed	878	0	2.94
1	302	1	6	top	pos	211	angel	803	0	2.9
1	302	1	6	top	Neg	212	poverty	809	0	2.91
1	302	1	6	bottom	Neg	222	hell	934	0	2.97
1	303		0	top	Neg	112	disaster	726	0	2.86
1	303		0	bottom	pos	121	desire	3228	0	3.51
1	303		0	bottom	pos	121	hug	1119	0	3.05
1	303		0	bottom	Neg	122	greed	1260	0	3.1
1	303	1	6	top	pos	211	humor	1719	0	3.24
1	303	1	6	top	pos	211	vacation	1588	0	3.2
1	304		0	top	pos	111	heaven	1145	0	3.06
1	304		0	top	Neg	112	loneliness	655	0	2.82
1	304		0	bottom	pos	121	vacation	1989	0	3.3
1	304		0	bottom	pos	121	loyalty	999	0	3
1	304		0	bottom	Neg	122	greed	1505	0	3.18
1	304	1	6	top	pos	211	loyalty	1583	0	3.2
1	304	1	6	top	pos	211	hug	3338	0	3.52
1	304	1	6	top	pos	211	vacation	1600	0	3.2
1	304	1	6	top	Neg	212	greed	794	0	2.9
1	304	1	6	bottom	Neg	222	depression	583	0	2.77
1	304	1	6	bottom	Neg	222	pain	646	0	2.81
1	305		0	top	pos	111	perfection	890	0	2.95
1	305		0	top	Neg	112	thief	666	0	2.82
1	305		0	top	Neg	112	suicide	942	0	2.97
1	305		0	top	Neg	112	depression	487	0	2.69
1	305		0	bottom	pos	121	desire	622	0	2.79
1	305		0	bottom	pos	121	wisdom	661	0	2.82
1	305		0	bottom	pos	121	warmth	675	0	2.83
1	305		0	bottom	Neg	122	murderer	1021	0	3.01
1	305		0	bottom	Neg	122	hunger	686	0	2.84
1	305		0	bottom	Neg	122	cancer	614	0	2.79
1	305	1	6	top	pos	211	victory	1044	0	3.02
1	305	1	6	top	pos	211	miracle	680	0	2.83
1	305	1	6	top	pos	211	birthday	639	0	2.81
1	305	1	6	top	Neg	212	stress	1109	0	3.04
1	305	1	6	bottom	pos	221	wealth	445	0	2.65
1	305	1	6	bottom	Neg	222	selfishness	617	0	2.79
1	305	1	6	bottom	Neg	222	trouble	612	0	2.79
1	305	1	6	bottom	Neg	222	headache	743	0	2.87
1	306		0	top	pos	111	holiday	686	0	2.84
1	306		0	top	Neg	112	depression	891	0	2.95
1	306		0	bottom	pos	121	angel	3702	0	3.57
1	306		0	bottom	Neg	122	accident	552	0	2.74
1	306	1	6	top	Neg	212	funeral	687	0	2.84
1	306	1	6	top	Neg	212	failure	599	0	2.78
1	307		0	bottom	Neg	122	greed	735	0	2.87
1	307		0	bottom	Neg	122	pollution	772	0	2.89
1	307	1	6	top	pos	211	desire	700	0	2.85
1	307	1	6	top	pos	211	champion	919	0	2.96
1	307	1	6	top	Neg	212	greed	754	0	2.88
1	307	1	6	top	Neg	212	fault	723	0	2.86
1	307	1	6	bottom	pos	221	kiss	435	0	2.64
1	307	1	6	bottom	Neg	222	theft	758	0	2.88
1	308		0	top	Neg	112	pain	612	0	2.79
1	308		0	top	Neg	112	crisis	985	0	2.99
1	308		0	top	Neg	112	anger	664	0	2.82
1	308		0	bottom	pos	121	vacation	1244	0	3.09
1	308		0	bottom	pos	121	passion	652	0	2.81
1	308		0	bottom	pos	121	hug	575	0	2.76
1	308		0	bottom	pos	121	loyalty	682	0	2.83
1	308		0	bottom	Neg	122	funeral	842	0	2.93
1	308		0	bottom	Neg	122	hunger	1017	0	3.01
1	308		0	bottom	Neg	122	ignorance	626	0	2.8
1	308	1	6	top	pos	211	hug	562	0	2.75
1	308	1	6	top	pos	211	passion	711	0	2.85
1	308	1	6	top	pos	211	sweetheart	719	0	2.86
1	308	1	6	top	Neg	212	funeral	671	0	2.83
1	308	1	6	bottom	pos	221	beach	853	0	2.93
1	308	1	6	bottom	Neg	222	crisis	728	0	2.86
1	309	1	6	top	Neg	212	greed	579	0	2.76
1	309	1	6	top	Neg	212	accident	554	0	2.74
1	309	1	6	bottom	pos	221	paradise	2005	0	3.3
1	309	1	6	bottom	pos	221	heaven	624	0	2.8
1	309	1	6	bottom	Neg	222	selfishness	987	0	2.99
1	311		0	top	pos	111	beach	1491	0	3.17
1	311		0	top	Neg	112	crisis	1860	0	3.27
1	311		0	top	Neg	112	pain	1260	0	3.1
1	311		0	top	Neg	112	penalty	2921	0	3.47
1	311		0	bottom	Neg	122	greed	1358	0	3.13
1	311		0	bottom	Neg	122	ignorance	740	0	2.87
1	311		0	bottom	Neg	122	poverty	806	0	2.91
1	311	1	6	top	pos	211	champion	753	0	2.88
1	311	0	6	top	pos	211	talent	1008	0	3
1	311	0	6	top	Neg	212	funeral	988	0	2.99
1	311	1	6	top	Neg	212	poverty	971	0	2.99
1	311	0	6	top	Neg	212	failure	1050	0	3.02
1	313		0	top	pos	111	pride	1003	0	3
1	313		0	top	Neg	112	dirt	427	0	2.63
1	313		0	top	Neg	112	depression	993	0	3
1	313		0	top	Neg	112	bankrupt	433	0	2.64
1	313		0	bottom	pos	121	sweetheart	684	0	2.84
1	313		0	bottom	Neg	122	greed	755	0	2.88
1	313		0	bottom	Neg	122	sickness	771	0	2.89
1	313		0	bottom	Neg	122	evil	623	0	2.79
1	313		0	bottom	Neg	122	hunger	651	0	2.81
1	313	1	6	top	pos	211	adventure	860	0	2.93
1	313	1	6	top	Neg	212	evil	581	0	2.76
1	313	1	6	top	Neg	212	accident	415	0	2.62
1	313	1	6	top	Neg	212	sickness	708	0	2.85
1	313	1	6	bottom	Neg	222	pain	677	0	2.83
1	313	1	6	bottom	Neg	222	theft	949	0	2.98
1	313	1	6	bottom	Neg	222	hell	1604	0	3.21
1	313	1	6	bottom	Neg	222	starving	578	0	2.76
1	315		0	top	pos	111	bless	603	0	2.78
1	315		0	bottom	Neg	122	poverty	990	0	3
1	315	1	6	top	Neg	212	funeral	602	0	2.78
1	315	1	6	top	Neg	212	poverty	857	0	2.93
1	315	1	6	top	Neg	212	accident	519	0	2.72
1	315	1	6	bottom	pos	221	wealth	1460	0	3.16
1	315	1	6	bottom	pos	221	beach	715	0	2.85
1	315	1	6	bottom	Neg	222	loneliness	1233	0	3.09
1	316		0	top	pos	111	reward	926	0	2.97
1	316		0	top	Neg	112	loneliness	735	0	2.87
1	316		0	top	Neg	112	headache	514	0	2.71
1	316		0	top	Neg	112	suicide	977	0	2.99
1	316		0	bottom	Neg	122	failure	521	0	2.72
1	316	1	6	top	Neg	212	hunger	814	0	2.91
1	317		0	top	Neg	112	hell	471	0	2.67
1	317		0	bottom	pos	121	hug	656	0	2.82
1	317		0	bottom	pos	121	passion	861	0	2.94
1	317		0	bottom	pos	121	vacation	640	0	2.81
1	317	1	6	top	pos	211	warmth	1276	0	3.11
1	317	1	6	top	pos	211	adventure	539	0	2.73
1	317	1	6	bottom	pos	221	welfare	679	0	2.83
1	318		0	top	pos	111	heaven	1563	0	3.19
1	318		0	top	Neg	112	hell	867	0	2.94
1	318		0	top	Neg	112	starving	1084	0	3.04
1	318		0	top	Neg	112	crisis	1200	0	3.08
1	318		0	bottom	pos	121	success	752	0	2.88
1	318		0	bottom	pos	121	humor	1140	0	3.06
1	318		0	bottom	pos	121	miracle	1417	0	3.15
1	318		0	bottom	Neg	122	greed	817	0	2.91
1	318	1	6	top	pos	211	talent	1254	0	3.1
1	318	1	6	top	Neg	212	greed	1359	0	3.13
1	318	1	6	top	Neg	212	funeral	1094	0	3.04
1	318	1	6	bottom	pos	221	wedding	1163	0	3.07
1	318	1	6	bottom	pos	221	honesty	1400	0	3.15
1	318	1	6	bottom	Neg	222	crisis	1618	0	3.21
1	319		0	bottom	Neg	122	hunger	931	0	2.97
1	319	1	6	top	pos	211	adventure	2756	0	3.44
1	320		0	top	pos	111	pride	2253	0	3.35
1	320		0	top	Neg	112	death	616	0	2.79
1	320		0	bottom	Neg	122	funeral	1182	0	3.07
1	320	1	6	top	pos	211	desire	1001	0	3
1	320	1	6	bottom	pos	221	paradise	4206	0	3.62
1	320	1	6	bottom	Neg	222	pain	663	0	2.82
1	320	1	6	bottom	Neg	222	nightmare	778	0	2.89
1	320	0	6	bottom	Neg	222	anger	829	0	2.92
1	321		0	top	pos	111	kiss	540	0	2.73
1	321		0	top	pos	111	liberty	592	0	2.77
1	321		0	top	pos	111	welfare	692	0	2.84
1	321		0	top	pos	111	wedding	814	0	2.91
1	321		0	bottom	pos	121	miracle	566	0	2.75
1	321		0	bottom	Neg	122	accident	661	0	2.82
1	321	1	6	top	pos	211	joy	633	0	2.8
1	321	1	6	bottom	pos	221	bless	615	0	2.79
1	322		0	bottom	pos	121	desire	3984	0	3.6
1	323		0	top	Neg	112	selfishness	721	0	2.86
1	323		0	bottom	pos	121	hug	572	0	2.76
1	323		0	bottom	Neg	122	killer	493	0	2.69
1	323	1	6	top	pos	211	hug	501	0	2.7
1	323	1	6	top	pos	211	vacation	524	0	2.72
1	323	1	6	top	pos	211	passion	569	0	2.76
1	323	1	6	top	Neg	212	killer	507	0	2.71
1	323	1	6	bottom	pos	221	bless	705	0	2.85
1	324		0	bottom	pos	121	delight	693	0	2.84
1	324		0	bottom	Neg	122	greed	763	0	2.88
1	324	1	6	top	pos	211	warmth	684	0	2.84
1	324	1	6	top	Neg	212	greed	565	0	2.75
1	324	1	6	bottom	Neg	222	loneliness	645	0	2.81
1	324	1	6	bottom	Neg	222	pain	845	0	2.93
1	325		0	top	Neg	112	hell	742	0	2.87
1	325		0	top	Neg	112	anger	762	0	2.88
1	325		0	bottom	Neg	122	poverty	993	0	3
1	325		0	bottom	Neg	122	disappointment	1004	0	3
1	325		0	bottom	Neg	122	stress	969	0	2.99
1	325	1	6	top	Neg	212	pollution	651	0	2.81
1	325	1	6	bottom	pos	221	beach	742	0	2.87
1	325	1	6	bottom	Neg	222	headache	907	0	2.96
1	325	1	6	bottom	Neg	222	suicide	1526	0	3.18
1	325	1	6	bottom	Neg	222	penalty	925	0	2.97
1	326		0	bottom	pos	121	victory	719	0	2.86
1	326	1	6	top	Neg	212	hunger	831	0	2.92
1	326	1	6	top	Neg	212	devil	1799	0	3.26
1	326	1	6	bottom	Neg	222	penalty	1867	0	3.27
1	327		0	bottom	pos	121	loyalty	751	0	2.88
1	327		0	bottom	pos	121	victory	595	0	2.77
1	327	1	6	top	Neg	212	sickness	463	0	2.67
1	328		0	top	pos	111	optimism	771	0	2.89
1	328		0	top	Neg	112	selfishness	531	0	2.73
1	328		0	bottom	pos	121	hug	697	0	2.84
1	328		0	bottom	pos	121	delight	623	0	2.79
1	328		0	bottom	Neg	122	greed	484	0	2.68
1	328		0	bottom	Neg	122	ignorance	794	0	2.9
1	328		0	bottom	Neg	122	sickness	551	0	2.74
1	328		0	bottom	Neg	122	poverty	1082	0	3.03
1	328	1	6	top	pos	211	hug	432	0	2.64
1	328	1	6	top	Neg	212	greed	496	0	2.7
1	328	1	6	bottom	pos	221	health	487	0	2.69
1	328	1	6	bottom	Neg	222	headache	554	0	2.74
1	328	1	6	bottom	Neg	222	starving	615	0	2.79
1	329		0	top	pos	111	pride	647	0	2.81
1	329		0	top	Neg	112	loneliness	1095	0	3.04
1	329		0	top	Neg	112	punishment	535	0	2.73
1	329		0	bottom	Neg	122	funeral	957	0	2.98
1	329		0	bottom	Neg	122	accident	552	0	2.74
1	329	1	6	top	pos	211	hug	622	0	2.79
1	329	1	6	bottom	pos	221	pride	1743	0	3.24
1	329	1	6	bottom	pos	221	paradise	965	0	2.98
1	329	1	6	bottom	pos	221	perfection	637	0	2.8
1	329	1	6	bottom	Neg	222	nightmare	1211	0	3.08
1	330		0	top	pos	111	pride	725	0	2.86
1	330		0	top	pos	111	bless	521	0	2.72
1	330		0	top	pos	111	welfare	647	0	2.81
1	330		0	top	Neg	112	death	500	0	2.7
1	330		0	bottom	Neg	122	stress	862	0	2.94
1	330		0	bottom	Neg	122	tragedy	843	0	2.93
1	330		0	bottom	Neg	122	discomfort	618	0	2.79
1	330	1	6	top	pos	211	desire	502	0	2.7
1	330	1	6	top	Neg	212	killer	1130	0	3.05
1	330	1	6	top	Neg	212	stress	520	0	2.72
1	330	1	6	bottom	pos	221	welfare	645	0	2.81
1	330	1	6	bottom	Neg	222	anger	751	0	2.88
1	331		0	top	Neg	112	pain	707	0	2.85
1	331		0	bottom	pos	121	vacation	1535	0	3.19
1	331	1	6	top	pos	211	humor	587	0	2.77
1	331	1	6	top	Neg	212	greed	629	0	2.8
1	332		0	top	pos	111	beach	694	0	2.84
1	332		0	top	Neg	112	hell	1463	0	3.17
1	332		0	bottom	pos	121	vacation	1376	0	3.14
1	332	1	6	top	pos	211	desire	619	0	2.79
1	332	1	6	top	pos	211	humor	1037	0	3.02
1	332	1	6	top	Neg	212	poverty	801	0	2.9
1	332	0	6	top	Neg	212	failure	750	0	2.88
1	333		0	top	pos	111	liberty	704	0	2.85
1	333		0	top	Neg	112	anger	879	0	2.94
1	333		0	top	Neg	112	headache	813	0	2.91
1	333		0	bottom	pos	121	warmth	749	0	2.87
1	333		0	bottom	pos	121	miracle	610	0	2.79
1	333		0	bottom	Neg	122	greed	583	0	2.77
1	333		0	bottom	Neg	122	cancer	774	0	2.89
1	333	1	6	top	pos	211	miracle	560	0	2.75
1	333	1	6	top	pos	211	warmth	733	0	2.87
1	333	1	6	top	Neg	212	hunger	908	0	2.96
1	333	1	6	bottom	Neg	222	selfishness	635	0	2.8
1	334		0	top	pos	111	pride	1756	0	3.24
1	334		0	top	pos	111	liberty	1206	0	3.08
1	334		0	top	Neg	112	death	1112	0	3.05
1	334	1	6	top	pos	211	desire	705	0	2.85
1	334	1	6	top	pos	211	miracle	644	0	2.81
1	334	1	6	top	Neg	212	pollution	578	0	2.76
1	334	1	6	bottom	pos	221	liberty	990	0	3
1	334	1	6	bottom	Neg	222	anger	900	0	2.95
1	335		0	top	pos	111	kiss	518	0	2.71
1	335		0	top	pos	111	comfort	429	0	2.63
1	335		0	top	Neg	112	anger	593	0	2.77
1	335		0	bottom	pos	121	hug	603	0	2.78
1	335		0	bottom	Neg	122	greed	578	0	2.76
1	335		0	bottom	Neg	122	injury	497	0	2.7
1	335	1	6	top	pos	211	desire	477	0	2.68
1	336		0	bottom	pos	121	miracle	583	0	2.77
1	336	1	6	top	pos	211	angel	544	0	2.74
1	336	1	6	top	Neg	212	greed	544	0	2.74
1	337		0	top	Neg	112	anger	728	0	2.86
1	337		0	top	Neg	112	starving	1150	0	3.06
1	337		0	bottom	pos	121	desire	1187	0	3.07
1	337		0	bottom	Neg	122	greed	755	0	2.88
1	337		0	bottom	Neg	122	funeral	1705	0	3.23
1	337	1	6	top	pos	211	success	1133	0	3.05
1	337	1	6	top	Neg	212	greed	829	0	2.92
1	337	1	6	bottom	pos	221	heaven	1147	0	3.06
1	337	1	6	bottom	Neg	222	bankrupt	2722	0	3.43
1	337	1	6	bottom	Neg	222	loneliness	1356	0	3.13
1	338		0	top	Neg	112	mistake	466	0	2.67
1	338		0	top	Neg	112	anger	575	0	2.76
1	338		0	top	Neg	112	headache	578	0	2.76
1	338		0	bottom	pos	121	delight	546	0	2.74
1	338		0	bottom	pos	121	angel	663	0	2.82
1	338		0	bottom	Neg	122	funeral	620	0	2.79
1	338	0	6	top	pos	211	desire	523	0	2.72
1	338	1	6	top	pos	211	improvement	520	0	2.72
1	338	0	6	top	Neg	212	accident	525	0	2.72
1	338	0	6	top	Neg	212	sickness	761	0	2.88
1	338	1	6	top	Neg	212	tragedy	606	0	2.78
1	338	1	6	bottom	pos	221	paradise	523	0	2.72
1	338	1	6	bottom	pos	221	wealth	489	0	2.69
1	338	1	6	bottom	Neg	222	suicide	767	0	2.88
1	338	1	6	bottom	Neg	222	loss	425	0	2.63
1	338	1	6	bottom	Neg	222	selfishness	651	0	2.81
1	339		0	top	pos	111	glory	1606	0	3.21
1	339		0	top	Neg	112	nightmare	1121	0	3.05
1	339		0	top	Neg	112	hell	1492	0	3.17
1	339		0	top	Neg	112	dirt	2214	0	3.35
1	339		0	bottom	Neg	122	funeral	3327	0	3.52
1	339		0	bottom	Neg	122	sickness	2654	0	3.42
1	339	1	6	top	pos	211	kindness	4997	0	3.7
1	339	1	6	top	Neg	212	funeral	1336	0	3.13
1	339	1	6	bottom	pos	221	glory	1517	0	3.18
1	339	1	6	bottom	Neg	222	hell	2327	0	3.37
1	339	1	6	bottom	Neg	222	selfishness	2326	0	3.37
1	339	1	6	bottom	Neg	222	illness	1749	0	3.24
1	340		0	bottom	pos	121	desire	666	0	2.82
1	340	1	6	top	pos	211	desire	1444	0	3.16
1	340	1	6	top	pos	211	angel	530	0	2.72
1	351		0	top	Neg	112	disaster	912	0	2.96
1	351		0	top	Neg	112	dirt	1404	0	3.15
1	351		0	top	Neg	112	depression	1087	0	3.04
1	351		0	bottom	Neg	122	greed	819	0	2.91
1	351	1	6	top	Neg	212	greed	991	0	3
1	351	1	6	top	Neg	212	cancer	912	0	2.96
1	351	1	6	bottom	pos	221	bless	940	0	2.97
1	351	1	6	bottom	Neg	222	dirt	2680	0	3.43
1	352		0	top	pos	111	welfare	610	0	2.79
1	352		0	bottom	Neg	122	greed	490	0	2.69
1	352	1	6	top	Neg	212	pollution	624	0	2.8
1	352	1	6	top	Neg	212	destruction	702	0	2.85
1	353		0	top	pos	111	health	683	0	2.83
1	353		0	top	pos	111	honesty	560	0	2.75
1	353		0	top	Neg	112	pain	526	0	2.72
1	353		0	top	Neg	112	crisis	1019	0	3.01
1	353		0	bottom	pos	121	delight	574	0	2.76
1	353		0	bottom	Neg	122	greed	502	0	2.7
1	353		0	bottom	Neg	122	hunger	1001	0	3
1	353		0	bottom	Neg	122	pollution	738	0	2.87
1	353	1	6	top	pos	211	victory	674	0	2.83
1	353	1	6	top	pos	211	talent	611	0	2.79
1	353	1	6	top	pos	211	hug	590	0	2.77
1	353	1	6	top	Neg	212	funeral	631	0	2.8
1	353	1	6	top	Neg	212	greed	746	0	2.87
1	353	1	6	top	Neg	212	fear	684	0	2.84
1	353	0	6	top	Neg	212	hunger	424	0	2.63
1	353	1	6	bottom	pos	221	bless	560	0	2.75
1	354		0	top	Neg	112	theft	1141	0	3.06
1	354		0	bottom	pos	121	warmth	3131	0	3.5
1	354		0	bottom	Neg	122	danger	499	0	2.7
1	354		0	bottom	Neg	122	evil	719	0	2.86
1	354		0	bottom	Neg	122	fault	779	0	2.89
1	354		0	bottom	Neg	122	accident	567	0	2.75
1	354	1	6	top	pos	211	warmth	999	0	3
1	354	1	6	top	Neg	212	funeral	1693	0	3.23
1	354	0	6	top	Neg	212	pollution	655	0	2.82
1	354	1	6	top	Neg	212	injury	648	0	2.81
1	354	1	6	top	Neg	212	discomfort	818	0	2.91
1	354	0	6	bottom	Neg	222	death	612	0	2.79
1	354	1	6	bottom	Neg	222	suicide	618	0	2.79
1	354	1	6	bottom	Neg	222	trouble	801	0	2.9
1	355		0	top	Neg	112	penalty	1636	0	3.21
1	355		0	top	Neg	112	bankrupt	811	0	2.91
1	355		0	top	Neg	112	selfishness	1019	0	3.01
1	355		0	top	Neg	112	headache	573	0	2.76
1	355		0	bottom	pos	121	desire	617	0	2.79
1	355		0	bottom	pos	121	delight	632	0	2.8
1	355		0	bottom	pos	121	angel	653	0	2.81
1	355		0	bottom	Neg	122	greed	630	0	2.8
1	355		0	bottom	Neg	122	destruction	1191	0	3.08
1	355	1	6	top	pos	211	angel	609	0	2.78
1	355	1	6	top	pos	211	humor	805	0	2.91
1	355	1	6	bottom	Neg	222	suicide	569	0	2.76
1	329		0	top	pos	111	holiday	395	1	2.6	-2.09322	2.6	-1.03312	395
1	328		0	bottom	Neg	122	pollution	422	1	2.63	-1.90347	2.63	-0.97594	422
1	338		0	top	Neg	112	suicide	422	1	2.63	-1.90347	2.63	-0.97594	422
1	335		0	bottom	pos	121	warmth	424	1	2.63	-1.8899	2.63	-0.97171	424
1	335		0	bottom	Neg	122	cancer	426	1	2.63	-1.87639	2.63	-0.96747	426
1	338		0	top	pos	111	honey	428	1	2.63	-1.86295	2.63	-0.96324	428
1	336		0	top	pos	111	honey	429	1	2.63	-1.85625	2.63	-0.96112	429
1	300		0	bottom	Neg	122	hunger	430	1	2.63	-1.84957	2.63	-0.959	430
1	335		0	top	pos	111	perfection	434	1	2.64	-1.823	2.64	-0.95053	434
1	338		0	top	Neg	112	selfishness	444	1	2.65	-1.75763	2.65	-0.92936	444
1	338		0	bottom	Neg	122	danger	445	1	2.65	-1.75117	2.65	-0.92724	445
1	338	0	6	top	pos	211	joy	447	1	2.65	-1.7383	2.65	-0.923	447
1	338		0	bottom	Neg	122	ignorance	448	1	2.65	-1.73189	2.65	-0.92089	448
1	338	0	6	bottom	pos	221	pride	450	1	2.65	-1.71911	2.65	-0.91665	450
1	308		0	top	pos	111	honey	452	1	2.66	-1.70638	2.66	-0.91242	452
1	335		0	bottom	Neg	122	hunger	452	1	2.66	-1.70638	2.66	-0.91242	452
1	338	1	6	top	pos	211	humor	452	1	2.66	-1.70638	2.66	-0.91242	452
1	338		0	bottom	Neg	122	discomfort	453	1	2.66	-1.70004	2.66	-0.9103	453
1	305		0	bottom	Neg	122	fault	455	1	2.66	-1.6874	2.66	-0.90606	455
1	335		0	bottom	Neg	122	fault	455	1	2.66	-1.6874	2.66	-0.90606	455
1	323	1	6	top	pos	211	angel	456	1	2.66	-1.68109	2.66	-0.90395	456
1	335		0	top	Neg	112	depression	456	1	2.66	-1.68109	2.66	-0.90395	456
1	325		0	bottom	Neg	122	failure	458	1	2.66	-1.66854	2.66	-0.89971	458
1	338	0	6	top	pos	211	hope	458	1	2.66	-1.66854	2.66	-0.89971	458
1	338	1	6	bottom	Neg	222	depression	459	1	2.66	-1.66228	2.66	-0.89759	459
1	335	1	6	bottom	pos	221	honey	461	1	2.66	-1.6498	2.66	-0.89336	461
1	338	1	6	top	pos	211	excellence	461	1	2.66	-1.6498	2.66	-0.89336	461
1	335	1	6	bottom	pos	221	enjoyment	463	1	2.67	-1.63738	2.67	-0.88912	463
1	335		0	bottom	Neg	122	evil	464	1	2.67	-1.63118	2.67	-0.88701	464
1	335		0	top	pos	111	honey	467	1	2.67	-1.61269	2.67	-0.88065	467
1	338	1	6	top	Neg	212	danger	467	1	2.67	-1.61269	2.67	-0.88065	467
1	317		0	top	pos	111	glory	469	1	2.67	-1.60043	2.67	-0.87642	469
1	327	1	6	top	pos	211	sweetheart	469	1	2.67	-1.60043	2.67	-0.87642	469
1	316	1	6	bottom	pos	221	welfare	470	1	2.67	-1.59431	2.67	-0.8743	470
1	335	1	6	bottom	pos	221	honesty	470	1	2.67	-1.59431	2.67	-0.8743	470
1	330	1	6	bottom	pos	221	honey	471	1	2.67	-1.58821	2.67	-0.87218	471
1	338	0	6	bottom	pos	221	glory	471	1	2.67	-1.58821	2.67	-0.87218	471
1	306		0	bottom	Neg	122	fault	472	1	2.67	-1.58213	2.67	-0.87007	472
1	335	1	6	top	pos	211	joy	472	1	2.67	-1.58213	2.67	-0.87007	472
1	335	1	6	bottom	Neg	222	suicide	472	1	2.67	-1.58213	2.67	-0.87007	472
1	333		0	top	Neg	112	trouble	474	1	2.68	-1.56999	2.68	-0.86583	474
1	322		0	top	Neg	112	trouble	475	1	2.68	-1.56394	2.68	-0.86371	475
1	328	1	6	bottom	Neg	222	dirt	475	1	2.68	-1.56394	2.68	-0.86371	475
1	333	1	6	top	pos	211	kindness	475	1	2.68	-1.56394	2.68	-0.86371	475
1	335		0	top	Neg	112	pain	475	1	2.68	-1.56394	2.68	-0.86371	475
1	335	1	6	bottom	pos	221	holiday	475	1	2.68	-1.56394	2.68	-0.86371	475
1	336	1	6	bottom	pos	221	enjoyment	475	1	2.68	-1.56394	2.68	-0.86371	475
1	328		0	top	pos	111	pride	476	1	2.68	-1.55791	2.68	-0.8616	476
1	338		0	top	pos	111	kiss	477	1	2.68	-1.55189	2.68	-0.85948	477
1	338		0	top	Neg	112	death	477	1	2.68	-1.55189	2.68	-0.85948	477
1	330	1	6	top	Neg	212	cancer	478	1	2.68	-1.54588	2.68	-0.85736	478
1	296	1	6	top	pos	211	hope	479	1	2.68	-1.53988	2.68	-0.85524	479
1	335	1	6	top	pos	211	victory	479	1	2.68	-1.53988	2.68	-0.85524	479
1	338		0	bottom	Neg	122	tragedy	480	1	2.68	-1.53389	2.68	-0.85313	480
1	316	1	6	top	Neg	212	evil	481	1	2.68	-1.52792	2.68	-0.85101	481
1	338	0	6	top	pos	211	confidence	481	1	2.68	-1.52792	2.68	-0.85101	481
1	338	1	6	bottom	pos	221	perfection	481	1	2.68	-1.52792	2.68	-0.85101	481
1	317	1	6	bottom	pos	221	honey	482	1	2.68	-1.52196	2.68	-0.84889	482
1	352		0	bottom	Neg	122	danger	482	1	2.68	-1.52196	2.68	-0.84889	482
1	353		0	top	Neg	112	loneliness	482	1	2.68	-1.52196	2.68	-0.84889	482
1	308		0	top	pos	111	wedding	483	1	2.68	-1.51601	2.68	-0.84677	483
1	331	1	6	top	pos	211	joy	484	1	2.68	-1.51008	2.68	-0.84466	484
1	324		0	bottom	Neg	122	loser	485	1	2.69	-1.50416	2.69	-0.84254	485
1	332		0	top	pos	111	wealth	485	1	2.69	-1.50416	2.69	-0.84254	485
1	332		0	top	pos	111	comfort	486	1	2.69	-1.49824	2.69	-0.84042	486
1	308		0	bottom	pos	121	birthday	487	1	2.69	-1.49235	2.69	-0.8383	487
1	317	1	6	bottom	pos	221	pride	487	1	2.69	-1.49235	2.69	-0.8383	487
1	330	1	6	top	pos	211	hope	487	1	2.69	-1.49235	2.69	-0.8383	487
1	332		0	bottom	pos	121	birthday	487	1	2.69	-1.49235	2.69	-0.8383	487
1	335	1	6	top	pos	211	birthday	487	1	2.69	-1.49235	2.69	-0.8383	487
1	338	0	6	top	pos	211	birthday	487	1	2.69	-1.49235	2.69	-0.8383	487
1	338	0	6	bottom	Neg	222	death	487	1	2.69	-1.49235	2.69	-0.8383	487
1	330	1	6	top	Neg	212	murderer	488	1	2.69	-1.48646	2.69	-0.83619	488
1	335	1	6	bottom	Neg	222	illness	488	1	2.69	-1.48646	2.69	-0.83619	488
1	301		0	top	pos	111	holiday	489	1	2.69	-1.48058	2.69	-0.83407	489
1	328	1	6	bottom	pos	221	respect	489	1	2.69	-1.48058	2.69	-0.83407	489
1	330		0	bottom	pos	121	kindness	489	1	2.69	-1.48058	2.69	-0.83407	489
1	335	1	6	top	Neg	212	disappointment	489	1	2.69	-1.48058	2.69	-0.83407	489
1	323		0	top	pos	111	glory	490	1	2.69	-1.47472	2.69	-0.83195	490
1	323		0	bottom	Neg	122	devil	490	1	2.69	-1.47472	2.69	-0.83195	490
1	328	1	6	bottom	Neg	222	illness	490	1	2.69	-1.47472	2.69	-0.83195	490
1	332	1	6	top	pos	211	hope	490	1	2.69	-1.47472	2.69	-0.83195	490
1	335	1	6	top	pos	211	hope	490	1	2.69	-1.47472	2.69	-0.83195	490
1	300		0	top	pos	111	wealth	491	1	2.69	-1.46887	2.69	-0.82983	491
1	313		0	top	pos	111	perfection	492	1	2.69	-1.46303	2.69	-0.82772	492
1	329	1	6	bottom	pos	221	kiss	492	1	2.69	-1.46303	2.69	-0.82772	492
1	330		0	top	Neg	112	loss	492	1	2.69	-1.46303	2.69	-0.82772	492
1	330		0	top	Neg	112	loneliness	492	1	2.69	-1.46303	2.69	-0.82772	492
1	331	1	6	bottom	pos	221	health	492	1	2.69	-1.46303	2.69	-0.82772	492
1	307		0	top	pos	111	heaven	493	1	2.69	-1.4572	2.69	-0.8256	493
1	328	1	6	bottom	Neg	222	loneliness	493	1	2.69	-1.4572	2.69	-0.8256	493
1	333		0	top	pos	111	beach	493	1	2.69	-1.4572	2.69	-0.8256	493
1	323		0	bottom	pos	121	birthday	494	1	2.69	-1.45139	2.69	-0.82348	494
1	330		0	bottom	Neg	122	devil	494	1	2.69	-1.45139	2.69	-0.82348	494
1	332	0	6	bottom	pos	221	honey	494	1	2.69	-1.45139	2.69	-0.82348	494
1	335	1	6	top	pos	211	vacation	494	1	2.69	-1.45139	2.69	-0.82348	494
1	355		0	top	Neg	112	disaster	494	1	2.69	-1.45139	2.69	-0.82348	494
1	300	1	6	bottom	pos	221	comfort	495	1	2.69	-1.44559	2.69	-0.82136	495
1	329	1	6	top	pos	211	passion	495	1	2.69	-1.44559	2.69	-0.82136	495
1	330		0	top	pos	111	excitement	495	1	2.69	-1.44559	2.69	-0.82136	495
1	335	1	6	top	pos	211	excellence	496	1	2.7	-1.43979	2.7	-0.81925	496
1	338		0	bottom	Neg	122	murderer	496	1	2.7	-1.43979	2.7	-0.81925	496
1	338	1	6	top	Neg	212	evil	496	1	2.7	-1.43979	2.7	-0.81925	496
1	308		0	bottom	pos	121	wisdom	497	1	2.7	-1.43401	2.7	-0.81713	497
1	331		0	top	pos	111	paradise	497	1	2.7	-1.43401	2.7	-0.81713	497
1	335		0	top	Neg	112	dirt	497	1	2.7	-1.43401	2.7	-0.81713	497
1	336		0	top	pos	111	holiday	497	1	2.7	-1.43401	2.7	-0.81713	497
1	355		0	bottom	Neg	122	ignorance	497	1	2.7	-1.43401	2.7	-0.81713	497
1	307		0	bottom	Neg	122	devil	498	1	2.7	-1.42825	2.7	-0.81501	498
1	329	1	6	top	pos	211	adventure	498	1	2.7	-1.42825	2.7	-0.81501	498
1	305		0	top	pos	111	kiss	499	1	2.7	-1.42249	2.7	-0.81289	499
1	313	1	6	top	Neg	212	failure	499	1	2.7	-1.42249	2.7	-0.81289	499
1	316		0	top	pos	111	wedding	499	1	2.7	-1.42249	2.7	-0.81289	499
1	321		0	top	Neg	112	thief	499	1	2.7	-1.42249	2.7	-0.81289	499
1	335		0	top	pos	111	excitement	499	1	2.7	-1.42249	2.7	-0.81289	499
1	335		0	bottom	Neg	122	devil	499	1	2.7	-1.42249	2.7	-0.81289	499
1	335	1	6	bottom	pos	221	health	499	1	2.7	-1.42249	2.7	-0.81289	499
1	338		0	bottom	pos	121	joy	499	1	2.7	-1.42249	2.7	-0.81289	499
1	308		0	bottom	pos	121	hope	500	1	2.7	-1.41674	2.7	-0.81078	500
1	330	1	6	top	Neg	212	fear	500	1	2.7	-1.41674	2.7	-0.81078	500
1	316	1	6	top	Neg	212	cancer	501	1	2.7	-1.41101	2.7	-0.80866	501
1	321	1	6	top	Neg	212	hunger	501	1	2.7	-1.41101	2.7	-0.80866	501
1	324		0	bottom	Neg	122	evil	501	1	2.7	-1.41101	2.7	-0.80866	501
1	328	1	6	bottom	pos	221	enjoyment	501	1	2.7	-1.41101	2.7	-0.80866	501
1	335	1	6	top	Neg	212	loser	501	1	2.7	-1.41101	2.7	-0.80866	501
1	335	1	6	bottom	Neg	222	guilt	501	1	2.7	-1.41101	2.7	-0.80866	501
1	315		0	top	pos	111	wealth	502	1	2.7	-1.40529	2.7	-0.80654	502
1	323		0	top	pos	111	honey	502	1	2.7	-1.40529	2.7	-0.80654	502
1	338		0	top	Neg	112	illness	502	1	2.7	-1.40529	2.7	-0.80654	502
1	338	1	6	bottom	pos	221	health	502	1	2.7	-1.40529	2.7	-0.80654	502
1	355		0	top	Neg	112	thief	502	1	2.7	-1.40529	2.7	-0.80654	502
1	300		0	top	pos	111	comfort	503	1	2.7	-1.39958	2.7	-0.80442	503
1	301		0	top	pos	111	wedding	503	1	2.7	-1.39958	2.7	-0.80442	503
1	328	1	6	bottom	pos	221	honey	503	1	2.7	-1.39958	2.7	-0.80442	503
1	331	1	6	bottom	pos	221	honey	503	1	2.7	-1.39958	2.7	-0.80442	503
1	333		0	top	Neg	112	guilt	503	1	2.7	-1.39958	2.7	-0.80442	503
1	333	1	6	top	Neg	212	devil	503	1	2.7	-1.39958	2.7	-0.80442	503
1	335	1	6	top	pos	211	success	503	1	2.7	-1.39958	2.7	-0.80442	503
1	338		0	top	Neg	112	loss	503	1	2.7	-1.39958	2.7	-0.80442	503
1	321		0	bottom	Neg	122	sickness	504	1	2.7	-1.39388	2.7	-0.80231	504
1	336	1	6	bottom	pos	221	wealth	504	1	2.7	-1.39388	2.7	-0.80231	504
1	338		0	bottom	pos	121	excellence	504	1	2.7	-1.39388	2.7	-0.80231	504
1	308	1	6	top	pos	211	joy	505	1	2.7	-1.38819	2.7	-0.80019	505
1	322	1	6	top	Neg	212	funeral	505	1	2.7	-1.38819	2.7	-0.80019	505
1	322	1	6	top	Neg	212	pollution	505	1	2.7	-1.38819	2.7	-0.80019	505
1	323		0	top	pos	111	enjoyment	505	1	2.7	-1.38819	2.7	-0.80019	505
1	329		0	bottom	pos	121	joy	505	1	2.7	-1.38819	2.7	-0.80019	505
1	330		0	bottom	Neg	122	loser	505	1	2.7	-1.38819	2.7	-0.80019	505
1	330	1	6	top	pos	211	victory	505	1	2.7	-1.38819	2.7	-0.80019	505
1	335		0	bottom	pos	121	sweetheart	505	1	2.7	-1.38819	2.7	-0.80019	505
1	338		0	bottom	Neg	122	killer	505	1	2.7	-1.38819	2.7	-0.80019	505
1	338	1	6	top	pos	211	success	505	1	2.7	-1.38819	2.7	-0.80019	505
1	355		0	top	Neg	112	death	505	1	2.7	-1.38819	2.7	-0.80019	505
1	315	1	6	top	Neg	212	fear	506	1	2.7	-1.38251	2.7	-0.79807	506
1	321		0	top	Neg	112	disaster	506	1	2.7	-1.38251	2.7	-0.79807	506
1	321	1	6	top	Neg	212	danger	506	1	2.7	-1.38251	2.7	-0.79807	506
1	330	1	6	bottom	Neg	222	pain	506	1	2.7	-1.38251	2.7	-0.79807	506
1	333		0	top	pos	111	enjoyment	506	1	2.7	-1.38251	2.7	-0.79807	506
1	335	1	6	bottom	Neg	222	loss	506	1	2.7	-1.38251	2.7	-0.79807	506
1	338		0	top	Neg	112	hell	506	1	2.7	-1.38251	2.7	-0.79807	506
1	317	1	6	top	pos	211	talent	507	1	2.71	-1.37685	2.71	-0.79595	507
1	335		0	bottom	pos	121	joy	507	1	2.71	-1.37685	2.71	-0.79595	507
1	353		0	bottom	pos	121	hope	507	1	2.71	-1.37685	2.71	-0.79595	507
1	354		0	top	pos	111	wealth	507	1	2.71	-1.37685	2.71	-0.79595	507
1	296		0	bottom	pos	121	success	508	1	2.71	-1.37119	2.71	-0.79384	508
1	300	1	6	top	Neg	212	sickness	508	1	2.71	-1.37119	2.71	-0.79384	508
1	332	1	6	top	pos	211	joy	508	1	2.71	-1.37119	2.71	-0.79384	508
1	338		0	top	Neg	112	starving	508	1	2.71	-1.37119	2.71	-0.79384	508
1	328		0	top	Neg	112	depression	509	1	2.71	-1.36555	2.71	-0.79172	509
1	338	0	6	bottom	Neg	222	disaster	509	1	2.71	-1.36555	2.71	-0.79172	509
1	295		0	top	Neg	112	trouble	510	1	2.71	-1.35991	2.71	-0.7896	510
1	317		0	top	pos	111	enjoyment	510	1	2.71	-1.35991	2.71	-0.7896	510
1	324		0	top	Neg	112	mistake	510	1	2.71	-1.35991	2.71	-0.7896	510
1	315	1	6	top	pos	211	victory	511	1	2.71	-1.35429	2.71	-0.78748	511
1	335		0	top	pos	111	bless	511	1	2.71	-1.35429	2.71	-0.78748	511
1	335	1	6	top	Neg	212	stress	511	1	2.71	-1.35429	2.71	-0.78748	511
1	313	1	6	bottom	pos	221	holiday	512	1	2.71	-1.34868	2.71	-0.78536	512
1	335		0	top	pos	111	holiday	512	1	2.71	-1.34868	2.71	-0.78536	512
1	317	1	6	top	pos	211	loyalty	513	1	2.71	-1.34308	2.71	-0.78325	513
1	321		0	top	Neg	112	death	513	1	2.71	-1.34308	2.71	-0.78325	513
1	321		0	bottom	Neg	122	injury	513	1	2.71	-1.34308	2.71	-0.78325	513
1	322		0	top	Neg	112	loss	513	1	2.71	-1.34308	2.71	-0.78325	513
1	324		0	top	Neg	112	disaster	513	1	2.71	-1.34308	2.71	-0.78325	513
1	331		0	top	pos	111	excitement	513	1	2.71	-1.34308	2.71	-0.78325	513
1	335	1	6	top	Neg	212	tragedy	513	1	2.71	-1.34308	2.71	-0.78325	513
1	335	1	6	top	Neg	212	murderer	513	1	2.71	-1.34308	2.71	-0.78325	513
1	338	1	6	top	Neg	212	loser	513	1	2.71	-1.34308	2.71	-0.78325	513
1	355		0	top	pos	111	glory	513	1	2.71	-1.34308	2.71	-0.78325	513
1	305		0	bottom	Neg	122	destruction	514	1	2.71	-1.33749	2.71	-0.78113	514
1	306		0	top	Neg	112	theft	514	1	2.71	-1.33749	2.71	-0.78113	514
1	327	1	6	bottom	Neg	222	loss	514	1	2.71	-1.33749	2.71	-0.78113	514
1	333		0	top	pos	111	acceptance	514	1	2.71	-1.33749	2.71	-0.78113	514
1	333		0	bottom	Neg	122	danger	514	1	2.71	-1.33749	2.71	-0.78113	514
1	334		0	bottom	pos	121	passion	514	1	2.71	-1.33749	2.71	-0.78113	514
1	353	0	6	top	pos	211	passion	514	1	2.71	-1.33749	2.71	-0.78113	514
1	309		0	top	Neg	112	loss	515	1	2.71	-1.33192	2.71	-0.77901	515
1	329		0	top	pos	111	acceptance	515	1	2.71	-1.33192	2.71	-0.77901	515
1	333		0	top	pos	111	honesty	515	1	2.71	-1.33192	2.71	-0.77901	515
1	335	1	6	top	Neg	212	discomfort	515	1	2.71	-1.33192	2.71	-0.77901	515
1	295		0	bottom	Neg	122	murderer	516	1	2.71	-1.32635	2.71	-0.77689	516
1	309	1	6	top	pos	211	joy	516	1	2.71	-1.32635	2.71	-0.77689	516
1	317		0	bottom	pos	121	hope	516	1	2.71	-1.32635	2.71	-0.77689	516
1	317	1	6	bottom	pos	221	wedding	516	1	2.71	-1.32635	2.71	-0.77689	516
1	328		0	top	Neg	112	death	516	1	2.71	-1.32635	2.71	-0.77689	516
1	335		0	bottom	pos	121	wisdom	516	1	2.71	-1.32635	2.71	-0.77689	516
1	338		0	top	pos	111	glory	516	1	2.71	-1.32635	2.71	-0.77689	516
1	321		0	top	Neg	112	crisis	517	1	2.71	-1.32079	2.71	-0.77478	517
1	323	1	6	top	pos	211	loyalty	517	1	2.71	-1.32079	2.71	-0.77478	517
1	327		0	bottom	Neg	122	loser	517	1	2.71	-1.32079	2.71	-0.77478	517
1	331		0	bottom	pos	121	talent	517	1	2.71	-1.32079	2.71	-0.77478	517
1	352	1	6	bottom	pos	221	health	517	1	2.71	-1.32079	2.71	-0.77478	517
1	299		0	bottom	Neg	122	loser	518	1	2.71	-1.31525	2.71	-0.77266	518
1	300	0	6	bottom	pos	221	kiss	518	1	2.71	-1.31525	2.71	-0.77266	518
1	317	1	6	top	Neg	212	devil	518	1	2.71	-1.31525	2.71	-0.77266	518
1	323		0	bottom	Neg	122	injury	518	1	2.71	-1.31525	2.71	-0.77266	518
1	330		0	bottom	Neg	122	fear	518	1	2.71	-1.31525	2.71	-0.77266	518
1	353	1	6	bottom	pos	221	optimism	518	1	2.71	-1.31525	2.71	-0.77266	518
1	307	1	6	top	pos	211	talent	519	1	2.72	-1.30971	2.72	-0.77054	519
1	315	1	6	top	pos	211	confidence	519	1	2.72	-1.30971	2.72	-0.77054	519
1	315	1	6	bottom	pos	221	respect	519	1	2.72	-1.30971	2.72	-0.77054	519
1	317		0	top	pos	111	excitement	519	1	2.72	-1.30971	2.72	-0.77054	519
1	317		0	top	Neg	112	pain	519	1	2.72	-1.30971	2.72	-0.77054	519
1	321		0	top	Neg	112	depression	519	1	2.72	-1.30971	2.72	-0.77054	519
1	328		0	bottom	Neg	122	loser	519	1	2.72	-1.30971	2.72	-0.77054	519
1	330		0	bottom	pos	121	sweetheart	519	1	2.72	-1.30971	2.72	-0.77054	519
1	332		0	top	pos	111	honesty	519	1	2.72	-1.30971	2.72	-0.77054	519
1	332		0	top	pos	111	welfare	519	1	2.72	-1.30971	2.72	-0.77054	519
1	335		0	top	Neg	112	trouble	519	1	2.72	-1.30971	2.72	-0.77054	519
1	335	1	6	top	Neg	212	killer	519	1	2.72	-1.30971	2.72	-0.77054	519
1	335	1	6	top	Neg	212	devil	519	1	2.72	-1.30971	2.72	-0.77054	519
1	336	1	6	top	Neg	212	devil	519	1	2.72	-1.30971	2.72	-0.77054	519
1	353	1	6	bottom	Neg	222	crisis	519	1	2.72	-1.30971	2.72	-0.77054	519
1	355		0	bottom	pos	121	joy	519	1	2.72	-1.30971	2.72	-0.77054	519
1	305	1	6	bottom	pos	221	holiday	520	1	2.72	-1.30419	2.72	-0.76842	520
1	306	1	6	top	Neg	212	evil	520	1	2.72	-1.30419	2.72	-0.76842	520
1	315	1	6	top	pos	211	joy	520	1	2.72	-1.30419	2.72	-0.76842	520
1	324		0	top	pos	111	comfort	520	1	2.72	-1.30419	2.72	-0.76842	520
1	328		0	top	pos	111	respect	520	1	2.72	-1.30419	2.72	-0.76842	520
1	328		0	top	pos	111	excitement	520	1	2.72	-1.30419	2.72	-0.76842	520
1	335		0	top	Neg	112	mistake	520	1	2.72	-1.30419	2.72	-0.76842	520
1	336		0	top	pos	111	honesty	520	1	2.72	-1.30419	2.72	-0.76842	520
1	336	1	6	top	pos	211	hope	520	1	2.72	-1.30419	2.72	-0.76842	520
1	338	1	6	bottom	Neg	222	hell	520	1	2.72	-1.30419	2.72	-0.76842	520
1	340		0	bottom	pos	121	hope	520	1	2.72	-1.30419	2.72	-0.76842	520
1	305		0	top	Neg	112	guilt	521	1	2.72	-1.29868	2.72	-0.76631	521
1	307	1	6	bottom	Neg	222	loss	521	1	2.72	-1.29868	2.72	-0.76631	521
1	328		0	bottom	pos	121	birthday	521	1	2.72	-1.29868	2.72	-0.76631	521
1	328	1	6	bottom	pos	221	holiday	521	1	2.72	-1.29868	2.72	-0.76631	521
1	330	1	6	bottom	Neg	222	disaster	521	1	2.72	-1.29868	2.72	-0.76631	521
1	355		0	top	pos	111	wedding	521	1	2.72	-1.29868	2.72	-0.76631	521
1	355		0	top	pos	111	pride	521	1	2.72	-1.29868	2.72	-0.76631	521
1	309	1	6	top	pos	211	hope	522	1	2.72	-1.29317	2.72	-0.76419	522
1	316	1	6	top	pos	211	sweetheart	522	1	2.72	-1.29317	2.72	-0.76419	522
1	317		0	top	Neg	112	disaster	522	1	2.72	-1.29317	2.72	-0.76419	522
1	323		0	top	Neg	112	crisis	522	1	2.72	-1.29317	2.72	-0.76419	522
1	325		0	top	pos	111	honey	522	1	2.72	-1.29317	2.72	-0.76419	522
1	328	1	6	top	pos	211	birthday	522	1	2.72	-1.29317	2.72	-0.76419	522
1	331	1	6	top	pos	211	delight	522	1	2.72	-1.29317	2.72	-0.76419	522
1	333		0	bottom	Neg	122	disappointment	522	1	2.72	-1.29317	2.72	-0.76419	522
1	320		0	top	pos	111	wealth	523	1	2.72	-1.28768	2.72	-0.76207	523
1	323		0	top	pos	111	comfort	523	1	2.72	-1.28768	2.72	-0.76207	523
1	327	1	6	top	pos	211	excellence	523	1	2.72	-1.28768	2.72	-0.76207	523
1	328	1	6	bottom	Neg	222	loss	523	1	2.72	-1.28768	2.72	-0.76207	523
1	330		0	bottom	Neg	122	hunger	523	1	2.72	-1.28768	2.72	-0.76207	523
1	333		0	top	pos	111	optimism	523	1	2.72	-1.28768	2.72	-0.76207	523
1	335	1	6	bottom	Neg	222	thief	523	1	2.72	-1.28768	2.72	-0.76207	523
1	305		0	bottom	pos	121	hug	524	1	2.72	-1.2822	2.72	-0.75995	524
1	307	1	6	top	Neg	212	failure	524	1	2.72	-1.2822	2.72	-0.75995	524
1	316	1	6	top	Neg	212	danger	524	1	2.72	-1.2822	2.72	-0.75995	524
1	321		0	top	pos	111	respect	524	1	2.72	-1.2822	2.72	-0.75995	524
1	321		0	bottom	Neg	122	failure	524	1	2.72	-1.2822	2.72	-0.75995	524
1	323	1	6	top	pos	211	miracle	524	1	2.72	-1.2822	2.72	-0.75995	524
1	328	1	6	top	Neg	212	tragedy	524	1	2.72	-1.2822	2.72	-0.75995	524
1	328	1	6	bottom	Neg	222	guilt	524	1	2.72	-1.2822	2.72	-0.75995	524
1	333	1	6	top	Neg	212	failure	524	1	2.72	-1.2822	2.72	-0.75995	524
1	335	1	6	top	Neg	212	failure	524	1	2.72	-1.2822	2.72	-0.75995	524
1	299	1	6	bottom	pos	221	wealth	525	1	2.72	-1.27673	2.72	-0.75784	525
1	300	1	6	bottom	Neg	222	nightmare	525	1	2.72	-1.27673	2.72	-0.75784	525
1	317	1	6	bottom	pos	221	glory	525	1	2.72	-1.27673	2.72	-0.75784	525
1	321		0	bottom	pos	121	adventure	525	1	2.72	-1.27673	2.72	-0.75784	525
1	331	1	6	bottom	pos	221	enjoyment	525	1	2.72	-1.27673	2.72	-0.75784	525
1	335	1	6	top	Neg	212	injury	525	1	2.72	-1.27673	2.72	-0.75784	525
1	336		0	bottom	pos	121	joy	525	1	2.72	-1.27673	2.72	-0.75784	525
1	336	1	6	bottom	Neg	222	loss	525	1	2.72	-1.27673	2.72	-0.75784	525
1	338	1	6	top	Neg	212	fault	525	1	2.72	-1.27673	2.72	-0.75784	525
1	353		0	bottom	Neg	122	discomfort	525	1	2.72	-1.27673	2.72	-0.75784	525
1	353	1	6	top	Neg	212	discomfort	525	1	2.72	-1.27673	2.72	-0.75784	525
1	333	1	6	bottom	pos	221	liberty	526	1	2.72	-1.27127	2.72	-0.75572	526
1	336		0	bottom	pos	121	birthday	526	1	2.72	-1.27127	2.72	-0.75572	526
1	338		0	bottom	Neg	122	failure	526	1	2.72	-1.27127	2.72	-0.75572	526
1	335		0	bottom	Neg	122	danger	527	1	2.72	-1.26581	2.72	-0.7536	527
1	335		0	bottom	Neg	122	destruction	527	1	2.72	-1.26581	2.72	-0.7536	527
1	336	1	6	top	pos	211	passion	527	1	2.72	-1.26581	2.72	-0.7536	527
1	352		0	bottom	pos	121	success	527	1	2.72	-1.26581	2.72	-0.7536	527
1	355	1	6	top	pos	211	sweetheart	527	1	2.72	-1.26581	2.72	-0.7536	527
1	306		0	bottom	Neg	122	loser	528	1	2.72	-1.26037	2.72	-0.75148	528
1	306		0	bottom	Neg	122	disappointment	528	1	2.72	-1.26037	2.72	-0.75148	528
1	323		0	top	pos	111	respect	528	1	2.72	-1.26037	2.72	-0.75148	528
1	328		0	top	pos	111	glory	528	1	2.72	-1.26037	2.72	-0.75148	528
1	331		0	bottom	pos	121	joy	528	1	2.72	-1.26037	2.72	-0.75148	528
1	335		0	top	Neg	112	loss	528	1	2.72	-1.26037	2.72	-0.75148	528
1	338	0	6	bottom	Neg	222	nightmare	528	1	2.72	-1.26037	2.72	-0.75148	528
1	321	1	6	bottom	Neg	222	loss	529	1	2.72	-1.25494	2.72	-0.74937	529
1	323		0	top	Neg	112	thief	529	1	2.72	-1.25494	2.72	-0.74937	529
1	333		0	bottom	Neg	122	fear	529	1	2.72	-1.25494	2.72	-0.74937	529
1	333	1	6	top	Neg	212	destruction	529	1	2.72	-1.25494	2.72	-0.74937	529
1	335	1	6	top	Neg	212	sickness	529	1	2.72	-1.25494	2.72	-0.74937	529
1	338		0	top	pos	111	wedding	529	1	2.72	-1.25494	2.72	-0.74937	529
1	296	1	6	top	pos	211	hug	530	1	2.72	-1.24952	2.72	-0.74725	530
1	299	1	6	bottom	pos	221	enjoyment	530	1	2.72	-1.24952	2.72	-0.74725	530
1	307	1	6	bottom	pos	221	holiday	530	1	2.72	-1.24952	2.72	-0.74725	530
1	316	1	6	top	Neg	212	discomfort	530	1	2.72	-1.24952	2.72	-0.74725	530
1	317		0	top	pos	111	welfare	530	1	2.72	-1.24952	2.72	-0.74725	530
1	317		0	bottom	pos	121	talent	530	1	2.72	-1.24952	2.72	-0.74725	530
1	321	1	6	bottom	pos	221	comfort	530	1	2.72	-1.24952	2.72	-0.74725	530
1	321	1	6	bottom	pos	221	excitement	530	1	2.72	-1.24952	2.72	-0.74725	530
1	323		0	bottom	pos	121	champion	530	1	2.72	-1.24952	2.72	-0.74725	530
1	330		0	bottom	Neg	122	killer	530	1	2.72	-1.24952	2.72	-0.74725	530
1	332	1	6	top	Neg	212	danger	530	1	2.72	-1.24952	2.72	-0.74725	530
1	353		0	top	Neg	112	thief	530	1	2.72	-1.24952	2.72	-0.74725	530
1	300		0	top	pos	111	health	531	1	2.73	-1.24412	2.73	-0.74513	531
1	321		0	top	pos	111	comfort	531	1	2.73	-1.24412	2.73	-0.74513	531
1	321	1	6	bottom	pos	221	welfare	531	1	2.73	-1.24412	2.73	-0.74513	531
1	321	1	6	bottom	Neg	222	bankrupt	531	1	2.73	-1.24412	2.73	-0.74513	531
1	323	1	6	top	Neg	212	fear	531	1	2.73	-1.24412	2.73	-0.74513	531
1	327		0	bottom	Neg	122	funeral	531	1	2.73	-1.24412	2.73	-0.74513	531
1	330	1	6	bottom	Neg	222	illness	531	1	2.73	-1.24412	2.73	-0.74513	531
1	333		0	top	Neg	112	loss	531	1	2.73	-1.24412	2.73	-0.74513	531
1	338	1	6	bottom	pos	221	heaven	531	1	2.73	-1.24412	2.73	-0.74513	531
1	300		0	bottom	pos	121	passion	532	1	2.73	-1.23872	2.73	-0.74301	532
1	305		0	bottom	pos	121	adventure	532	1	2.73	-1.23872	2.73	-0.74301	532
1	316	1	6	bottom	Neg	222	theft	532	1	2.73	-1.23872	2.73	-0.74301	532
1	327	1	6	bottom	Neg	222	death	532	1	2.73	-1.23872	2.73	-0.74301	532
1	329		0	top	Neg	112	guilt	532	1	2.73	-1.23872	2.73	-0.74301	532
1	331		0	top	pos	111	wedding	532	1	2.73	-1.23872	2.73	-0.74301	532
1	331		0	bottom	pos	121	passion	532	1	2.73	-1.23872	2.73	-0.74301	532
1	335	1	6	bottom	pos	221	optimism	532	1	2.73	-1.23872	2.73	-0.74301	532
1	336	1	6	top	Neg	212	sickness	532	1	2.73	-1.23872	2.73	-0.74301	532
1	300	1	6	bottom	pos	221	honey	533	1	2.73	-1.23333	2.73	-0.7409	533
1	309	1	6	bottom	pos	221	optimism	533	1	2.73	-1.23333	2.73	-0.7409	533
1	315		0	bottom	pos	121	warmth	533	1	2.73	-1.23333	2.73	-0.7409	533
1	315	1	6	top	pos	211	hope	533	1	2.73	-1.23333	2.73	-0.7409	533
1	321		0	bottom	pos	121	birthday	533	1	2.73	-1.23333	2.73	-0.7409	533
1	327	1	6	bottom	pos	221	wedding	533	1	2.73	-1.23333	2.73	-0.7409	533
1	329	1	6	top	Neg	212	fault	533	1	2.73	-1.23333	2.73	-0.7409	533
1	330	1	6	bottom	pos	221	holiday	533	1	2.73	-1.23333	2.73	-0.7409	533
1	338	1	6	top	pos	211	sweetheart	533	1	2.73	-1.23333	2.73	-0.7409	533
1	355		0	bottom	Neg	122	fear	533	1	2.73	-1.23333	2.73	-0.7409	533
1	295		0	bottom	pos	121	birthday	534	1	2.73	-1.22795	2.73	-0.73878	534
1	299	1	6	bottom	pos	221	heaven	534	1	2.73	-1.22795	2.73	-0.73878	534
1	308		0	bottom	Neg	122	pollution	534	1	2.73	-1.22795	2.73	-0.73878	534
1	328	1	6	top	pos	211	hope	534	1	2.73	-1.22795	2.73	-0.73878	534
1	335		0	bottom	pos	121	birthday	534	1	2.73	-1.22795	2.73	-0.73878	534
1	335	1	6	bottom	pos	221	wedding	534	1	2.73	-1.22795	2.73	-0.73878	534
1	336	1	6	top	pos	211	joy	534	1	2.73	-1.22795	2.73	-0.73878	534
1	299	1	6	bottom	pos	221	health	535	1	2.73	-1.22258	2.73	-0.73666	535
1	306	1	6	top	pos	211	success	535	1	2.73	-1.22258	2.73	-0.73666	535
1	315	1	6	bottom	pos	221	honey	535	1	2.73	-1.22258	2.73	-0.73666	535
1	315	1	6	bottom	Neg	222	anger	535	1	2.73	-1.22258	2.73	-0.73666	535
1	327		0	top	Neg	112	punishment	535	1	2.73	-1.22258	2.73	-0.73666	535
1	328		0	top	pos	111	welfare	535	1	2.73	-1.22258	2.73	-0.73666	535
1	328	1	6	top	pos	211	sweetheart	535	1	2.73	-1.22258	2.73	-0.73666	535
1	333	1	6	top	pos	211	joy	535	1	2.73	-1.22258	2.73	-0.73666	535
1	333	1	6	bottom	Neg	222	hell	535	1	2.73	-1.22258	2.73	-0.73666	535
1	336	1	6	top	pos	211	talent	535	1	2.73	-1.22258	2.73	-0.73666	535
1	338		0	top	Neg	112	trouble	535	1	2.73	-1.22258	2.73	-0.73666	535
1	338		0	top	Neg	112	thief	535	1	2.73	-1.22258	2.73	-0.73666	535
1	338	0	6	bottom	Neg	222	illness	535	1	2.73	-1.22258	2.73	-0.73666	535
1	305		0	top	pos	111	honesty	536	1	2.73	-1.21722	2.73	-0.73454	536
1	308		0	top	pos	111	honesty	536	1	2.73	-1.21722	2.73	-0.73454	536
1	308		0	bottom	pos	121	joy	536	1	2.73	-1.21722	2.73	-0.73454	536
1	308	1	6	top	Neg	212	danger	536	1	2.73	-1.21722	2.73	-0.73454	536
1	309	1	6	top	pos	211	adventure	536	1	2.73	-1.21722	2.73	-0.73454	536
1	315		0	bottom	pos	121	delight	536	1	2.73	-1.21722	2.73	-0.73454	536
1	316	1	6	top	pos	211	joy	536	1	2.73	-1.21722	2.73	-0.73454	536
1	321		0	bottom	pos	121	joy	536	1	2.73	-1.21722	2.73	-0.73454	536
1	323		0	top	Neg	112	nightmare	536	1	2.73	-1.21722	2.73	-0.73454	536
1	329	1	6	top	pos	211	hope	536	1	2.73	-1.21722	2.73	-0.73454	536
1	333		0	top	pos	111	bless	536	1	2.73	-1.21722	2.73	-0.73454	536
1	333		0	top	pos	111	comfort	536	1	2.73	-1.21722	2.73	-0.73454	536
1	335		0	top	pos	111	glory	536	1	2.73	-1.21722	2.73	-0.73454	536
1	335		0	bottom	Neg	122	killer	536	1	2.73	-1.21722	2.73	-0.73454	536
1	336	1	6	bottom	pos	221	respect	536	1	2.73	-1.21722	2.73	-0.73454	536
1	338		0	top	pos	111	honesty	536	1	2.73	-1.21722	2.73	-0.73454	536
1	338	1	6	top	pos	211	wisdom	536	1	2.73	-1.21722	2.73	-0.73454	536
1	352		0	bottom	pos	121	confidence	536	1	2.73	-1.21722	2.73	-0.73454	536
1	355	1	6	top	Neg	212	fear	536	1	2.73	-1.21722	2.73	-0.73454	536
1	307		0	top	pos	111	holiday	537	1	2.73	-1.21187	2.73	-0.73243	537
1	307		0	top	Neg	112	loneliness	537	1	2.73	-1.21187	2.73	-0.73243	537
1	316		0	bottom	pos	121	joy	537	1	2.73	-1.21187	2.73	-0.73243	537
1	321		0	bottom	Neg	122	destruction	537	1	2.73	-1.21187	2.73	-0.73243	537
1	322		0	top	pos	111	reward	537	1	2.73	-1.21187	2.73	-0.73243	537
1	327		0	bottom	Neg	122	disappointment	537	1	2.73	-1.21187	2.73	-0.73243	537
1	328		0	top	Neg	112	punishment	537	1	2.73	-1.21187	2.73	-0.73243	537
1	328	1	6	bottom	Neg	222	death	537	1	2.73	-1.21187	2.73	-0.73243	537
1	333		0	bottom	Neg	122	loser	537	1	2.73	-1.21187	2.73	-0.73243	537
1	335		0	top	pos	111	wealth	537	1	2.73	-1.21187	2.73	-0.73243	537
1	336	1	6	bottom	Neg	222	anger	537	1	2.73	-1.21187	2.73	-0.73243	537
1	338	1	6	bottom	Neg	222	pain	537	1	2.73	-1.21187	2.73	-0.73243	537
1	338	1	6	bottom	Neg	222	dirt	537	1	2.73	-1.21187	2.73	-0.73243	537
1	306		0	top	Neg	112	dirt	538	1	2.73	-1.20653	2.73	-0.73031	538
1	307	1	6	top	Neg	212	murderer	538	1	2.73	-1.20653	2.73	-0.73031	538
1	316	1	6	top	pos	211	kindness	538	1	2.73	-1.20653	2.73	-0.73031	538
1	320		0	top	Neg	112	theft	538	1	2.73	-1.20653	2.73	-0.73031	538
1	322		0	bottom	pos	121	success	538	1	2.73	-1.20653	2.73	-0.73031	538
1	355		0	bottom	pos	121	confidence	538	1	2.73	-1.20653	2.73	-0.73031	538
1	300		0	top	pos	111	reward	539	1	2.73	-1.2012	2.73	-0.72819	539
1	307	1	6	top	pos	211	miracle	539	1	2.73	-1.2012	2.73	-0.72819	539
1	316		0	top	pos	111	glory	539	1	2.73	-1.2012	2.73	-0.72819	539
1	321	1	6	top	Neg	212	fault	539	1	2.73	-1.2012	2.73	-0.72819	539
1	323		0	top	Neg	112	pain	539	1	2.73	-1.2012	2.73	-0.72819	539
1	323		0	top	Neg	112	punishment	539	1	2.73	-1.2012	2.73	-0.72819	539
1	335	1	6	top	Neg	212	danger	539	1	2.73	-1.2012	2.73	-0.72819	539
1	338		0	top	pos	111	respect	539	1	2.73	-1.2012	2.73	-0.72819	539
1	338	1	6	bottom	Neg	222	theft	539	1	2.73	-1.2012	2.73	-0.72819	539
1	355		0	bottom	pos	121	improvement	539	1	2.73	-1.2012	2.73	-0.72819	539
1	355	1	6	bottom	Neg	222	hell	539	1	2.73	-1.2012	2.73	-0.72819	539
1	300		0	top	Neg	112	penalty	540	1	2.73	-1.19588	2.73	-0.72607	540
1	306	1	6	top	pos	211	joy	540	1	2.73	-1.19588	2.73	-0.72607	540
1	321	1	6	top	Neg	212	loser	540	1	2.73	-1.19588	2.73	-0.72607	540
1	329	1	6	bottom	pos	221	comfort	540	1	2.73	-1.19588	2.73	-0.72607	540
1	333		0	top	pos	111	kiss	540	1	2.73	-1.19588	2.73	-0.72607	540
1	333	1	6	bottom	Neg	222	disaster	540	1	2.73	-1.19588	2.73	-0.72607	540
1	335		0	bottom	pos	121	success	540	1	2.73	-1.19588	2.73	-0.72607	540
1	336	1	6	top	pos	211	success	540	1	2.73	-1.19588	2.73	-0.72607	540
1	338		0	top	Neg	112	crisis	540	1	2.73	-1.19588	2.73	-0.72607	540
1	338		0	bottom	pos	121	improvement	540	1	2.73	-1.19588	2.73	-0.72607	540
1	338		0	bottom	Neg	122	loser	540	1	2.73	-1.19588	2.73	-0.72607	540
1	338	1	6	top	pos	211	loyalty	540	1	2.73	-1.19588	2.73	-0.72607	540
1	353	1	6	bottom	pos	221	holiday	540	1	2.73	-1.19588	2.73	-0.72607	540
1	295	1	6	top	Neg	212	hunger	541	1	2.73	-1.19057	2.73	-0.72396	541
1	317	1	6	bottom	Neg	222	anger	541	1	2.73	-1.19057	2.73	-0.72396	541
1	321		0	bottom	Neg	122	disappointment	541	1	2.73	-1.19057	2.73	-0.72396	541
1	331		0	top	pos	111	pride	541	1	2.73	-1.19057	2.73	-0.72396	541
1	331	1	6	bottom	Neg	222	death	541	1	2.73	-1.19057	2.73	-0.72396	541
1	336	1	6	top	Neg	212	destruction	541	1	2.73	-1.19057	2.73	-0.72396	541
1	338		0	top	pos	111	beach	541	1	2.73	-1.19057	2.73	-0.72396	541
1	318		0	top	pos	111	honey	542	1	2.73	-1.18527	2.73	-0.72184	542
1	323	1	6	top	pos	211	kindness	542	1	2.73	-1.18527	2.73	-0.72184	542
1	331		0	top	pos	111	health	542	1	2.73	-1.18527	2.73	-0.72184	542
1	333	1	6	top	pos	211	humor	542	1	2.73	-1.18527	2.73	-0.72184	542
1	335		0	top	Neg	112	punishment	542	1	2.73	-1.18527	2.73	-0.72184	542
1	335	1	6	top	pos	211	sweetheart	542	1	2.73	-1.18527	2.73	-0.72184	542
1	335	1	6	top	Neg	212	evil	542	1	2.73	-1.18527	2.73	-0.72184	542
1	335	1	6	bottom	pos	221	acceptance	542	1	2.73	-1.18527	2.73	-0.72184	542
1	338		0	bottom	Neg	122	fear	542	1	2.73	-1.18527	2.73	-0.72184	542
1	353		0	top	pos	111	enjoyment	542	1	2.73	-1.18527	2.73	-0.72184	542
1	353	0	6	top	Neg	212	evil	542	1	2.73	-1.18527	2.73	-0.72184	542
1	355		0	top	Neg	112	anger	542	1	2.73	-1.18527	2.73	-0.72184	542
1	329	1	6	top	Neg	212	devil	543	1	2.73	-1.17998	2.73	-0.71972	543
1	353	1	6	top	Neg	212	injury	543	1	2.73	-1.17998	2.73	-0.71972	543
1	353	1	6	bottom	Neg	222	mistake	543	1	2.73	-1.17998	2.73	-0.71972	543
1	300		0	top	pos	111	holiday	544	1	2.74	-1.1747	2.74	-0.7176	544
1	315		0	top	pos	111	kiss	544	1	2.74	-1.1747	2.74	-0.7176	544
1	316		0	top	pos	111	comfort	544	1	2.74	-1.1747	2.74	-0.7176	544
1	316	1	6	bottom	pos	221	kiss	544	1	2.74	-1.1747	2.74	-0.7176	544
1	320		0	bottom	pos	121	kindness	544	1	2.74	-1.1747	2.74	-0.7176	544
1	328		0	top	pos	111	enjoyment	544	1	2.74	-1.1747	2.74	-0.7176	544
1	335		0	top	pos	111	enjoyment	544	1	2.74	-1.1747	2.74	-0.7176	544
1	335		0	top	Neg	112	selfishness	544	1	2.74	-1.1747	2.74	-0.7176	544
1	306		0	bottom	Neg	122	devil	545	1	2.74	-1.16943	2.74	-0.71549	545
1	307	1	6	bottom	pos	221	honey	545	1	2.74	-1.16943	2.74	-0.71549	545
1	309		0	top	pos	111	honey	545	1	2.74	-1.16943	2.74	-0.71549	545
1	315		0	bottom	pos	121	success	545	1	2.74	-1.16943	2.74	-0.71549	545
1	317	1	6	bottom	pos	221	beach	545	1	2.74	-1.16943	2.74	-0.71549	545
1	323		0	top	pos	111	achievement	545	1	2.74	-1.16943	2.74	-0.71549	545
1	328		0	top	pos	111	health	545	1	2.74	-1.16943	2.74	-0.71549	545
1	329	1	6	top	Neg	212	loser	545	1	2.74	-1.16943	2.74	-0.71549	545
1	330		0	top	pos	111	kiss	545	1	2.74	-1.16943	2.74	-0.71549	545
1	336	1	6	bottom	Neg	222	disaster	545	1	2.74	-1.16943	2.74	-0.71549	545
1	315	1	6	bottom	pos	221	pride	546	1	2.74	-1.16417	2.74	-0.71337	546
1	316		0	bottom	pos	121	birthday	546	1	2.74	-1.16417	2.74	-0.71337	546
1	318	1	6	top	Neg	212	loser	546	1	2.74	-1.16417	2.74	-0.71337	546
1	323	1	6	bottom	pos	221	perfection	546	1	2.74	-1.16417	2.74	-0.71337	546
1	328		0	bottom	Neg	122	destruction	546	1	2.74	-1.16417	2.74	-0.71337	546
1	328	1	6	top	pos	211	wisdom	546	1	2.74	-1.16417	2.74	-0.71337	546
1	330	1	6	top	Neg	212	injury	546	1	2.74	-1.16417	2.74	-0.71337	546
1	330	1	6	bottom	Neg	222	death	546	1	2.74	-1.16417	2.74	-0.71337	546
1	331		0	bottom	Neg	122	tragedy	546	1	2.74	-1.16417	2.74	-0.71337	546
1	333	1	6	top	Neg	212	fault	546	1	2.74	-1.16417	2.74	-0.71337	546
1	352		0	top	pos	111	honesty	546	1	2.74	-1.16417	2.74	-0.71337	546
1	295	1	6	bottom	pos	221	perfection	547	1	2.74	-1.15892	2.74	-0.71125	547
1	300	1	6	bottom	Neg	222	illness	547	1	2.74	-1.15892	2.74	-0.71125	547
1	306		0	bottom	pos	121	success	547	1	2.74	-1.15892	2.74	-0.71125	547
1	309		0	top	pos	111	health	547	1	2.74	-1.15892	2.74	-0.71125	547
1	321	1	6	bottom	Neg	222	loneliness	547	1	2.74	-1.15892	2.74	-0.71125	547
1	334	1	6	top	pos	211	hope	547	1	2.74	-1.15892	2.74	-0.71125	547
1	335	1	6	top	pos	211	talent	547	1	2.74	-1.15892	2.74	-0.71125	547
1	335	1	6	top	Neg	212	pollution	547	1	2.74	-1.15892	2.74	-0.71125	547
1	336	1	6	top	pos	211	kindness	547	1	2.74	-1.15892	2.74	-0.71125	547
1	336	1	6	bottom	pos	221	honesty	547	1	2.74	-1.15892	2.74	-0.71125	547
1	336	1	6	bottom	Neg	222	pain	547	1	2.74	-1.15892	2.74	-0.71125	547
1	338		0	top	Neg	112	bankrupt	547	1	2.74	-1.15892	2.74	-0.71125	547
1	309	1	6	bottom	pos	221	holiday	548	1	2.74	-1.15368	2.74	-0.70913	548
1	316		0	top	Neg	112	death	548	1	2.74	-1.15368	2.74	-0.70913	548
1	317		0	top	pos	111	honesty	548	1	2.74	-1.15368	2.74	-0.70913	548
1	321		0	bottom	Neg	122	evil	548	1	2.74	-1.15368	2.74	-0.70913	548
1	321		0	bottom	Neg	122	pollution	548	1	2.74	-1.15368	2.74	-0.70913	548
1	321	1	6	top	Neg	212	destruction	548	1	2.74	-1.15368	2.74	-0.70913	548
1	333		0	bottom	Neg	122	funeral	548	1	2.74	-1.15368	2.74	-0.70913	548
1	335		0	top	Neg	112	loneliness	548	1	2.74	-1.15368	2.74	-0.70913	548
1	335	1	6	bottom	pos	221	glory	548	1	2.74	-1.15368	2.74	-0.70913	548
1	336	1	6	top	pos	211	champion	548	1	2.74	-1.15368	2.74	-0.70913	548
1	306		0	top	pos	111	enjoyment	549	1	2.74	-1.14845	2.74	-0.70702	549
1	308		0	top	Neg	112	thief	549	1	2.74	-1.14845	2.74	-0.70702	549
1	309		0	top	pos	111	wealth	549	1	2.74	-1.14845	2.74	-0.70702	549
1	315		0	bottom	pos	121	excellence	549	1	2.74	-1.14845	2.74	-0.70702	549
1	315		0	bottom	pos	121	sweetheart	549	1	2.74	-1.14845	2.74	-0.70702	549
1	316	1	6	top	pos	211	vacation	549	1	2.74	-1.14845	2.74	-0.70702	549
1	321		0	top	Neg	112	dirt	549	1	2.74	-1.14845	2.74	-0.70702	549
1	329		0	top	pos	111	glory	549	1	2.74	-1.14845	2.74	-0.70702	549
1	331		0	top	Neg	112	death	549	1	2.74	-1.14845	2.74	-0.70702	549
1	332		0	top	pos	111	heaven	549	1	2.74	-1.14845	2.74	-0.70702	549
1	333	1	6	bottom	Neg	222	loss	549	1	2.74	-1.14845	2.74	-0.70702	549
1	336		0	top	pos	111	excitement	549	1	2.74	-1.14845	2.74	-0.70702	549
1	336		0	top	pos	111	acceptance	549	1	2.74	-1.14845	2.74	-0.70702	549
1	336	1	6	bottom	pos	221	health	549	1	2.74	-1.14845	2.74	-0.70702	549
1	295	1	6	top	Neg	212	destruction	550	1	2.74	-1.14322	2.74	-0.7049	550
1	306		0	top	Neg	112	crisis	550	1	2.74	-1.14322	2.74	-0.7049	550
1	307	1	6	bottom	pos	221	enjoyment	550	1	2.74	-1.14322	2.74	-0.7049	550
1	307	1	6	bottom	Neg	222	starving	550	1	2.74	-1.14322	2.74	-0.7049	550
1	309	1	6	top	pos	211	wisdom	550	1	2.74	-1.14322	2.74	-0.7049	550
1	317	1	6	bottom	pos	221	holiday	550	1	2.74	-1.14322	2.74	-0.7049	550
1	321		0	bottom	Neg	122	fault	550	1	2.74	-1.14322	2.74	-0.7049	550
1	323		0	bottom	Neg	122	pollution	550	1	2.74	-1.14322	2.74	-0.7049	550
1	323		0	bottom	Neg	122	failure	550	1	2.74	-1.14322	2.74	-0.7049	550
1	327	1	6	top	pos	211	hug	550	1	2.74	-1.14322	2.74	-0.7049	550
1	328	1	6	bottom	pos	221	wedding	550	1	2.74	-1.14322	2.74	-0.7049	550
1	328	1	6	bottom	Neg	222	thief	550	1	2.74	-1.14322	2.74	-0.7049	550
1	331	1	6	top	pos	211	kindness	550	1	2.74	-1.14322	2.74	-0.7049	550
1	332	1	6	bottom	pos	221	reward	550	1	2.74	-1.14322	2.74	-0.7049	550
1	335		0	bottom	pos	121	angel	550	1	2.74	-1.14322	2.74	-0.7049	550
1	336		0	top	Neg	112	illness	550	1	2.74	-1.14322	2.74	-0.7049	550
1	336	1	6	top	pos	211	birthday	550	1	2.74	-1.14322	2.74	-0.7049	550
1	337		0	top	Neg	112	loss	550	1	2.74	-1.14322	2.74	-0.7049	550
1	338		0	bottom	pos	121	wisdom	550	1	2.74	-1.14322	2.74	-0.7049	550
1	338	1	6	top	Neg	212	destruction	550	1	2.74	-1.14322	2.74	-0.7049	550
1	352		0	top	Neg	112	pain	550	1	2.74	-1.14322	2.74	-0.7049	550
1	352	1	6	bottom	pos	221	excitement	550	1	2.74	-1.14322	2.74	-0.7049	550
1	354	1	6	top	pos	211	angel	550	1	2.74	-1.14322	2.74	-0.7049	550
1	355		0	top	Neg	112	suicide	550	1	2.74	-1.14322	2.74	-0.7049	550
1	300		0	bottom	pos	121	warmth	551	1	2.74	-1.13801	2.74	-0.70278	551
1	308		0	bottom	Neg	122	greed	551	1	2.74	-1.13801	2.74	-0.70278	551
1	309	1	6	bottom	Neg	222	thief	551	1	2.74	-1.13801	2.74	-0.70278	551
1	317		0	top	Neg	112	anger	551	1	2.74	-1.13801	2.74	-0.70278	551
1	323		0	top	pos	111	holiday	551	1	2.74	-1.13801	2.74	-0.70278	551
1	324		0	bottom	Neg	122	devil	551	1	2.74	-1.13801	2.74	-0.70278	551
1	328	1	6	top	Neg	212	injury	551	1	2.74	-1.13801	2.74	-0.70278	551
1	328	1	6	top	Neg	212	stress	551	1	2.74	-1.13801	2.74	-0.70278	551
1	329	1	6	top	pos	211	joy	551	1	2.74	-1.13801	2.74	-0.70278	551
1	330	1	6	bottom	Neg	222	suicide	551	1	2.74	-1.13801	2.74	-0.70278	551
1	331	1	6	top	pos	211	hope	551	1	2.74	-1.13801	2.74	-0.70278	551
1	331	1	6	top	pos	211	success	551	1	2.74	-1.13801	2.74	-0.70278	551
1	331	1	6	bottom	Neg	222	hell	551	1	2.74	-1.13801	2.74	-0.70278	551
1	335		0	bottom	Neg	122	failure	551	1	2.74	-1.13801	2.74	-0.70278	551
1	336	1	6	bottom	pos	221	comfort	551	1	2.74	-1.13801	2.74	-0.70278	551
1	352		0	bottom	pos	121	joy	551	1	2.74	-1.13801	2.74	-0.70278	551
1	352	1	6	bottom	Neg	222	mistake	551	1	2.74	-1.13801	2.74	-0.70278	551
1	295	1	6	top	pos	211	angel	552	1	2.74	-1.13281	2.74	-0.70066	552
1	300	0	6	top	pos	211	excellence	552	1	2.74	-1.13281	2.74	-0.70066	552
1	307		0	top	pos	111	health	552	1	2.74	-1.13281	2.74	-0.70066	552
1	315	1	6	top	Neg	212	murderer	552	1	2.74	-1.13281	2.74	-0.70066	552
1	321		0	bottom	Neg	122	danger	552	1	2.74	-1.13281	2.74	-0.70066	552
1	323	1	6	bottom	Neg	222	depression	552	1	2.74	-1.13281	2.74	-0.70066	552
1	328		0	top	Neg	112	loss	552	1	2.74	-1.13281	2.74	-0.70066	552
1	328	1	6	bottom	Neg	222	mistake	552	1	2.74	-1.13281	2.74	-0.70066	552
1	330	1	6	top	pos	211	talent	552	1	2.74	-1.13281	2.74	-0.70066	552
1	330	1	6	top	Neg	212	devil	552	1	2.74	-1.13281	2.74	-0.70066	552
1	331		0	top	pos	111	honey	552	1	2.74	-1.13281	2.74	-0.70066	552
1	331		0	bottom	pos	121	birthday	552	1	2.74	-1.13281	2.74	-0.70066	552
1	331	1	6	bottom	pos	221	holiday	552	1	2.74	-1.13281	2.74	-0.70066	552
1	331	1	6	bottom	Neg	222	guilt	552	1	2.74	-1.13281	2.74	-0.70066	552
1	333	1	6	top	Neg	212	cancer	552	1	2.74	-1.13281	2.74	-0.70066	552
1	335		0	top	Neg	112	illness	552	1	2.74	-1.13281	2.74	-0.70066	552
1	335		0	bottom	pos	121	champion	552	1	2.74	-1.13281	2.74	-0.70066	552
1	352	1	6	bottom	pos	221	acceptance	552	1	2.74	-1.13281	2.74	-0.70066	552
1	355		0	top	Neg	112	theft	552	1	2.74	-1.13281	2.74	-0.70066	552
1	355	1	6	bottom	pos	221	wealth	552	1	2.74	-1.13281	2.74	-0.70066	552
1	300		0	bottom	Neg	122	accident	553	1	2.74	-1.12761	2.74	-0.69855	553
1	306	1	6	bottom	pos	221	honey	553	1	2.74	-1.12761	2.74	-0.69855	553
1	308	1	6	bottom	Neg	222	loss	553	1	2.74	-1.12761	2.74	-0.69855	553
1	316		0	top	Neg	112	illness	553	1	2.74	-1.12761	2.74	-0.69855	553
1	316		0	bottom	pos	121	victory	553	1	2.74	-1.12761	2.74	-0.69855	553
1	317		0	bottom	pos	121	improvement	553	1	2.74	-1.12761	2.74	-0.69855	553
1	317	1	6	top	pos	211	hope	553	1	2.74	-1.12761	2.74	-0.69855	553
1	330		0	bottom	Neg	122	cancer	553	1	2.74	-1.12761	2.74	-0.69855	553
1	331		0	top	pos	111	honesty	553	1	2.74	-1.12761	2.74	-0.69855	553
1	335		0	bottom	pos	121	delight	553	1	2.74	-1.12761	2.74	-0.69855	553
1	336	1	6	top	Neg	212	loser	553	1	2.74	-1.12761	2.74	-0.69855	553
1	336	1	6	top	Neg	212	injury	553	1	2.74	-1.12761	2.74	-0.69855	553
1	338	1	6	top	Neg	212	injury	553	1	2.74	-1.12761	2.74	-0.69855	553
1	355	1	6	top	pos	211	improvement	553	1	2.74	-1.12761	2.74	-0.69855	553
1	300		0	top	Neg	112	mistake	554	1	2.74	-1.12243	2.74	-0.69643	554
1	302		0	bottom	pos	121	humor	554	1	2.74	-1.12243	2.74	-0.69643	554
1	305	1	6	bottom	pos	221	reward	554	1	2.74	-1.12243	2.74	-0.69643	554
1	306	1	6	bottom	pos	221	comfort	554	1	2.74	-1.12243	2.74	-0.69643	554
1	316	1	6	bottom	Neg	222	mistake	554	1	2.74	-1.12243	2.74	-0.69643	554
1	317	1	6	top	pos	211	birthday	554	1	2.74	-1.12243	2.74	-0.69643	554
1	323	1	6	top	Neg	212	destruction	554	1	2.74	-1.12243	2.74	-0.69643	554
1	324	1	6	bottom	Neg	222	hell	554	1	2.74	-1.12243	2.74	-0.69643	554
1	327		0	top	Neg	112	mistake	554	1	2.74	-1.12243	2.74	-0.69643	554
1	328		0	top	pos	111	liberty	554	1	2.74	-1.12243	2.74	-0.69643	554
1	328		0	bottom	pos	121	confidence	554	1	2.74	-1.12243	2.74	-0.69643	554
1	330		0	top	pos	111	comfort	554	1	2.74	-1.12243	2.74	-0.69643	554
1	331		0	top	pos	111	achievement	554	1	2.74	-1.12243	2.74	-0.69643	554
1	336	1	6	top	Neg	212	killer	554	1	2.74	-1.12243	2.74	-0.69643	554
1	336	1	6	bottom	pos	221	excitement	554	1	2.74	-1.12243	2.74	-0.69643	554
1	352		0	top	pos	111	excitement	554	1	2.74	-1.12243	2.74	-0.69643	554
1	295	1	6	top	Neg	212	cancer	555	1	2.74	-1.11725	2.74	-0.69431	555
1	308	1	6	top	Neg	212	loser	555	1	2.74	-1.11725	2.74	-0.69431	555
1	315		0	top	Neg	112	mistake	555	1	2.74	-1.11725	2.74	-0.69431	555
1	316		0	bottom	Neg	122	fear	555	1	2.74	-1.11725	2.74	-0.69431	555
1	316	1	6	top	pos	211	birthday	555	1	2.74	-1.11725	2.74	-0.69431	555
1	317	1	6	bottom	pos	221	honesty	555	1	2.74	-1.11725	2.74	-0.69431	555
1	321		0	top	Neg	112	nightmare	555	1	2.74	-1.11725	2.74	-0.69431	555
1	321		0	bottom	Neg	122	stress	555	1	2.74	-1.11725	2.74	-0.69431	555
1	321	1	6	bottom	Neg	222	dirt	555	1	2.74	-1.11725	2.74	-0.69431	555
1	322		0	top	pos	111	heaven	555	1	2.74	-1.11725	2.74	-0.69431	555
1	330	1	6	top	pos	211	success	555	1	2.74	-1.11725	2.74	-0.69431	555
1	335		0	bottom	pos	121	hope	555	1	2.74	-1.11725	2.74	-0.69431	555
1	336	1	6	bottom	pos	221	perfection	555	1	2.74	-1.11725	2.74	-0.69431	555
1	338	0	6	bottom	pos	221	achievement	555	1	2.74	-1.11725	2.74	-0.69431	555
1	300	1	6	bottom	Neg	222	thief	556	1	2.75	-1.11209	2.75	-0.69219	556
1	307		0	bottom	pos	121	excellence	556	1	2.75	-1.11209	2.75	-0.69219	556
1	307	1	6	bottom	pos	221	health	556	1	2.75	-1.11209	2.75	-0.69219	556
1	321		0	bottom	Neg	122	hunger	556	1	2.75	-1.11209	2.75	-0.69219	556
1	322		0	bottom	Neg	122	killer	556	1	2.75	-1.11209	2.75	-0.69219	556
1	327		0	top	Neg	112	nightmare	556	1	2.75	-1.11209	2.75	-0.69219	556
1	330	1	6	top	pos	211	excellence	556	1	2.75	-1.11209	2.75	-0.69219	556
1	333		0	bottom	pos	121	excellence	556	1	2.75	-1.11209	2.75	-0.69219	556
1	336	1	6	bottom	Neg	222	theft	556	1	2.75	-1.11209	2.75	-0.69219	556
1	353		0	top	pos	111	achievement	556	1	2.75	-1.11209	2.75	-0.69219	556
1	295		0	bottom	pos	121	hug	557	1	2.75	-1.10693	2.75	-0.69008	557
1	300		0	bottom	pos	121	vacation	557	1	2.75	-1.10693	2.75	-0.69008	557
1	321		0	top	Neg	112	illness	557	1	2.75	-1.10693	2.75	-0.69008	557
1	321	1	6	bottom	Neg	222	trouble	557	1	2.75	-1.10693	2.75	-0.69008	557
1	325		0	top	Neg	112	crisis	557	1	2.75	-1.10693	2.75	-0.69008	557
1	330	1	6	top	Neg	212	sickness	557	1	2.75	-1.10693	2.75	-0.69008	557
1	331	1	6	top	pos	211	improvement	557	1	2.75	-1.10693	2.75	-0.69008	557
1	335	1	6	top	Neg	212	hunger	557	1	2.75	-1.10693	2.75	-0.69008	557
1	338	1	6	bottom	Neg	222	loneliness	557	1	2.75	-1.10693	2.75	-0.69008	557
1	352	1	6	top	Neg	212	devil	557	1	2.75	-1.10693	2.75	-0.69008	557
1	353		0	bottom	pos	121	birthday	557	1	2.75	-1.10693	2.75	-0.69008	557
1	353	1	6	bottom	pos	221	health	557	1	2.75	-1.10693	2.75	-0.69008	557
1	355		0	top	Neg	112	guilt	557	1	2.75	-1.10693	2.75	-0.69008	557
1	296		0	top	pos	111	heaven	558	1	2.75	-1.10178	2.75	-0.68796	558
1	315		0	bottom	Neg	122	loser	558	1	2.75	-1.10178	2.75	-0.68796	558
1	315	1	6	bottom	pos	221	acceptance	558	1	2.75	-1.10178	2.75	-0.68796	558
1	324		0	top	pos	111	excitement	558	1	2.75	-1.10178	2.75	-0.68796	558
1	324		0	bottom	pos	121	excellence	558	1	2.75	-1.10178	2.75	-0.68796	558
1	328		0	top	Neg	112	mistake	558	1	2.75	-1.10178	2.75	-0.68796	558
1	328		0	bottom	pos	121	hope	558	1	2.75	-1.10178	2.75	-0.68796	558
1	330	1	6	bottom	Neg	222	selfishness	558	1	2.75	-1.10178	2.75	-0.68796	558
1	331	1	6	bottom	Neg	222	loss	558	1	2.75	-1.10178	2.75	-0.68796	558
1	338	1	6	bottom	pos	221	kiss	558	1	2.75	-1.10178	2.75	-0.68796	558
1	353		0	bottom	pos	121	sweetheart	558	1	2.75	-1.10178	2.75	-0.68796	558
1	353	1	6	top	Neg	212	failure	558	1	2.75	-1.10178	2.75	-0.68796	558
1	353	1	6	bottom	pos	221	kiss	558	1	2.75	-1.10178	2.75	-0.68796	558
1	302		0	top	pos	111	health	559	1	2.75	-1.09664	2.75	-0.68584	559
1	313		0	top	pos	111	reward	559	1	2.75	-1.09664	2.75	-0.68584	559
1	321	1	6	top	Neg	212	poverty	559	1	2.75	-1.09664	2.75	-0.68584	559
1	323		0	top	Neg	112	suicide	559	1	2.75	-1.09664	2.75	-0.68584	559
1	324	1	6	top	pos	211	hope	559	1	2.75	-1.09664	2.75	-0.68584	559
1	331		0	top	pos	111	kiss	559	1	2.75	-1.09664	2.75	-0.68584	559
1	334		0	bottom	Neg	122	fault	559	1	2.75	-1.09664	2.75	-0.68584	559
1	336	1	6	bottom	pos	221	honey	559	1	2.75	-1.09664	2.75	-0.68584	559
1	352		0	bottom	pos	121	talent	559	1	2.75	-1.09664	2.75	-0.68584	559
1	355	1	6	top	pos	211	victory	559	1	2.75	-1.09664	2.75	-0.68584	559
1	295		0	bottom	pos	121	hope	560	1	2.75	-1.09151	2.75	-0.68372	560
1	304	1	6	top	pos	211	champion	560	1	2.75	-1.09151	2.75	-0.68372	560
1	315	1	6	top	pos	211	desire	560	1	2.75	-1.09151	2.75	-0.68372	560
1	315	1	6	bottom	pos	221	enjoyment	560	1	2.75	-1.09151	2.75	-0.68372	560
1	317		0	bottom	pos	121	warmth	560	1	2.75	-1.09151	2.75	-0.68372	560
1	321		0	top	pos	111	enjoyment	560	1	2.75	-1.09151	2.75	-0.68372	560
1	321	1	6	top	Neg	212	devil	560	1	2.75	-1.09151	2.75	-0.68372	560
1	321	1	6	bottom	pos	221	perfection	560	1	2.75	-1.09151	2.75	-0.68372	560
1	328		0	top	Neg	112	theft	560	1	2.75	-1.09151	2.75	-0.68372	560
1	330	1	6	bottom	pos	221	honesty	560	1	2.75	-1.09151	2.75	-0.68372	560
1	334		0	top	pos	111	enjoyment	560	1	2.75	-1.09151	2.75	-0.68372	560
1	335		0	top	Neg	112	crisis	560	1	2.75	-1.09151	2.75	-0.68372	560
1	336		0	top	Neg	112	thief	560	1	2.75	-1.09151	2.75	-0.68372	560
1	338	1	6	top	pos	211	champion	560	1	2.75	-1.09151	2.75	-0.68372	560
1	353	1	6	top	Neg	212	loser	560	1	2.75	-1.09151	2.75	-0.68372	560
1	355	1	6	top	Neg	212	discomfort	560	1	2.75	-1.09151	2.75	-0.68372	560
1	300	1	6	bottom	pos	221	pride	561	1	2.75	-1.08639	2.75	-0.68161	561
1	306	1	6	top	pos	211	talent	561	1	2.75	-1.08639	2.75	-0.68161	561
1	307	1	6	top	pos	211	joy	561	1	2.75	-1.08639	2.75	-0.68161	561
1	307	1	6	bottom	Neg	222	hell	561	1	2.75	-1.08639	2.75	-0.68161	561
1	308		0	top	Neg	112	dirt	561	1	2.75	-1.08639	2.75	-0.68161	561
1	308	1	6	bottom	pos	221	glory	561	1	2.75	-1.08639	2.75	-0.68161	561
1	315	1	6	bottom	Neg	222	illness	561	1	2.75	-1.08639	2.75	-0.68161	561
1	317		0	top	pos	111	comfort	561	1	2.75	-1.08639	2.75	-0.68161	561
1	327	1	6	top	Neg	212	hunger	561	1	2.75	-1.08639	2.75	-0.68161	561
1	331	1	6	bottom	pos	221	optimism	561	1	2.75	-1.08639	2.75	-0.68161	561
1	332	1	6	top	Neg	212	loser	561	1	2.75	-1.08639	2.75	-0.68161	561
1	336		0	top	pos	111	health	561	1	2.75	-1.08639	2.75	-0.68161	561
1	295	1	6	bottom	Neg	222	penalty	562	1	2.75	-1.08128	2.75	-0.67949	562
1	296	1	6	top	pos	211	birthday	562	1	2.75	-1.08128	2.75	-0.67949	562
1	308	1	6	top	pos	211	improvement	562	1	2.75	-1.08128	2.75	-0.67949	562
1	315		0	top	pos	111	welfare	562	1	2.75	-1.08128	2.75	-0.67949	562
1	317		0	top	Neg	112	illness	562	1	2.75	-1.08128	2.75	-0.67949	562
1	317	1	6	top	Neg	212	disappointment	562	1	2.75	-1.08128	2.75	-0.67949	562
1	323	1	6	bottom	pos	221	honey	562	1	2.75	-1.08128	2.75	-0.67949	562
1	330		0	top	pos	111	glory	562	1	2.75	-1.08128	2.75	-0.67949	562
1	332		0	top	pos	111	enjoyment	562	1	2.75	-1.08128	2.75	-0.67949	562
1	334	1	6	bottom	pos	221	enjoyment	562	1	2.75	-1.08128	2.75	-0.67949	562
1	335		0	top	pos	111	liberty	562	1	2.75	-1.08128	2.75	-0.67949	562
1	352		0	top	pos	111	wedding	562	1	2.75	-1.08128	2.75	-0.67949	562
1	352		0	top	Neg	112	depression	562	1	2.75	-1.08128	2.75	-0.67949	562
1	354	0	6	top	pos	211	joy	562	1	2.75	-1.08128	2.75	-0.67949	562
1	295		0	top	pos	111	achievement	563	1	2.75	-1.07618	2.75	-0.67737	563
1	300		0	bottom	Neg	122	fault	563	1	2.75	-1.07618	2.75	-0.67737	563
1	301		0	bottom	pos	121	joy	563	1	2.75	-1.07618	2.75	-0.67737	563
1	309		0	top	Neg	112	depression	563	1	2.75	-1.07618	2.75	-0.67737	563
1	309		0	bottom	pos	121	kindness	563	1	2.75	-1.07618	2.75	-0.67737	563
1	317		0	bottom	Neg	122	injury	563	1	2.75	-1.07618	2.75	-0.67737	563
1	321	1	6	top	Neg	212	murderer	563	1	2.75	-1.07618	2.75	-0.67737	563
1	321	1	6	bottom	Neg	222	guilt	563	1	2.75	-1.07618	2.75	-0.67737	563
1	324		0	top	Neg	112	anger	563	1	2.75	-1.07618	2.75	-0.67737	563
1	330	1	6	bottom	Neg	222	mistake	563	1	2.75	-1.07618	2.75	-0.67737	563
1	331		0	bottom	pos	121	victory	563	1	2.75	-1.07618	2.75	-0.67737	563
1	333		0	bottom	pos	121	wisdom	563	1	2.75	-1.07618	2.75	-0.67737	563
1	335		0	bottom	pos	121	excellence	563	1	2.75	-1.07618	2.75	-0.67737	563
1	338	1	6	bottom	pos	221	honey	563	1	2.75	-1.07618	2.75	-0.67737	563
1	354	1	6	bottom	pos	221	bless	563	1	2.75	-1.07618	2.75	-0.67737	563
1	298	1	6	bottom	pos	221	kiss	564	1	2.75	-1.07109	2.75	-0.67525	564
1	308		0	bottom	pos	121	adventure	564	1	2.75	-1.07109	2.75	-0.67525	564
1	313	1	6	top	pos	211	wisdom	564	1	2.75	-1.07109	2.75	-0.67525	564
1	317		0	top	pos	111	holiday	564	1	2.75	-1.07109	2.75	-0.67525	564
1	322	1	6	top	Neg	212	disappointment	564	1	2.75	-1.07109	2.75	-0.67525	564
1	323	1	6	top	pos	211	champion	564	1	2.75	-1.07109	2.75	-0.67525	564
1	330	1	6	bottom	pos	221	excitement	564	1	2.75	-1.07109	2.75	-0.67525	564
1	338	1	6	top	Neg	212	devil	564	1	2.75	-1.07109	2.75	-0.67525	564
1	353	1	6	bottom	Neg	222	illness	564	1	2.75	-1.07109	2.75	-0.67525	564
1	296	1	6	top	pos	211	joy	565	1	2.75	-1.06601	2.75	-0.67314	565
1	300	1	6	bottom	pos	221	achievement	565	1	2.75	-1.06601	2.75	-0.67314	565
1	317		0	top	pos	111	wealth	565	1	2.75	-1.06601	2.75	-0.67314	565
1	317		0	bottom	pos	121	champion	565	1	2.75	-1.06601	2.75	-0.67314	565
1	323		0	bottom	Neg	122	cancer	565	1	2.75	-1.06601	2.75	-0.67314	565
1	324	1	6	bottom	pos	221	wealth	565	1	2.75	-1.06601	2.75	-0.67314	565
1	336		0	top	Neg	112	disaster	565	1	2.75	-1.06601	2.75	-0.67314	565
1	340		0	top	pos	111	wedding	565	1	2.75	-1.06601	2.75	-0.67314	565
1	340		0	bottom	Neg	122	sickness	565	1	2.75	-1.06601	2.75	-0.67314	565
1	353	1	6	top	Neg	212	tragedy	565	1	2.75	-1.06601	2.75	-0.67314	565
1	355	1	6	top	pos	211	success	565	1	2.75	-1.06601	2.75	-0.67314	565
1	306	1	6	bottom	Neg	222	anger	566	1	2.75	-1.06093	2.75	-0.67102	566
1	311		0	bottom	Neg	122	loser	566	1	2.75	-1.06093	2.75	-0.67102	566
1	321		0	top	pos	111	achievement	566	1	2.75	-1.06093	2.75	-0.67102	566
1	322		0	top	pos	111	kiss	566	1	2.75	-1.06093	2.75	-0.67102	566
1	323	1	6	bottom	pos	221	welfare	566	1	2.75	-1.06093	2.75	-0.67102	566
1	328	1	6	top	Neg	212	pollution	566	1	2.75	-1.06093	2.75	-0.67102	566
1	330		0	top	Neg	112	mistake	566	1	2.75	-1.06093	2.75	-0.67102	566
1	330		0	bottom	pos	121	angel	566	1	2.75	-1.06093	2.75	-0.67102	566
1	331	1	6	bottom	pos	221	excitement	566	1	2.75	-1.06093	2.75	-0.67102	566
1	332	1	6	top	pos	211	excellence	566	1	2.75	-1.06093	2.75	-0.67102	566
1	334		0	bottom	pos	121	improvement	566	1	2.75	-1.06093	2.75	-0.67102	566
1	334		0	bottom	pos	121	success	566	1	2.75	-1.06093	2.75	-0.67102	566
1	335	1	6	bottom	Neg	222	death	566	1	2.75	-1.06093	2.75	-0.67102	566
1	353		0	bottom	Neg	122	evil	566	1	2.75	-1.06093	2.75	-0.67102	566
1	295		0	top	Neg	112	punishment	567	1	2.75	-1.05586	2.75	-0.6689	567
1	315		0	top	pos	111	heaven	567	1	2.75	-1.05586	2.75	-0.6689	567
1	315	1	6	top	Neg	212	devil	567	1	2.75	-1.05586	2.75	-0.6689	567
1	316	1	6	bottom	pos	221	respect	567	1	2.75	-1.05586	2.75	-0.6689	567
1	317	1	6	bottom	Neg	222	death	567	1	2.75	-1.05586	2.75	-0.6689	567
1	323		0	top	Neg	112	disaster	567	1	2.75	-1.05586	2.75	-0.6689	567
1	324	1	6	top	pos	211	confidence	567	1	2.75	-1.05586	2.75	-0.6689	567
1	328	1	6	bottom	pos	221	excitement	567	1	2.75	-1.05586	2.75	-0.6689	567
1	331		0	bottom	pos	121	improvement	567	1	2.75	-1.05586	2.75	-0.6689	567
1	333	1	6	top	pos	211	hope	567	1	2.75	-1.05586	2.75	-0.6689	567
1	353	0	6	top	Neg	212	poverty	567	1	2.75	-1.05586	2.75	-0.6689	567
1	295	1	6	top	pos	211	champion	568	1	2.75	-1.05081	2.75	-0.66678	568
1	299		0	bottom	pos	121	birthday	568	1	2.75	-1.05081	2.75	-0.66678	568
1	306	1	6	top	pos	211	kindness	568	1	2.75	-1.05081	2.75	-0.66678	568
1	307		0	top	pos	111	enjoyment	568	1	2.75	-1.05081	2.75	-0.66678	568
1	308	1	6	top	Neg	212	poverty	568	1	2.75	-1.05081	2.75	-0.66678	568
1	330		0	top	Neg	112	pain	568	1	2.75	-1.05081	2.75	-0.66678	568
1	330	1	6	bottom	Neg	222	loneliness	568	1	2.75	-1.05081	2.75	-0.66678	568
1	331		0	top	pos	111	holiday	568	1	2.75	-1.05081	2.75	-0.66678	568
1	335	1	6	bottom	pos	221	bless	568	1	2.75	-1.05081	2.75	-0.66678	568
1	336		0	top	Neg	112	trouble	568	1	2.75	-1.05081	2.75	-0.66678	568
1	336		0	top	Neg	112	theft	568	1	2.75	-1.05081	2.75	-0.66678	568
1	338		0	bottom	Neg	122	disappointment	568	1	2.75	-1.05081	2.75	-0.66678	568
1	295	1	6	top	pos	211	excellence	569	1	2.76	-1.04576	2.76	-0.66467	569
1	295	1	6	bottom	Neg	222	loss	569	1	2.76	-1.04576	2.76	-0.66467	569
1	300		0	bottom	pos	121	birthday	569	1	2.76	-1.04576	2.76	-0.66467	569
1	300		0	bottom	pos	121	sweetheart	569	1	2.76	-1.04576	2.76	-0.66467	569
1	307		0	bottom	Neg	122	cancer	569	1	2.76	-1.04576	2.76	-0.66467	569
1	308	1	6	top	pos	211	excellence	569	1	2.76	-1.04576	2.76	-0.66467	569
1	308	1	6	top	Neg	212	evil	569	1	2.76	-1.04576	2.76	-0.66467	569
1	308	1	6	top	Neg	212	cancer	569	1	2.76	-1.04576	2.76	-0.66467	569
1	309		0	top	pos	111	honesty	569	1	2.76	-1.04576	2.76	-0.66467	569
1	317		0	top	pos	111	achievement	569	1	2.76	-1.04576	2.76	-0.66467	569
1	317	1	6	top	Neg	212	danger	569	1	2.76	-1.04576	2.76	-0.66467	569
1	317	1	6	bottom	pos	221	achievement	569	1	2.76	-1.04576	2.76	-0.66467	569
1	321		0	top	Neg	112	hell	569	1	2.76	-1.04576	2.76	-0.66467	569
1	321		0	bottom	pos	121	hope	569	1	2.76	-1.04576	2.76	-0.66467	569
1	321	1	6	top	pos	211	excellence	569	1	2.76	-1.04576	2.76	-0.66467	569
1	321	1	6	top	Neg	212	evil	569	1	2.76	-1.04576	2.76	-0.66467	569
1	323		0	top	pos	111	wealth	569	1	2.76	-1.04576	2.76	-0.66467	569
1	328	1	6	top	Neg	212	accident	569	1	2.76	-1.04576	2.76	-0.66467	569
1	332		0	top	pos	111	reward	569	1	2.76	-1.04576	2.76	-0.66467	569
1	333		0	top	pos	111	pride	569	1	2.76	-1.04576	2.76	-0.66467	569
1	333		0	bottom	Neg	122	evil	569	1	2.76	-1.04576	2.76	-0.66467	569
1	333	1	6	bottom	pos	221	heaven	569	1	2.76	-1.04576	2.76	-0.66467	569
1	333	1	6	bottom	pos	221	welfare	569	1	2.76	-1.04576	2.76	-0.66467	569
1	336	1	6	top	pos	211	warmth	569	1	2.76	-1.04576	2.76	-0.66467	569
1	336	1	6	bottom	pos	221	reward	569	1	2.76	-1.04576	2.76	-0.66467	569
1	338		0	bottom	Neg	122	pollution	569	1	2.76	-1.04576	2.76	-0.66467	569
1	338	0	6	bottom	pos	221	wedding	569	1	2.76	-1.04576	2.76	-0.66467	569
1	338	1	6	bottom	pos	221	liberty	569	1	2.76	-1.04576	2.76	-0.66467	569
1	340		0	top	pos	111	honey	569	1	2.76	-1.04576	2.76	-0.66467	569
1	307		0	bottom	pos	121	success	570	1	2.76	-1.04072	2.76	-0.66255	570
1	307		0	bottom	Neg	122	evil	570	1	2.76	-1.04072	2.76	-0.66255	570
1	315	1	6	top	Neg	212	stress	570	1	2.76	-1.04072	2.76	-0.66255	570
1	321		0	top	Neg	112	theft	570	1	2.76	-1.04072	2.76	-0.66255	570
1	323		0	bottom	Neg	122	loser	570	1	2.76	-1.04072	2.76	-0.66255	570
1	324		0	bottom	pos	121	passion	570	1	2.76	-1.04072	2.76	-0.66255	570
1	327		0	top	pos	111	pride	570	1	2.76	-1.04072	2.76	-0.66255	570
1	327	1	6	top	pos	211	delight	570	1	2.76	-1.04072	2.76	-0.66255	570
1	328		0	top	Neg	112	illness	570	1	2.76	-1.04072	2.76	-0.66255	570
1	328		0	bottom	pos	121	champion	570	1	2.76	-1.04072	2.76	-0.66255	570
1	328	1	6	top	Neg	212	disappointment	570	1	2.76	-1.04072	2.76	-0.66255	570
1	328	1	6	bottom	Neg	222	punishment	570	1	2.76	-1.04072	2.76	-0.66255	570
1	330	1	6	bottom	pos	221	health	570	1	2.76	-1.04072	2.76	-0.66255	570
1	331		0	top	pos	111	reward	570	1	2.76	-1.04072	2.76	-0.66255	570
1	331		0	bottom	pos	121	confidence	570	1	2.76	-1.04072	2.76	-0.66255	570
1	331	1	6	top	pos	211	excellence	570	1	2.76	-1.04072	2.76	-0.66255	570
1	333	1	6	bottom	Neg	222	dirt	570	1	2.76	-1.04072	2.76	-0.66255	570
1	335		0	top	pos	111	paradise	570	1	2.76	-1.04072	2.76	-0.66255	570
1	336		0	bottom	pos	121	excellence	570	1	2.76	-1.04072	2.76	-0.66255	570
1	336		0	bottom	Neg	122	hunger	570	1	2.76	-1.04072	2.76	-0.66255	570
1	336		0	bottom	Neg	122	fear	570	1	2.76	-1.04072	2.76	-0.66255	570
1	336	1	6	top	Neg	212	danger	570	1	2.76	-1.04072	2.76	-0.66255	570
1	338	1	6	top	pos	211	vacation	570	1	2.76	-1.04072	2.76	-0.66255	570
1	338	1	6	top	Neg	212	hunger	570	1	2.76	-1.04072	2.76	-0.66255	570
1	338	1	6	bottom	Neg	222	guilt	570	1	2.76	-1.04072	2.76	-0.66255	570
1	354		0	bottom	pos	121	joy	570	1	2.76	-1.04072	2.76	-0.66255	570
1	296	1	6	bottom	Neg	222	disaster	571	1	2.76	-1.03569	2.76	-0.66043	571
1	296	1	6	bottom	Neg	222	death	571	1	2.76	-1.03569	2.76	-0.66043	571
1	300		0	top	pos	111	paradise	571	1	2.76	-1.03569	2.76	-0.66043	571
1	309	1	6	bottom	pos	221	honesty	571	1	2.76	-1.03569	2.76	-0.66043	571
1	313	1	6	top	pos	211	desire	571	1	2.76	-1.03569	2.76	-0.66043	571
1	316		0	bottom	pos	121	wisdom	571	1	2.76	-1.03569	2.76	-0.66043	571
1	321	1	6	bottom	Neg	222	death	571	1	2.76	-1.03569	2.76	-0.66043	571
1	323	1	6	top	Neg	212	injury	571	1	2.76	-1.03569	2.76	-0.66043	571
1	323	1	6	bottom	Neg	222	anger	571	1	2.76	-1.03569	2.76	-0.66043	571
1	327		0	top	Neg	112	thief	571	1	2.76	-1.03569	2.76	-0.66043	571
1	328		0	top	pos	111	wedding	571	1	2.76	-1.03569	2.76	-0.66043	571
1	330		0	top	pos	111	perfection	571	1	2.76	-1.03569	2.76	-0.66043	571
1	330	1	6	bottom	pos	221	glory	571	1	2.76	-1.03569	2.76	-0.66043	571
1	331		0	top	pos	111	heaven	571	1	2.76	-1.03569	2.76	-0.66043	571
1	353		0	bottom	Neg	122	fear	571	1	2.76	-1.03569	2.76	-0.66043	571
1	355		0	top	Neg	112	illness	571	1	2.76	-1.03569	2.76	-0.66043	571
1	295		0	top	pos	111	reward	572	1	2.76	-1.03067	2.76	-0.65831	572
1	295		0	bottom	pos	121	confidence	572	1	2.76	-1.03067	2.76	-0.65831	572
1	299		0	bottom	pos	121	joy	572	1	2.76	-1.03067	2.76	-0.65831	572
1	309	1	6	top	pos	211	confidence	572	1	2.76	-1.03067	2.76	-0.65831	572
1	316		0	top	pos	111	optimism	572	1	2.76	-1.03067	2.76	-0.65831	572
1	317	1	6	bottom	Neg	222	suicide	572	1	2.76	-1.03067	2.76	-0.65831	572
1	321	1	6	bottom	Neg	222	hell	572	1	2.76	-1.03067	2.76	-0.65831	572
1	323	1	6	bottom	pos	221	enjoyment	572	1	2.76	-1.03067	2.76	-0.65831	572
1	324		0	top	Neg	112	bankrupt	572	1	2.76	-1.03067	2.76	-0.65831	572
1	324		0	bottom	pos	121	improvement	572	1	2.76	-1.03067	2.76	-0.65831	572
1	332	1	6	bottom	pos	221	achievement	572	1	2.76	-1.03067	2.76	-0.65831	572
1	333	1	6	top	pos	211	wisdom	572	1	2.76	-1.03067	2.76	-0.65831	572
1	336	1	6	bottom	pos	221	welfare	572	1	2.76	-1.03067	2.76	-0.65831	572
1	338	1	6	bottom	pos	221	welfare	572	1	2.76	-1.03067	2.76	-0.65831	572
1	340	1	6	top	pos	211	kindness	572	1	2.76	-1.03067	2.76	-0.65831	572
1	352	1	6	top	Neg	212	killer	572	1	2.76	-1.03067	2.76	-0.65831	572
1	353		0	bottom	pos	121	joy	572	1	2.76	-1.03067	2.76	-0.65831	572
1	302		0	top	pos	111	perfection	573	1	2.76	-1.02566	2.76	-0.6562	573
1	306		0	bottom	pos	121	kindness	573	1	2.76	-1.02566	2.76	-0.6562	573
1	315		0	bottom	Neg	122	killer	573	1	2.76	-1.02566	2.76	-0.6562	573
1	323		0	bottom	pos	121	adventure	573	1	2.76	-1.02566	2.76	-0.6562	573
1	327	1	6	bottom	Neg	222	depression	573	1	2.76	-1.02566	2.76	-0.6562	573
1	333		0	top	pos	111	glory	573	1	2.76	-1.02566	2.76	-0.6562	573
1	336		0	top	Neg	112	death	573	1	2.76	-1.02566	2.76	-0.6562	573
1	336		0	bottom	pos	121	confidence	573	1	2.76	-1.02566	2.76	-0.6562	573
1	336		0	bottom	Neg	122	disappointment	573	1	2.76	-1.02566	2.76	-0.6562	573
1	338	1	6	bottom	pos	221	honesty	573	1	2.76	-1.02566	2.76	-0.6562	573
1	338	1	6	bottom	pos	221	beach	573	1	2.76	-1.02566	2.76	-0.6562	573
1	353	0	6	top	Neg	212	fault	573	1	2.76	-1.02566	2.76	-0.6562	573
1	328	1	6	bottom	Neg	222	disaster	574	1	2.76	-1.02065	2.76	-0.65408	574
1	329	1	6	top	pos	211	birthday	574	1	2.76	-1.02065	2.76	-0.65408	574
1	329	1	6	bottom	Neg	222	mistake	574	1	2.76	-1.02065	2.76	-0.65408	574
1	335		0	top	Neg	112	hell	574	1	2.76	-1.02065	2.76	-0.65408	574
1	353		0	top	Neg	112	illness	574	1	2.76	-1.02065	2.76	-0.65408	574
1	353	1	6	bottom	pos	221	honey	574	1	2.76	-1.02065	2.76	-0.65408	574
1	302	1	6	top	pos	211	confidence	575	1	2.76	-1.01566	2.76	-0.65196	575
1	306		0	top	pos	111	reward	575	1	2.76	-1.01566	2.76	-0.65196	575
1	315	1	6	top	pos	211	loyalty	575	1	2.76	-1.01566	2.76	-0.65196	575
1	315	1	6	top	Neg	212	failure	575	1	2.76	-1.01566	2.76	-0.65196	575
1	321	1	6	bottom	Neg	222	pain	575	1	2.76	-1.01566	2.76	-0.65196	575
1	329		0	top	pos	111	achievement	575	1	2.76	-1.01566	2.76	-0.65196	575
1	329	1	6	top	Neg	212	killer	575	1	2.76	-1.01566	2.76	-0.65196	575
1	335		0	top	Neg	112	death	575	1	2.76	-1.01566	2.76	-0.65196	575
1	338		0	top	pos	111	acceptance	575	1	2.76	-1.01566	2.76	-0.65196	575
1	340	1	6	top	Neg	212	devil	575	1	2.76	-1.01566	2.76	-0.65196	575
1	352		0	top	pos	111	comfort	575	1	2.76	-1.01566	2.76	-0.65196	575
1	299	1	6	top	Neg	212	evil	576	1	2.76	-1.01067	2.76	-0.64984	576
1	299	1	6	bottom	Neg	222	loss	576	1	2.76	-1.01067	2.76	-0.64984	576
1	304		0	bottom	pos	121	hope	576	1	2.76	-1.01067	2.76	-0.64984	576
1	309		0	bottom	Neg	122	loser	576	1	2.76	-1.01067	2.76	-0.64984	576
1	315	1	6	bottom	pos	221	achievement	576	1	2.76	-1.01067	2.76	-0.64984	576
1	316	1	6	top	pos	211	success	576	1	2.76	-1.01067	2.76	-0.64984	576
1	320		0	top	Neg	112	mistake	576	1	2.76	-1.01067	2.76	-0.64984	576
1	320	0	6	top	Neg	212	fear	576	1	2.76	-1.01067	2.76	-0.64984	576
1	321	1	6	top	pos	211	hope	576	1	2.76	-1.01067	2.76	-0.64984	576
1	323		0	top	pos	111	optimism	576	1	2.76	-1.01067	2.76	-0.64984	576
1	328	1	6	bottom	Neg	222	crisis	576	1	2.76	-1.01067	2.76	-0.64984	576
1	330	1	6	bottom	pos	221	beach	576	1	2.76	-1.01067	2.76	-0.64984	576
1	330	1	6	bottom	pos	221	acceptance	576	1	2.76	-1.01067	2.76	-0.64984	576
1	332		0	top	pos	111	health	576	1	2.76	-1.01067	2.76	-0.64984	576
1	334		0	bottom	Neg	122	danger	576	1	2.76	-1.01067	2.76	-0.64984	576
1	335		0	top	pos	111	achievement	576	1	2.76	-1.01067	2.76	-0.64984	576
1	335	1	6	bottom	pos	221	wealth	576	1	2.76	-1.01067	2.76	-0.64984	576
1	338		0	bottom	pos	121	victory	576	1	2.76	-1.01067	2.76	-0.64984	576
1	338	1	6	bottom	Neg	222	starving	576	1	2.76	-1.01067	2.76	-0.64984	576
1	295		0	top	pos	111	acceptance	577	1	2.76	-1.00569	2.76	-0.64773	577
1	300	0	6	bottom	Neg	222	loneliness	577	1	2.76	-1.00569	2.76	-0.64773	577
1	305	1	6	bottom	pos	221	glory	577	1	2.76	-1.00569	2.76	-0.64773	577
1	315		0	top	pos	111	paradise	577	1	2.76	-1.00569	2.76	-0.64773	577
1	316	1	6	bottom	pos	221	pride	577	1	2.76	-1.00569	2.76	-0.64773	577
1	321	1	6	bottom	pos	221	wealth	577	1	2.76	-1.00569	2.76	-0.64773	577
1	329		0	bottom	pos	121	wisdom	577	1	2.76	-1.00569	2.76	-0.64773	577
1	331		0	top	pos	111	beach	577	1	2.76	-1.00569	2.76	-0.64773	577
1	333	1	6	bottom	Neg	222	pain	577	1	2.76	-1.00569	2.76	-0.64773	577
1	352		0	bottom	pos	121	adventure	577	1	2.76	-1.00569	2.76	-0.64773	577
1	353		0	top	Neg	112	guilt	577	1	2.76	-1.00569	2.76	-0.64773	577
1	353	0	6	bottom	Neg	222	dirt	577	1	2.76	-1.00569	2.76	-0.64773	577
1	355	1	6	bottom	Neg	222	mistake	577	1	2.76	-1.00569	2.76	-0.64773	577
1	295		0	bottom	Neg	122	disappointment	578	1	2.76	-1.00072	2.76	-0.64561	578
1	304	1	6	top	pos	211	passion	578	1	2.76	-1.00072	2.76	-0.64561	578
1	307	1	6	bottom	pos	221	glory	578	1	2.76	-1.00072	2.76	-0.64561	578
1	309	1	6	bottom	Neg	222	guilt	578	1	2.76	-1.00072	2.76	-0.64561	578
1	313	1	6	bottom	Neg	222	anger	578	1	2.76	-1.00072	2.76	-0.64561	578
1	327		0	bottom	Neg	122	stress	578	1	2.76	-1.00072	2.76	-0.64561	578
1	328		0	bottom	pos	121	angel	578	1	2.76	-1.00072	2.76	-0.64561	578
1	328	1	6	bottom	Neg	222	theft	578	1	2.76	-1.00072	2.76	-0.64561	578
1	329	1	6	bottom	Neg	222	hell	578	1	2.76	-1.00072	2.76	-0.64561	578
1	330		0	bottom	Neg	122	failure	578	1	2.76	-1.00072	2.76	-0.64561	578
1	331		0	top	Neg	112	illness	578	1	2.76	-1.00072	2.76	-0.64561	578
1	332	1	6	bottom	pos	221	bless	578	1	2.76	-1.00072	2.76	-0.64561	578
1	336		0	top	pos	111	achievement	578	1	2.76	-1.00072	2.76	-0.64561	578
1	307		0	top	Neg	112	loss	579	1	2.76	-0.99576	2.76	-0.64349	579
1	307	1	6	bottom	Neg	222	guilt	579	1	2.76	-0.99576	2.76	-0.64349	579
1	321	1	6	top	pos	211	wisdom	579	1	2.76	-0.99576	2.76	-0.64349	579
1	321	1	6	bottom	pos	221	enjoyment	579	1	2.76	-0.99576	2.76	-0.64349	579
1	323		0	bottom	Neg	122	danger	579	1	2.76	-0.99576	2.76	-0.64349	579
1	323		0	bottom	Neg	122	sickness	579	1	2.76	-0.99576	2.76	-0.64349	579
1	330		0	top	Neg	112	dirt	579	1	2.76	-0.99576	2.76	-0.64349	579
1	330		0	bottom	pos	121	victory	579	1	2.76	-0.99576	2.76	-0.64349	579
1	331		0	top	Neg	112	disaster	579	1	2.76	-0.99576	2.76	-0.64349	579
1	333		0	top	pos	111	wealth	579	1	2.76	-0.99576	2.76	-0.64349	579
1	333		0	bottom	Neg	122	tragedy	579	1	2.76	-0.99576	2.76	-0.64349	579
1	335	1	6	bottom	pos	221	beach	579	1	2.76	-0.99576	2.76	-0.64349	579
1	335	1	6	bottom	Neg	222	hell	579	1	2.76	-0.99576	2.76	-0.64349	579
1	307		0	top	pos	111	excitement	580	1	2.76	-0.99081	2.76	-0.64137	580
1	307		0	top	Neg	112	bankrupt	580	1	2.76	-0.99081	2.76	-0.64137	580
1	308		0	top	pos	111	respect	580	1	2.76	-0.99081	2.76	-0.64137	580
1	309	1	6	top	pos	211	talent	580	1	2.76	-0.99081	2.76	-0.64137	580
1	313		0	bottom	pos	121	hope	580	1	2.76	-0.99081	2.76	-0.64137	580
1	320		0	top	Neg	112	illness	580	1	2.76	-0.99081	2.76	-0.64137	580
1	324		0	bottom	Neg	122	danger	580	1	2.76	-0.99081	2.76	-0.64137	580
1	328		0	top	Neg	112	dirt	580	1	2.76	-0.99081	2.76	-0.64137	580
1	329	1	6	top	pos	211	kindness	580	1	2.76	-0.99081	2.76	-0.64137	580
1	329	1	6	bottom	pos	221	liberty	580	1	2.76	-0.99081	2.76	-0.64137	580
1	330	1	6	bottom	Neg	222	hell	580	1	2.76	-0.99081	2.76	-0.64137	580
1	334	1	6	bottom	pos	221	glory	580	1	2.76	-0.99081	2.76	-0.64137	580
1	335	1	6	top	Neg	212	funeral	580	1	2.76	-0.99081	2.76	-0.64137	580
1	352	1	6	top	pos	211	humor	580	1	2.76	-0.99081	2.76	-0.64137	580
1	295		0	top	pos	111	kiss	581	1	2.76	-0.98587	2.76	-0.63926	581
1	300		0	bottom	Neg	122	poverty	581	1	2.76	-0.98587	2.76	-0.63926	581
1	300	0	6	top	pos	211	delight	581	1	2.76	-0.98587	2.76	-0.63926	581
1	305	1	6	bottom	Neg	222	anger	581	1	2.76	-0.98587	2.76	-0.63926	581
1	307		0	bottom	pos	121	angel	581	1	2.76	-0.98587	2.76	-0.63926	581
1	307	1	6	top	pos	211	angel	581	1	2.76	-0.98587	2.76	-0.63926	581
1	320		0	bottom	pos	121	passion	581	1	2.76	-0.98587	2.76	-0.63926	581
1	321		0	top	Neg	112	trouble	581	1	2.76	-0.98587	2.76	-0.63926	581
1	324	1	6	top	pos	211	victory	581	1	2.76	-0.98587	2.76	-0.63926	581
1	325		0	bottom	Neg	122	evil	581	1	2.76	-0.98587	2.76	-0.63926	581
1	330	1	6	bottom	Neg	222	dirt	581	1	2.76	-0.98587	2.76	-0.63926	581
1	331		0	bottom	Neg	122	devil	581	1	2.76	-0.98587	2.76	-0.63926	581
1	335	1	6	bottom	Neg	222	punishment	581	1	2.76	-0.98587	2.76	-0.63926	581
1	336		0	top	pos	111	heaven	581	1	2.76	-0.98587	2.76	-0.63926	581
1	340		0	top	pos	111	respect	581	1	2.76	-0.98587	2.76	-0.63926	581
1	352	1	6	top	pos	211	success	581	1	2.76	-0.98587	2.76	-0.63926	581
1	353		0	top	Neg	112	death	581	1	2.76	-0.98587	2.76	-0.63926	581
1	296		0	top	pos	111	perfection	582	1	2.76	-0.98093	2.76	-0.63714	582
1	308	1	6	top	Neg	212	devil	582	1	2.76	-0.98093	2.76	-0.63714	582
1	308	1	6	bottom	pos	221	health	582	1	2.76	-0.98093	2.76	-0.63714	582
1	321	1	6	bottom	Neg	222	depression	582	1	2.76	-0.98093	2.76	-0.63714	582
1	323		0	top	Neg	112	trouble	582	1	2.76	-0.98093	2.76	-0.63714	582
1	323	1	6	top	pos	211	joy	582	1	2.76	-0.98093	2.76	-0.63714	582
1	323	1	6	bottom	pos	221	reward	582	1	2.76	-0.98093	2.76	-0.63714	582
1	327	1	6	top	Neg	212	devil	582	1	2.76	-0.98093	2.76	-0.63714	582
1	327	1	6	bottom	Neg	222	trouble	582	1	2.76	-0.98093	2.76	-0.63714	582
1	329	1	6	top	pos	211	success	582	1	2.76	-0.98093	2.76	-0.63714	582
1	330		0	top	Neg	112	theft	582	1	2.76	-0.98093	2.76	-0.63714	582
1	331		0	bottom	Neg	122	evil	582	1	2.76	-0.98093	2.76	-0.63714	582
1	331	1	6	bottom	pos	221	honesty	582	1	2.76	-0.98093	2.76	-0.63714	582
1	331	1	6	bottom	Neg	222	bankrupt	582	1	2.76	-0.98093	2.76	-0.63714	582
1	334		0	bottom	pos	121	kindness	582	1	2.76	-0.98093	2.76	-0.63714	582
1	335		0	bottom	pos	121	adventure	582	1	2.76	-0.98093	2.76	-0.63714	582
1	335	1	6	top	Neg	212	ignorance	582	1	2.76	-0.98093	2.76	-0.63714	582
1	335	1	6	bottom	Neg	222	nightmare	582	1	2.76	-0.98093	2.76	-0.63714	582
1	336		0	top	pos	111	wedding	582	1	2.76	-0.98093	2.76	-0.63714	582
1	338	1	6	bottom	pos	221	acceptance	582	1	2.76	-0.98093	2.76	-0.63714	582
1	352		0	top	Neg	112	thief	582	1	2.76	-0.98093	2.76	-0.63714	582
1	353	1	6	bottom	Neg	222	suicide	582	1	2.76	-0.98093	2.76	-0.63714	582
1	296		0	top	pos	111	comfort	583	1	2.77	-0.976	2.77	-0.63502	583
1	299	1	6	bottom	pos	221	comfort	583	1	2.77	-0.976	2.77	-0.63502	583
1	305	1	6	bottom	Neg	222	hell	583	1	2.77	-0.976	2.77	-0.63502	583
1	307		0	bottom	pos	121	delight	583	1	2.77	-0.976	2.77	-0.63502	583
1	309	1	6	bottom	pos	221	wedding	583	1	2.77	-0.976	2.77	-0.63502	583
1	315		0	bottom	pos	121	humor	583	1	2.77	-0.976	2.77	-0.63502	583
1	316		0	top	pos	111	respect	583	1	2.77	-0.976	2.77	-0.63502	583
1	316		0	bottom	pos	121	kindness	583	1	2.77	-0.976	2.77	-0.63502	583
1	322		0	bottom	Neg	122	destruction	583	1	2.77	-0.976	2.77	-0.63502	583
1	323	1	6	bottom	Neg	222	penalty	583	1	2.77	-0.976	2.77	-0.63502	583
1	327	1	6	top	Neg	212	loser	583	1	2.77	-0.976	2.77	-0.63502	583
1	328		0	bottom	pos	121	warmth	583	1	2.77	-0.976	2.77	-0.63502	583
1	328	1	6	top	pos	211	improvement	583	1	2.77	-0.976	2.77	-0.63502	583
1	328	1	6	bottom	pos	221	beach	583	1	2.77	-0.976	2.77	-0.63502	583
1	328	1	6	bottom	Neg	222	nightmare	583	1	2.77	-0.976	2.77	-0.63502	583
1	329		0	bottom	Neg	122	stress	583	1	2.77	-0.976	2.77	-0.63502	583
1	332	1	6	bottom	pos	221	comfort	583	1	2.77	-0.976	2.77	-0.63502	583
1	333	1	6	bottom	pos	221	excitement	583	1	2.77	-0.976	2.77	-0.63502	583
1	335		0	top	Neg	112	penalty	583	1	2.77	-0.976	2.77	-0.63502	583
1	337	1	6	bottom	Neg	222	loss	583	1	2.77	-0.976	2.77	-0.63502	583
1	338		0	bottom	pos	121	kindness	583	1	2.77	-0.976	2.77	-0.63502	583
1	338	1	6	top	pos	211	angel	583	1	2.77	-0.976	2.77	-0.63502	583
1	338	0	6	bottom	pos	221	enjoyment	583	1	2.77	-0.976	2.77	-0.63502	583
1	352		0	top	pos	111	pride	583	1	2.77	-0.976	2.77	-0.63502	583
1	355		0	bottom	Neg	122	funeral	583	1	2.77	-0.976	2.77	-0.63502	583
1	296		0	top	Neg	112	hell	584	1	2.77	-0.97109	2.77	-0.6329	584
1	300	0	6	bottom	pos	221	bless	584	1	2.77	-0.97109	2.77	-0.6329	584
1	300	1	6	bottom	Neg	222	starving	584	1	2.77	-0.97109	2.77	-0.6329	584
1	305	1	6	top	Neg	212	funeral	584	1	2.77	-0.97109	2.77	-0.6329	584
1	307	1	6	top	pos	211	wisdom	584	1	2.77	-0.97109	2.77	-0.6329	584
1	317	1	6	top	Neg	212	murderer	584	1	2.77	-0.97109	2.77	-0.6329	584
1	321		0	top	pos	111	pride	584	1	2.77	-0.97109	2.77	-0.6329	584
1	323		0	bottom	Neg	122	funeral	584	1	2.77	-0.97109	2.77	-0.6329	584
1	323		0	bottom	Neg	122	stress	584	1	2.77	-0.97109	2.77	-0.6329	584
1	323	1	6	bottom	Neg	222	loss	584	1	2.77	-0.97109	2.77	-0.6329	584
1	328	1	6	top	Neg	212	fear	584	1	2.77	-0.97109	2.77	-0.6329	584
1	329	1	6	top	pos	211	victory	584	1	2.77	-0.97109	2.77	-0.6329	584
1	331		0	top	Neg	112	nightmare	584	1	2.77	-0.97109	2.77	-0.6329	584
1	331	1	6	bottom	Neg	222	penalty	584	1	2.77	-0.97109	2.77	-0.6329	584
1	332	1	6	top	pos	211	confidence	584	1	2.77	-0.97109	2.77	-0.6329	584
1	335		0	top	pos	111	heaven	584	1	2.77	-0.97109	2.77	-0.6329	584
1	335		0	bottom	pos	121	improvement	584	1	2.77	-0.97109	2.77	-0.6329	584
1	335		0	bottom	Neg	122	fear	584	1	2.77	-0.97109	2.77	-0.6329	584
1	336	1	6	bottom	pos	221	liberty	584	1	2.77	-0.97109	2.77	-0.6329	584
1	300	1	6	bottom	pos	221	respect	585	1	2.77	-0.96618	2.77	-0.63079	585
1	300	1	6	bottom	Neg	222	headache	585	1	2.77	-0.96618	2.77	-0.63079	585
1	307		0	top	Neg	112	hell	585	1	2.77	-0.96618	2.77	-0.63079	585
1	308	1	6	bottom	pos	221	welfare	585	1	2.77	-0.96618	2.77	-0.63079	585
1	315		0	bottom	Neg	122	evil	585	1	2.77	-0.96618	2.77	-0.63079	585
1	316		0	top	pos	111	acceptance	585	1	2.77	-0.96618	2.77	-0.63079	585
1	317		0	bottom	pos	121	wisdom	585	1	2.77	-0.96618	2.77	-0.63079	585
1	317		0	bottom	Neg	122	fault	585	1	2.77	-0.96618	2.77	-0.63079	585
1	321		0	top	Neg	112	punishment	585	1	2.77	-0.96618	2.77	-0.63079	585
1	323	1	6	top	pos	211	birthday	585	1	2.77	-0.96618	2.77	-0.63079	585
1	323	1	6	bottom	pos	221	glory	585	1	2.77	-0.96618	2.77	-0.63079	585
1	329	1	6	bottom	pos	221	bless	585	1	2.77	-0.96618	2.77	-0.63079	585
1	333		0	bottom	pos	121	delight	585	1	2.77	-0.96618	2.77	-0.63079	585
1	333	1	6	top	Neg	212	injury	585	1	2.77	-0.96618	2.77	-0.63079	585
1	338	1	6	top	pos	211	delight	585	1	2.77	-0.96618	2.77	-0.63079	585
1	352		0	bottom	Neg	122	funeral	585	1	2.77	-0.96618	2.77	-0.63079	585
1	353	0	6	bottom	pos	221	welfare	585	1	2.77	-0.96618	2.77	-0.63079	585
1	355		0	bottom	Neg	122	stress	585	1	2.77	-0.96618	2.77	-0.63079	585
1	302		0	top	pos	111	welfare	586	1	2.77	-0.96128	2.77	-0.62867	586
1	307	1	6	bottom	pos	221	wedding	586	1	2.77	-0.96128	2.77	-0.62867	586
1	308		0	bottom	Neg	122	evil	586	1	2.77	-0.96128	2.77	-0.62867	586
1	308	1	6	top	pos	211	hope	586	1	2.77	-0.96128	2.77	-0.62867	586
1	317		0	top	Neg	112	death	586	1	2.77	-0.96128	2.77	-0.62867	586
1	317	1	6	bottom	Neg	222	loss	586	1	2.77	-0.96128	2.77	-0.62867	586
1	328		0	bottom	pos	121	joy	586	1	2.77	-0.96128	2.77	-0.62867	586
1	329		0	top	Neg	112	death	586	1	2.77	-0.96128	2.77	-0.62867	586
1	331		0	bottom	Neg	122	stress	586	1	2.77	-0.96128	2.77	-0.62867	586
1	331	1	6	top	Neg	212	devil	586	1	2.77	-0.96128	2.77	-0.62867	586
1	332		0	bottom	Neg	122	danger	586	1	2.77	-0.96128	2.77	-0.62867	586
1	352		0	bottom	pos	121	excellence	586	1	2.77	-0.96128	2.77	-0.62867	586
1	353	0	6	bottom	pos	221	comfort	586	1	2.77	-0.96128	2.77	-0.62867	586
1	296		0	bottom	pos	121	birthday	587	1	2.77	-0.95638	2.77	-0.62655	587
1	299		0	top	Neg	112	mistake	587	1	2.77	-0.95638	2.77	-0.62655	587
1	299		0	bottom	pos	121	hope	587	1	2.77	-0.95638	2.77	-0.62655	587
1	304		0	bottom	pos	121	birthday	587	1	2.77	-0.95638	2.77	-0.62655	587
1	306		0	bottom	pos	121	victory	587	1	2.77	-0.95638	2.77	-0.62655	587
1	306	1	6	top	pos	211	birthday	587	1	2.77	-0.95638	2.77	-0.62655	587
1	306	1	6	top	pos	211	confidence	587	1	2.77	-0.95638	2.77	-0.62655	587
1	308		0	top	Neg	112	death	587	1	2.77	-0.95638	2.77	-0.62655	587
1	308	1	6	bottom	pos	221	optimism	587	1	2.77	-0.95638	2.77	-0.62655	587
1	309	1	6	top	Neg	212	tragedy	587	1	2.77	-0.95638	2.77	-0.62655	587
1	315		0	top	Neg	112	loss	587	1	2.77	-0.95638	2.77	-0.62655	587
1	317		0	top	pos	111	heaven	587	1	2.77	-0.95638	2.77	-0.62655	587
1	320		0	bottom	pos	121	success	587	1	2.77	-0.95638	2.77	-0.62655	587
1	323	1	6	top	pos	211	excellence	587	1	2.77	-0.95638	2.77	-0.62655	587
1	329	1	6	bottom	pos	221	enjoyment	587	1	2.77	-0.95638	2.77	-0.62655	587
1	331		0	bottom	Neg	122	sickness	587	1	2.77	-0.95638	2.77	-0.62655	587
1	331	1	6	bottom	pos	221	perfection	587	1	2.77	-0.95638	2.77	-0.62655	587
1	331	1	6	bottom	pos	221	paradise	587	1	2.77	-0.95638	2.77	-0.62655	587
1	333	1	6	bottom	pos	221	health	587	1	2.77	-0.95638	2.77	-0.62655	587
1	334		0	top	pos	111	excitement	587	1	2.77	-0.95638	2.77	-0.62655	587
1	335		0	bottom	pos	121	confidence	587	1	2.77	-0.95638	2.77	-0.62655	587
1	297	1	6	bottom	Neg	222	loss	588	1	2.77	-0.9515	2.77	-0.62443	588
1	299		0	top	pos	111	pride	588	1	2.77	-0.9515	2.77	-0.62443	588
1	308	1	6	top	pos	211	success	588	1	2.77	-0.9515	2.77	-0.62443	588
1	309		0	top	Neg	112	anger	588	1	2.77	-0.9515	2.77	-0.62443	588
1	309		0	bottom	Neg	122	cancer	588	1	2.77	-0.9515	2.77	-0.62443	588
1	315	1	6	bottom	Neg	222	starving	588	1	2.77	-0.9515	2.77	-0.62443	588
1	317		0	bottom	pos	121	success	588	1	2.77	-0.9515	2.77	-0.62443	588
1	317		0	bottom	Neg	122	loser	588	1	2.77	-0.9515	2.77	-0.62443	588
1	318		0	top	pos	111	enjoyment	588	1	2.77	-0.9515	2.77	-0.62443	588
1	323		0	top	Neg	112	guilt	588	1	2.77	-0.9515	2.77	-0.62443	588
1	323	1	6	bottom	Neg	222	crisis	588	1	2.77	-0.9515	2.77	-0.62443	588
1	329		0	top	pos	111	comfort	588	1	2.77	-0.9515	2.77	-0.62443	588
1	330		0	bottom	pos	121	birthday	588	1	2.77	-0.9515	2.77	-0.62443	588
1	335	1	6	bottom	Neg	222	anger	588	1	2.77	-0.9515	2.77	-0.62443	588
1	336	1	6	top	Neg	212	evil	588	1	2.77	-0.9515	2.77	-0.62443	588
1	338		0	top	pos	111	excitement	588	1	2.77	-0.9515	2.77	-0.62443	588
1	340		0	top	pos	111	health	588	1	2.77	-0.9515	2.77	-0.62443	588
1	353	1	6	bottom	Neg	222	loss	588	1	2.77	-0.9515	2.77	-0.62443	588
1	355		0	bottom	pos	121	victory	588	1	2.77	-0.9515	2.77	-0.62443	588
1	313	1	6	top	Neg	212	injury	589	1	2.77	-0.94662	2.77	-0.62232	589
1	323		0	bottom	pos	121	success	589	1	2.77	-0.94662	2.77	-0.62232	589
1	324		0	bottom	pos	121	angel	589	1	2.77	-0.94662	2.77	-0.62232	589
1	328		0	top	Neg	112	bankrupt	589	1	2.77	-0.94662	2.77	-0.62232	589
1	328	1	6	bottom	pos	221	comfort	589	1	2.77	-0.94662	2.77	-0.62232	589
1	331		0	bottom	Neg	122	funeral	589	1	2.77	-0.94662	2.77	-0.62232	589
1	331	1	6	bottom	pos	221	kiss	589	1	2.77	-0.94662	2.77	-0.62232	589
1	335	1	6	top	pos	211	hug	589	1	2.77	-0.94662	2.77	-0.62232	589
1	335	1	6	bottom	Neg	222	loneliness	589	1	2.77	-0.94662	2.77	-0.62232	589
1	336	1	6	top	pos	211	humor	589	1	2.77	-0.94662	2.77	-0.62232	589
1	353		0	bottom	pos	121	vacation	589	1	2.77	-0.94662	2.77	-0.62232	589
1	353		0	bottom	Neg	122	killer	589	1	2.77	-0.94662	2.77	-0.62232	589
1	353		0	bottom	Neg	122	failure	589	1	2.77	-0.94662	2.77	-0.62232	589
1	353	1	6	bottom	Neg	222	selfishness	589	1	2.77	-0.94662	2.77	-0.62232	589
1	295		0	top	Neg	112	nightmare	590	1	2.77	-0.94175	2.77	-0.6202	590
1	307	1	6	bottom	Neg	222	headache	590	1	2.77	-0.94175	2.77	-0.6202	590
1	328	1	6	top	Neg	212	loser	590	1	2.77	-0.94175	2.77	-0.6202	590
1	329		0	top	pos	111	wedding	590	1	2.77	-0.94175	2.77	-0.6202	590
1	331	1	6	top	Neg	212	injury	590	1	2.77	-0.94175	2.77	-0.6202	590
1	331	1	6	top	Neg	212	killer	590	1	2.77	-0.94175	2.77	-0.6202	590
1	331	1	6	bottom	Neg	222	disaster	590	1	2.77	-0.94175	2.77	-0.6202	590
1	338		0	bottom	pos	121	adventure	590	1	2.77	-0.94175	2.77	-0.6202	590
1	352		0	bottom	Neg	122	stress	590	1	2.77	-0.94175	2.77	-0.6202	590
1	353		0	bottom	Neg	122	devil	590	1	2.77	-0.94175	2.77	-0.6202	590
1	300		0	bottom	pos	121	loyalty	591	1	2.77	-0.93689	2.77	-0.61808	591
1	305		0	bottom	pos	121	passion	591	1	2.77	-0.93689	2.77	-0.61808	591
1	306		0	bottom	pos	121	joy	591	1	2.77	-0.93689	2.77	-0.61808	591
1	306	1	6	top	Neg	212	injury	591	1	2.77	-0.93689	2.77	-0.61808	591
1	315		0	bottom	Neg	122	fear	591	1	2.77	-0.93689	2.77	-0.61808	591
1	316	1	6	bottom	Neg	222	loss	591	1	2.77	-0.93689	2.77	-0.61808	591
1	320		0	bottom	pos	121	humor	591	1	2.77	-0.93689	2.77	-0.61808	591
1	322		0	top	pos	111	enjoyment	591	1	2.77	-0.93689	2.77	-0.61808	591
1	327		0	bottom	pos	121	joy	591	1	2.77	-0.93689	2.77	-0.61808	591
1	331		0	top	pos	111	comfort	591	1	2.77	-0.93689	2.77	-0.61808	591
1	333	1	6	top	pos	211	excellence	591	1	2.77	-0.93689	2.77	-0.61808	591
1	335		0	top	Neg	112	guilt	591	1	2.77	-0.93689	2.77	-0.61808	591
1	335	1	6	top	pos	211	kindness	591	1	2.77	-0.93689	2.77	-0.61808	591
1	335	1	6	top	pos	211	confidence	591	1	2.77	-0.93689	2.77	-0.61808	591
1	336		0	bottom	pos	121	success	591	1	2.77	-0.93689	2.77	-0.61808	591
1	352	1	6	top	pos	211	confidence	591	1	2.77	-0.93689	2.77	-0.61808	591
1	353	1	6	top	Neg	212	cancer	591	1	2.77	-0.93689	2.77	-0.61808	591
1	353	1	6	bottom	Neg	222	bankrupt	591	1	2.77	-0.93689	2.77	-0.61808	591
1	295	1	6	bottom	pos	221	health	592	1	2.77	-0.93204	2.77	-0.61596	592
1	300		0	top	Neg	112	illness	592	1	2.77	-0.93204	2.77	-0.61596	592
1	306	1	6	bottom	pos	221	wedding	592	1	2.77	-0.93204	2.77	-0.61596	592
1	307	1	6	bottom	Neg	222	crisis	592	1	2.77	-0.93204	2.77	-0.61596	592
1	308		0	top	Neg	112	trouble	592	1	2.77	-0.93204	2.77	-0.61596	592
1	308		0	bottom	pos	121	excellence	592	1	2.77	-0.93204	2.77	-0.61596	592
1	309	1	6	top	pos	211	victory	592	1	2.77	-0.93204	2.77	-0.61596	592
1	317		0	top	Neg	112	dirt	592	1	2.77	-0.93204	2.77	-0.61596	592
1	321		0	top	pos	111	excitement	592	1	2.77	-0.93204	2.77	-0.61596	592
1	322	1	6	top	Neg	212	evil	592	1	2.77	-0.93204	2.77	-0.61596	592
1	323		0	bottom	Neg	122	fear	592	1	2.77	-0.93204	2.77	-0.61596	592
1	325		0	top	Neg	112	guilt	592	1	2.77	-0.93204	2.77	-0.61596	592
1	329	1	6	bottom	Neg	222	loss	592	1	2.77	-0.93204	2.77	-0.61596	592
1	331	1	6	bottom	pos	221	respect	592	1	2.77	-0.93204	2.77	-0.61596	592
1	333		0	bottom	Neg	122	pollution	592	1	2.77	-0.93204	2.77	-0.61596	592
1	333	1	6	top	pos	211	adventure	592	1	2.77	-0.93204	2.77	-0.61596	592
1	333	1	6	bottom	Neg	222	mistake	592	1	2.77	-0.93204	2.77	-0.61596	592
1	334	1	6	top	pos	211	joy	592	1	2.77	-0.93204	2.77	-0.61596	592
1	335	1	6	bottom	Neg	222	pain	592	1	2.77	-0.93204	2.77	-0.61596	592
1	352		0	bottom	pos	121	passion	592	1	2.77	-0.93204	2.77	-0.61596	592
1	354	1	6	top	Neg	212	loser	592	1	2.77	-0.93204	2.77	-0.61596	592
1	355	1	6	top	Neg	212	disappointment	592	1	2.77	-0.93204	2.77	-0.61596	592
1	300	1	6	top	Neg	212	ignorance	593	1	2.77	-0.9272	2.77	-0.61385	593
1	308	1	6	bottom	Neg	222	bankrupt	593	1	2.77	-0.9272	2.77	-0.61385	593
1	309	1	6	top	pos	211	kindness	593	1	2.77	-0.9272	2.77	-0.61385	593
1	309	1	6	top	Neg	212	failure	593	1	2.77	-0.9272	2.77	-0.61385	593
1	309	1	6	bottom	pos	221	beach	593	1	2.77	-0.9272	2.77	-0.61385	593
1	320		0	top	pos	111	comfort	593	1	2.77	-0.9272	2.77	-0.61385	593
1	321		0	top	Neg	112	suicide	593	1	2.77	-0.9272	2.77	-0.61385	593
1	321	1	6	bottom	pos	221	acceptance	593	1	2.77	-0.9272	2.77	-0.61385	593
1	327	1	6	bottom	pos	221	reward	593	1	2.77	-0.9272	2.77	-0.61385	593
1	330	1	6	top	Neg	212	failure	593	1	2.77	-0.9272	2.77	-0.61385	593
1	331		0	bottom	pos	121	hope	593	1	2.77	-0.9272	2.77	-0.61385	593
1	332	0	6	top	Neg	212	fear	593	1	2.77	-0.9272	2.77	-0.61385	593
1	335	1	6	top	pos	211	miracle	593	1	2.77	-0.9272	2.77	-0.61385	593
1	352		0	bottom	Neg	122	evil	593	1	2.77	-0.9272	2.77	-0.61385	593
1	353		0	top	pos	111	glory	593	1	2.77	-0.9272	2.77	-0.61385	593
1	354		0	bottom	Neg	122	pollution	593	1	2.77	-0.9272	2.77	-0.61385	593
1	355		0	top	Neg	112	crisis	593	1	2.77	-0.9272	2.77	-0.61385	593
1	296		0	bottom	pos	121	warmth	594	1	2.77	-0.92236	2.77	-0.61173	594
1	305	1	6	bottom	Neg	222	loss	594	1	2.77	-0.92236	2.77	-0.61173	594
1	306		0	bottom	pos	121	hug	594	1	2.77	-0.92236	2.77	-0.61173	594
1	307		0	top	pos	111	liberty	594	1	2.77	-0.92236	2.77	-0.61173	594
1	309	1	6	bottom	Neg	222	disaster	594	1	2.77	-0.92236	2.77	-0.61173	594
1	323	1	6	bottom	pos	221	comfort	594	1	2.77	-0.92236	2.77	-0.61173	594
1	327		0	top	Neg	112	guilt	594	1	2.77	-0.92236	2.77	-0.61173	594
1	327	1	6	top	pos	211	success	594	1	2.77	-0.92236	2.77	-0.61173	594
1	330	1	6	top	pos	211	angel	594	1	2.77	-0.92236	2.77	-0.61173	594
1	330	1	6	bottom	pos	221	heaven	594	1	2.77	-0.92236	2.77	-0.61173	594
1	331		0	bottom	pos	121	hug	594	1	2.77	-0.92236	2.77	-0.61173	594
1	333	1	6	bottom	Neg	222	bankrupt	594	1	2.77	-0.92236	2.77	-0.61173	594
1	340		0	top	pos	111	welfare	594	1	2.77	-0.92236	2.77	-0.61173	594
1	352	1	6	top	pos	211	birthday	594	1	2.77	-0.92236	2.77	-0.61173	594
1	295	1	6	bottom	pos	221	kiss	595	1	2.77	-0.91754	2.77	-0.60961	595
1	296	1	6	bottom	Neg	222	loss	595	1	2.77	-0.91754	2.77	-0.60961	595
1	296	1	6	bottom	Neg	222	trouble	595	1	2.77	-0.91754	2.77	-0.60961	595
1	300		0	top	Neg	112	disaster	595	1	2.77	-0.91754	2.77	-0.60961	595
1	300	1	6	top	Neg	212	fault	595	1	2.77	-0.91754	2.77	-0.60961	595
1	303	1	6	top	Neg	212	failure	595	1	2.77	-0.91754	2.77	-0.60961	595
1	304	1	6	bottom	pos	221	wealth	595	1	2.77	-0.91754	2.77	-0.60961	595
1	309	1	6	bottom	pos	221	health	595	1	2.77	-0.91754	2.77	-0.60961	595
1	309	1	6	bottom	pos	221	enjoyment	595	1	2.77	-0.91754	2.77	-0.60961	595
1	317		0	top	Neg	112	guilt	595	1	2.77	-0.91754	2.77	-0.60961	595
1	321		0	top	pos	111	acceptance	595	1	2.77	-0.91754	2.77	-0.60961	595
1	324	1	6	bottom	pos	221	acceptance	595	1	2.77	-0.91754	2.77	-0.60961	595
1	330		0	top	Neg	112	anger	595	1	2.77	-0.91754	2.77	-0.60961	595
1	331		0	bottom	pos	121	kindness	595	1	2.77	-0.91754	2.77	-0.60961	595
1	331		0	bottom	pos	121	success	595	1	2.77	-0.91754	2.77	-0.60961	595
1	331		0	bottom	Neg	122	murderer	595	1	2.77	-0.91754	2.77	-0.60961	595
1	331	1	6	top	Neg	212	fault	595	1	2.77	-0.91754	2.77	-0.60961	595
1	335	1	6	top	Neg	212	fear	595	1	2.77	-0.91754	2.77	-0.60961	595
1	336	1	6	bottom	Neg	222	dirt	595	1	2.77	-0.91754	2.77	-0.60961	595
1	340	1	6	top	pos	211	hope	595	1	2.77	-0.91754	2.77	-0.60961	595
1	340	1	6	bottom	pos	221	kiss	595	1	2.77	-0.91754	2.77	-0.60961	595
1	355		0	bottom	pos	121	birthday	595	1	2.77	-0.91754	2.77	-0.60961	595
1	295	1	6	top	pos	211	kindness	596	1	2.78	-0.91272	2.78	-0.60749	596
1	299		0	top	pos	111	health	596	1	2.78	-0.91272	2.78	-0.60749	596
1	306	1	6	top	pos	211	champion	596	1	2.78	-0.91272	2.78	-0.60749	596
1	307		0	top	Neg	112	selfishness	596	1	2.78	-0.91272	2.78	-0.60749	596
1	307	1	6	top	Neg	212	sickness	596	1	2.78	-0.91272	2.78	-0.60749	596
1	308		0	bottom	pos	121	talent	596	1	2.78	-0.91272	2.78	-0.60749	596
1	316	1	6	bottom	Neg	222	depression	596	1	2.78	-0.91272	2.78	-0.60749	596
1	323	1	6	bottom	pos	221	excitement	596	1	2.78	-0.91272	2.78	-0.60749	596
1	327		0	bottom	pos	121	hope	596	1	2.78	-0.91272	2.78	-0.60749	596
1	327		0	bottom	Neg	122	danger	596	1	2.78	-0.91272	2.78	-0.60749	596
1	327	1	6	bottom	Neg	222	crisis	596	1	2.78	-0.91272	2.78	-0.60749	596
1	331		0	top	Neg	112	guilt	596	1	2.78	-0.91272	2.78	-0.60749	596
1	331		0	bottom	pos	121	loyalty	596	1	2.78	-0.91272	2.78	-0.60749	596
1	331		0	bottom	Neg	122	fault	596	1	2.78	-0.91272	2.78	-0.60749	596
1	331	1	6	bottom	pos	221	liberty	596	1	2.78	-0.91272	2.78	-0.60749	596
1	332		0	top	pos	111	kiss	596	1	2.78	-0.91272	2.78	-0.60749	596
1	335	1	6	top	pos	211	wisdom	596	1	2.78	-0.91272	2.78	-0.60749	596
1	336		0	bottom	Neg	122	danger	596	1	2.78	-0.91272	2.78	-0.60749	596
1	336	1	6	top	pos	211	excellence	596	1	2.78	-0.91272	2.78	-0.60749	596
1	338		0	top	pos	111	achievement	596	1	2.78	-0.91272	2.78	-0.60749	596
1	353		0	bottom	pos	121	desire	596	1	2.78	-0.91272	2.78	-0.60749	596
1	353	1	6	top	pos	211	wisdom	596	1	2.78	-0.91272	2.78	-0.60749	596
1	353	1	6	top	Neg	212	disappointment	596	1	2.78	-0.91272	2.78	-0.60749	596
1	354	1	6	bottom	pos	221	health	596	1	2.78	-0.91272	2.78	-0.60749	596
1	296		0	top	pos	111	kiss	597	1	2.78	-0.90791	2.78	-0.60537	597
1	296		0	top	Neg	112	dirt	597	1	2.78	-0.90791	2.78	-0.60537	597
1	305	1	6	bottom	Neg	222	dirt	597	1	2.78	-0.90791	2.78	-0.60537	597
1	307		0	top	Neg	112	mistake	597	1	2.78	-0.90791	2.78	-0.60537	597
1	307		0	bottom	Neg	122	killer	597	1	2.78	-0.90791	2.78	-0.60537	597
1	307	1	6	bottom	pos	221	excitement	597	1	2.78	-0.90791	2.78	-0.60537	597
1	315		0	top	pos	111	enjoyment	597	1	2.78	-0.90791	2.78	-0.60537	597
1	315		0	top	pos	111	achievement	597	1	2.78	-0.90791	2.78	-0.60537	597
1	316	1	6	top	pos	211	humor	597	1	2.78	-0.90791	2.78	-0.60537	597
1	321		0	top	Neg	112	guilt	597	1	2.78	-0.90791	2.78	-0.60537	597
1	324		0	bottom	pos	121	success	597	1	2.78	-0.90791	2.78	-0.60537	597
1	328	1	6	bottom	pos	221	achievement	597	1	2.78	-0.90791	2.78	-0.60537	597
1	331		0	top	Neg	112	mistake	597	1	2.78	-0.90791	2.78	-0.60537	597
1	331	1	6	bottom	Neg	222	depression	597	1	2.78	-0.90791	2.78	-0.60537	597
1	334		0	top	Neg	112	dirt	597	1	2.78	-0.90791	2.78	-0.60537	597
1	338	1	6	bottom	Neg	222	crisis	597	1	2.78	-0.90791	2.78	-0.60537	597
1	352		0	top	Neg	112	death	597	1	2.78	-0.90791	2.78	-0.60537	597
1	355		0	bottom	Neg	122	failure	597	1	2.78	-0.90791	2.78	-0.60537	597
1	296	1	6	top	Neg	212	fault	598	1	2.78	-0.9031	2.78	-0.60326	598
1	299		0	top	Neg	112	punishment	598	1	2.78	-0.9031	2.78	-0.60326	598
1	299		0	bottom	Neg	122	sickness	598	1	2.78	-0.9031	2.78	-0.60326	598
1	302		0	top	pos	111	comfort	598	1	2.78	-0.9031	2.78	-0.60326	598
1	304		0	top	pos	111	welfare	598	1	2.78	-0.9031	2.78	-0.60326	598
1	304		0	top	Neg	112	crisis	598	1	2.78	-0.9031	2.78	-0.60326	598
1	305	1	6	top	Neg	212	killer	598	1	2.78	-0.9031	2.78	-0.60326	598
1	308	1	6	bottom	pos	221	excitement	598	1	2.78	-0.9031	2.78	-0.60326	598
1	313	1	6	bottom	pos	221	achievement	598	1	2.78	-0.9031	2.78	-0.60326	598
1	317		0	bottom	Neg	122	danger	598	1	2.78	-0.9031	2.78	-0.60326	598
1	317	1	6	top	Neg	212	funeral	598	1	2.78	-0.9031	2.78	-0.60326	598
1	317	1	6	top	Neg	212	tragedy	598	1	2.78	-0.9031	2.78	-0.60326	598
1	317	1	6	top	Neg	212	stress	598	1	2.78	-0.9031	2.78	-0.60326	598
1	321		0	bottom	pos	121	talent	598	1	2.78	-0.9031	2.78	-0.60326	598
1	321		0	bottom	Neg	122	poverty	598	1	2.78	-0.9031	2.78	-0.60326	598
1	322	1	6	bottom	Neg	222	loss	598	1	2.78	-0.9031	2.78	-0.60326	598
1	323	1	6	top	Neg	212	disappointment	598	1	2.78	-0.9031	2.78	-0.60326	598
1	324	1	6	top	Neg	212	pollution	598	1	2.78	-0.9031	2.78	-0.60326	598
1	327		0	top	Neg	112	headache	598	1	2.78	-0.9031	2.78	-0.60326	598
1	328		0	bottom	Neg	122	injury	598	1	2.78	-0.9031	2.78	-0.60326	598
1	330		0	top	Neg	112	trouble	598	1	2.78	-0.9031	2.78	-0.60326	598
1	331		0	top	Neg	112	crisis	598	1	2.78	-0.9031	2.78	-0.60326	598
1	331	1	6	top	pos	211	passion	598	1	2.78	-0.9031	2.78	-0.60326	598
1	334	1	6	top	Neg	212	fear	598	1	2.78	-0.9031	2.78	-0.60326	598
1	336		0	top	Neg	112	headache	598	1	2.78	-0.9031	2.78	-0.60326	598
1	355		0	top	pos	111	holiday	598	1	2.78	-0.9031	2.78	-0.60326	598
1	355		0	bottom	pos	121	hope	598	1	2.78	-0.9031	2.78	-0.60326	598
1	355	1	6	top	Neg	212	cancer	598	1	2.78	-0.9031	2.78	-0.60326	598
1	295		0	top	pos	111	comfort	599	1	2.78	-0.89831	2.78	-0.60114	599
1	295		0	bottom	pos	121	kindness	599	1	2.78	-0.89831	2.78	-0.60114	599
1	296		0	bottom	pos	121	humor	599	1	2.78	-0.89831	2.78	-0.60114	599
1	299		0	top	pos	111	achievement	599	1	2.78	-0.89831	2.78	-0.60114	599
1	299		0	top	Neg	112	pain	599	1	2.78	-0.89831	2.78	-0.60114	599
1	300		0	bottom	pos	121	kindness	599	1	2.78	-0.89831	2.78	-0.60114	599
1	301	1	6	top	pos	211	kindness	599	1	2.78	-0.89831	2.78	-0.60114	599
1	305	1	6	top	pos	211	joy	599	1	2.78	-0.89831	2.78	-0.60114	599
1	305	1	6	bottom	Neg	222	mistake	599	1	2.78	-0.89831	2.78	-0.60114	599
1	315	1	6	bottom	Neg	222	crisis	599	1	2.78	-0.89831	2.78	-0.60114	599
1	317		0	top	pos	111	liberty	599	1	2.78	-0.89831	2.78	-0.60114	599
1	317		0	bottom	pos	121	angel	599	1	2.78	-0.89831	2.78	-0.60114	599
1	322		0	bottom	pos	121	angel	599	1	2.78	-0.89831	2.78	-0.60114	599
1	323		0	bottom	pos	121	hope	599	1	2.78	-0.89831	2.78	-0.60114	599
1	325	1	6	bottom	pos	221	liberty	599	1	2.78	-0.89831	2.78	-0.60114	599
1	328		0	bottom	Neg	122	devil	599	1	2.78	-0.89831	2.78	-0.60114	599
1	330		0	bottom	pos	121	success	599	1	2.78	-0.89831	2.78	-0.60114	599
1	330	1	6	bottom	Neg	222	depression	599	1	2.78	-0.89831	2.78	-0.60114	599
1	331	1	6	bottom	pos	221	acceptance	599	1	2.78	-0.89831	2.78	-0.60114	599
1	332	1	6	bottom	pos	221	pride	599	1	2.78	-0.89831	2.78	-0.60114	599
1	335		0	top	pos	111	acceptance	599	1	2.78	-0.89831	2.78	-0.60114	599
1	336		0	top	Neg	112	crisis	599	1	2.78	-0.89831	2.78	-0.60114	599
1	352		0	top	Neg	112	illness	599	1	2.78	-0.89831	2.78	-0.60114	599
1	352	1	6	top	Neg	212	evil	599	1	2.78	-0.89831	2.78	-0.60114	599
1	352	1	6	top	Neg	212	fault	599	1	2.78	-0.89831	2.78	-0.60114	599
1	355	1	6	bottom	Neg	222	penalty	599	1	2.78	-0.89831	2.78	-0.60114	599
1	295	1	6	top	Neg	212	loser	600	1	2.78	-0.89352	2.78	-0.59902	600
1	306	1	6	bottom	Neg	222	headache	600	1	2.78	-0.89352	2.78	-0.59902	600
1	307	1	6	top	pos	211	adventure	600	1	2.78	-0.89352	2.78	-0.59902	600
1	307	1	6	bottom	pos	221	comfort	600	1	2.78	-0.89352	2.78	-0.59902	600
1	307	1	6	bottom	Neg	222	thief	600	1	2.78	-0.89352	2.78	-0.59902	600
1	308		0	top	Neg	112	theft	600	1	2.78	-0.89352	2.78	-0.59902	600
1	309	1	6	top	Neg	212	disappointment	600	1	2.78	-0.89352	2.78	-0.59902	600
1	315		0	bottom	Neg	122	destruction	600	1	2.78	-0.89352	2.78	-0.59902	600
1	315	1	6	bottom	Neg	222	death	600	1	2.78	-0.89352	2.78	-0.59902	600
1	322		0	top	pos	111	health	600	1	2.78	-0.89352	2.78	-0.59902	600
1	322		0	top	Neg	112	bankrupt	600	1	2.78	-0.89352	2.78	-0.59902	600
1	327		0	top	pos	111	kiss	600	1	2.78	-0.89352	2.78	-0.59902	600
1	327	1	6	top	Neg	212	poverty	600	1	2.78	-0.89352	2.78	-0.59902	600
1	328	1	6	top	pos	211	confidence	600	1	2.78	-0.89352	2.78	-0.59902	600
1	329		0	bottom	pos	121	hope	600	1	2.78	-0.89352	2.78	-0.59902	600
1	331		0	top	pos	111	enjoyment	600	1	2.78	-0.89352	2.78	-0.59902	600
1	333		0	bottom	Neg	122	destruction	600	1	2.78	-0.89352	2.78	-0.59902	600
1	334	1	6	bottom	pos	221	holiday	600	1	2.78	-0.89352	2.78	-0.59902	600
1	335		0	bottom	pos	121	passion	600	1	2.78	-0.89352	2.78	-0.59902	600
1	335	1	6	top	pos	211	improvement	600	1	2.78	-0.89352	2.78	-0.59902	600
1	335	1	6	bottom	pos	221	excitement	600	1	2.78	-0.89352	2.78	-0.59902	600
1	353		0	top	pos	111	reward	600	1	2.78	-0.89352	2.78	-0.59902	600
1	354	0	6	top	pos	211	hope	600	1	2.78	-0.89352	2.78	-0.59902	600
1	355		0	top	pos	111	honey	600	1	2.78	-0.89352	2.78	-0.59902	600
1	297	1	6	top	Neg	212	killer	601	1	2.78	-0.88874	2.78	-0.5969	601
1	299		0	top	pos	111	respect	601	1	2.78	-0.88874	2.78	-0.5969	601
1	305	1	6	bottom	pos	221	honey	601	1	2.78	-0.88874	2.78	-0.5969	601
1	306	1	6	top	pos	211	desire	601	1	2.78	-0.88874	2.78	-0.5969	601
1	307		0	top	Neg	112	anger	601	1	2.78	-0.88874	2.78	-0.5969	601
1	307		0	top	Neg	112	depression	601	1	2.78	-0.88874	2.78	-0.5969	601
1	307		0	bottom	Neg	122	destruction	601	1	2.78	-0.88874	2.78	-0.5969	601
1	308		0	bottom	Neg	122	tragedy	601	1	2.78	-0.88874	2.78	-0.5969	601
1	308	1	6	bottom	pos	221	heaven	601	1	2.78	-0.88874	2.78	-0.5969	601
1	316	1	6	bottom	pos	221	achievement	601	1	2.78	-0.88874	2.78	-0.5969	601
1	317		0	top	pos	111	kiss	601	1	2.78	-0.88874	2.78	-0.5969	601
1	317	1	6	bottom	pos	221	health	601	1	2.78	-0.88874	2.78	-0.5969	601
1	321	1	6	bottom	pos	221	reward	601	1	2.78	-0.88874	2.78	-0.5969	601
1	321	1	6	bottom	Neg	222	mistake	601	1	2.78	-0.88874	2.78	-0.5969	601
1	323		0	top	pos	111	beach	601	1	2.78	-0.88874	2.78	-0.5969	601
1	323		0	bottom	Neg	122	ignorance	601	1	2.78	-0.88874	2.78	-0.5969	601
1	323	1	6	top	Neg	212	fault	601	1	2.78	-0.88874	2.78	-0.5969	601
1	327		0	bottom	Neg	122	cancer	601	1	2.78	-0.88874	2.78	-0.5969	601
1	327	1	6	bottom	Neg	222	bankrupt	601	1	2.78	-0.88874	2.78	-0.5969	601
1	328		0	top	pos	111	kiss	601	1	2.78	-0.88874	2.78	-0.5969	601
1	332	1	6	bottom	pos	221	respect	601	1	2.78	-0.88874	2.78	-0.5969	601
1	333		0	top	Neg	112	theft	601	1	2.78	-0.88874	2.78	-0.5969	601
1	333		0	bottom	pos	121	joy	601	1	2.78	-0.88874	2.78	-0.5969	601
1	333	1	6	bottom	pos	221	wealth	601	1	2.78	-0.88874	2.78	-0.5969	601
1	336	1	6	top	Neg	212	fear	601	1	2.78	-0.88874	2.78	-0.5969	601
1	340	1	6	top	pos	211	warmth	601	1	2.78	-0.88874	2.78	-0.5969	601
1	352		0	top	pos	111	achievement	601	1	2.78	-0.88874	2.78	-0.5969	601
1	353		0	top	pos	111	heaven	601	1	2.78	-0.88874	2.78	-0.5969	601
1	309	1	6	top	pos	211	loyalty	602	1	2.78	-0.88397	2.78	-0.59479	602
1	309	1	6	bottom	pos	221	honey	602	1	2.78	-0.88397	2.78	-0.59479	602
1	316	1	6	top	pos	211	warmth	602	1	2.78	-0.88397	2.78	-0.59479	602
1	320		0	bottom	Neg	122	hunger	602	1	2.78	-0.88397	2.78	-0.59479	602
1	321		0	top	pos	111	beach	602	1	2.78	-0.88397	2.78	-0.59479	602
1	323		0	top	pos	111	heaven	602	1	2.78	-0.88397	2.78	-0.59479	602
1	329	1	6	bottom	pos	221	excitement	602	1	2.78	-0.88397	2.78	-0.59479	602
1	330	1	6	top	pos	211	joy	602	1	2.78	-0.88397	2.78	-0.59479	602
1	332		0	top	pos	111	wedding	602	1	2.78	-0.88397	2.78	-0.59479	602
1	335		0	top	Neg	112	thief	602	1	2.78	-0.88397	2.78	-0.59479	602
1	338	1	6	bottom	pos	221	reward	602	1	2.78	-0.88397	2.78	-0.59479	602
1	296		0	top	Neg	112	theft	603	1	2.78	-0.87921	2.78	-0.59267	603
1	300	0	6	bottom	Neg	222	pain	603	1	2.78	-0.87921	2.78	-0.59267	603
1	308	1	6	bottom	Neg	222	dirt	603	1	2.78	-0.87921	2.78	-0.59267	603
1	316	1	6	top	Neg	212	loser	603	1	2.78	-0.87921	2.78	-0.59267	603
1	317		0	bottom	pos	121	excellence	603	1	2.78	-0.87921	2.78	-0.59267	603
1	317		0	bottom	Neg	122	hunger	603	1	2.78	-0.87921	2.78	-0.59267	603
1	320		0	bottom	pos	121	champion	603	1	2.78	-0.87921	2.78	-0.59267	603
1	323	1	6	bottom	Neg	222	disaster	603	1	2.78	-0.87921	2.78	-0.59267	603
1	333		0	top	pos	111	holiday	603	1	2.78	-0.87921	2.78	-0.59267	603
1	335		0	bottom	pos	121	vacation	603	1	2.78	-0.87921	2.78	-0.59267	603
1	335	1	6	bottom	Neg	222	disaster	603	1	2.78	-0.87921	2.78	-0.59267	603
1	336		0	bottom	Neg	122	evil	603	1	2.78	-0.87921	2.78	-0.59267	603
1	336	1	6	bottom	pos	221	bless	603	1	2.78	-0.87921	2.78	-0.59267	603
1	352		0	top	pos	111	respect	603	1	2.78	-0.87921	2.78	-0.59267	603
1	295		0	bottom	Neg	122	ignorance	604	1	2.78	-0.87445	2.78	-0.59055	604
1	307	1	6	top	pos	211	loyalty	604	1	2.78	-0.87445	2.78	-0.59055	604
1	308	1	6	top	pos	211	birthday	604	1	2.78	-0.87445	2.78	-0.59055	604
1	311		0	bottom	pos	121	hope	604	1	2.78	-0.87445	2.78	-0.59055	604
1	316		0	top	Neg	112	thief	604	1	2.78	-0.87445	2.78	-0.59055	604
1	327		0	top	pos	111	holiday	604	1	2.78	-0.87445	2.78	-0.59055	604
1	327	1	6	bottom	pos	221	health	604	1	2.78	-0.87445	2.78	-0.59055	604
1	329		0	top	pos	111	optimism	604	1	2.78	-0.87445	2.78	-0.59055	604
1	329		0	bottom	pos	121	confidence	604	1	2.78	-0.87445	2.78	-0.59055	604
1	333	1	6	top	Neg	212	stress	604	1	2.78	-0.87445	2.78	-0.59055	604
1	334		0	bottom	pos	121	delight	604	1	2.78	-0.87445	2.78	-0.59055	604
1	336	1	6	bottom	pos	221	beach	604	1	2.78	-0.87445	2.78	-0.59055	604
1	337		0	bottom	Neg	122	devil	604	1	2.78	-0.87445	2.78	-0.59055	604
1	296		0	bottom	Neg	122	evil	605	1	2.78	-0.8697	2.78	-0.58843	605
1	328		0	bottom	Neg	122	tragedy	605	1	2.78	-0.8697	2.78	-0.58843	605
1	328	1	6	top	pos	211	talent	605	1	2.78	-0.8697	2.78	-0.58843	605
1	331	1	6	top	Neg	212	discomfort	605	1	2.78	-0.8697	2.78	-0.58843	605
1	336		0	top	pos	111	glory	605	1	2.78	-0.8697	2.78	-0.58843	605
1	336		0	bottom	Neg	122	failure	605	1	2.78	-0.8697	2.78	-0.58843	605
1	336	1	6	bottom	pos	221	heaven	605	1	2.78	-0.8697	2.78	-0.58843	605
1	338	1	6	top	pos	211	warmth	605	1	2.78	-0.8697	2.78	-0.58843	605
1	338	1	6	bottom	Neg	222	bankrupt	605	1	2.78	-0.8697	2.78	-0.58843	605
1	352	1	6	top	pos	211	wisdom	605	1	2.78	-0.8697	2.78	-0.58843	605
1	353	1	6	bottom	pos	221	pride	605	1	2.78	-0.8697	2.78	-0.58843	605
1	298		0	top	Neg	112	pain	606	1	2.78	-0.86496	2.78	-0.58632	606
1	330	1	6	bottom	pos	221	kiss	606	1	2.78	-0.86496	2.78	-0.58632	606
1	338		0	bottom	pos	121	loyalty	606	1	2.78	-0.86496	2.78	-0.58632	606
1	338	1	6	top	Neg	212	fear	606	1	2.78	-0.86496	2.78	-0.58632	606
1	353	0	6	bottom	Neg	222	penalty	606	1	2.78	-0.86496	2.78	-0.58632	606
1	296		0	top	Neg	112	trouble	607	1	2.78	-0.86023	2.78	-0.5842	607
1	300		0	bottom	Neg	122	devil	607	1	2.78	-0.86023	2.78	-0.5842	607
1	302		0	bottom	Neg	122	cancer	607	1	2.78	-0.86023	2.78	-0.5842	607
1	304		0	top	Neg	112	illness	607	1	2.78	-0.86023	2.78	-0.5842	607
1	307	1	6	bottom	Neg	222	anger	607	1	2.78	-0.86023	2.78	-0.5842	607
1	309		0	top	pos	111	kiss	607	1	2.78	-0.86023	2.78	-0.5842	607
1	313	1	6	top	Neg	212	ignorance	607	1	2.78	-0.86023	2.78	-0.5842	607
1	321	1	6	top	pos	211	birthday	607	1	2.78	-0.86023	2.78	-0.5842	607
1	325	1	6	top	Neg	212	cancer	607	1	2.78	-0.86023	2.78	-0.5842	607
1	327	1	6	top	Neg	212	danger	607	1	2.78	-0.86023	2.78	-0.5842	607
1	330	1	6	top	pos	211	loyalty	607	1	2.78	-0.86023	2.78	-0.5842	607
1	335		0	top	pos	111	welfare	607	1	2.78	-0.86023	2.78	-0.5842	607
1	335		0	bottom	Neg	122	poverty	607	1	2.78	-0.86023	2.78	-0.5842	607
1	353		0	top	Neg	112	mistake	607	1	2.78	-0.86023	2.78	-0.5842	607
1	355	1	6	bottom	Neg	222	pain	607	1	2.78	-0.86023	2.78	-0.5842	607
1	307	1	6	bottom	pos	221	pride	608	1	2.78	-0.85551	2.78	-0.58208	608
1	308	1	6	top	pos	211	confidence	608	1	2.78	-0.85551	2.78	-0.58208	608
1	317		0	top	pos	111	perfection	608	1	2.78	-0.85551	2.78	-0.58208	608
1	317	1	6	bottom	Neg	222	dirt	608	1	2.78	-0.85551	2.78	-0.58208	608
1	321		0	top	Neg	112	loss	608	1	2.78	-0.85551	2.78	-0.58208	608
1	321	1	6	top	Neg	212	fear	608	1	2.78	-0.85551	2.78	-0.58208	608
1	322	1	6	bottom	pos	221	beach	608	1	2.78	-0.85551	2.78	-0.58208	608
1	323	1	6	top	Neg	212	cancer	608	1	2.78	-0.85551	2.78	-0.58208	608
1	324		0	top	Neg	112	loneliness	608	1	2.78	-0.85551	2.78	-0.58208	608
1	331	1	6	top	pos	211	angel	608	1	2.78	-0.85551	2.78	-0.58208	608
1	332	1	6	bottom	pos	221	enjoyment	608	1	2.78	-0.85551	2.78	-0.58208	608
1	333		0	bottom	Neg	122	fault	608	1	2.78	-0.85551	2.78	-0.58208	608
1	335	1	6	bottom	pos	221	perfection	608	1	2.78	-0.85551	2.78	-0.58208	608
1	355		0	bottom	Neg	122	pollution	608	1	2.78	-0.85551	2.78	-0.58208	608
1	355	1	6	bottom	pos	221	kiss	608	1	2.78	-0.85551	2.78	-0.58208	608
1	295		0	top	pos	111	glory	609	1	2.78	-0.85079	2.78	-0.57996	609
1	295	1	6	bottom	Neg	222	theft	609	1	2.78	-0.85079	2.78	-0.57996	609
1	298	1	6	top	Neg	212	killer	609	1	2.78	-0.85079	2.78	-0.57996	609
1	304		0	top	pos	111	comfort	609	1	2.78	-0.85079	2.78	-0.57996	609
1	305		0	bottom	pos	121	success	609	1	2.78	-0.85079	2.78	-0.57996	609
1	309		0	bottom	Neg	122	sickness	609	1	2.78	-0.85079	2.78	-0.57996	609
1	321		0	top	pos	111	optimism	609	1	2.78	-0.85079	2.78	-0.57996	609
1	321	1	6	bottom	Neg	222	disaster	609	1	2.78	-0.85079	2.78	-0.57996	609
1	321	1	6	bottom	Neg	222	suicide	609	1	2.78	-0.85079	2.78	-0.57996	609
1	323	1	6	bottom	pos	221	holiday	609	1	2.78	-0.85079	2.78	-0.57996	609
1	332		0	bottom	pos	121	angel	609	1	2.78	-0.85079	2.78	-0.57996	609
1	332	1	6	bottom	Neg	222	thief	609	1	2.78	-0.85079	2.78	-0.57996	609
1	333	1	6	bottom	pos	221	glory	609	1	2.78	-0.85079	2.78	-0.57996	609
1	333	1	6	bottom	pos	221	achievement	609	1	2.78	-0.85079	2.78	-0.57996	609
1	333	1	6	bottom	pos	221	comfort	609	1	2.78	-0.85079	2.78	-0.57996	609
1	334		0	top	pos	111	perfection	609	1	2.78	-0.85079	2.78	-0.57996	609
1	340		0	top	pos	111	comfort	609	1	2.78	-0.85079	2.78	-0.57996	609
1	351		0	bottom	Neg	122	danger	609	1	2.78	-0.85079	2.78	-0.57996	609
1	353	1	6	top	pos	211	excellence	609	1	2.78	-0.85079	2.78	-0.57996	609
1	353	1	6	bottom	pos	221	achievement	609	1	2.78	-0.85079	2.78	-0.57996	609
1	354		0	top	pos	111	reward	609	1	2.78	-0.85079	2.78	-0.57996	609
1	355		0	bottom	Neg	122	murderer	609	1	2.78	-0.85079	2.78	-0.57996	609
1	355	1	6	top	pos	211	warmth	609	1	2.78	-0.85079	2.78	-0.57996	609
1	296		0	bottom	pos	121	hope	610	1	2.79	-0.84608	2.79	-0.57785	610
1	302		0	bottom	Neg	122	killer	610	1	2.79	-0.84608	2.79	-0.57785	610
1	304	1	6	top	pos	211	warmth	610	1	2.79	-0.84608	2.79	-0.57785	610
1	305	1	6	bottom	pos	221	wedding	610	1	2.79	-0.84608	2.79	-0.57785	610
1	306		0	top	pos	111	comfort	610	1	2.79	-0.84608	2.79	-0.57785	610
1	306		0	top	Neg	112	starving	610	1	2.79	-0.84608	2.79	-0.57785	610
1	308		0	top	pos	111	optimism	610	1	2.79	-0.84608	2.79	-0.57785	610
1	308	1	6	top	pos	211	humor	610	1	2.79	-0.84608	2.79	-0.57785	610
1	309		0	bottom	pos	121	joy	610	1	2.79	-0.84608	2.79	-0.57785	610
1	313		0	bottom	pos	121	kindness	610	1	2.79	-0.84608	2.79	-0.57785	610
1	313		0	bottom	Neg	122	fault	610	1	2.79	-0.84608	2.79	-0.57785	610
1	321		0	top	pos	111	wealth	610	1	2.79	-0.84608	2.79	-0.57785	610
1	322		0	bottom	Neg	122	failure	610	1	2.79	-0.84608	2.79	-0.57785	610
1	327		0	top	pos	111	bless	610	1	2.79	-0.84608	2.79	-0.57785	610
1	327		0	top	Neg	112	trouble	610	1	2.79	-0.84608	2.79	-0.57785	610
1	328	1	6	top	pos	211	warmth	610	1	2.79	-0.84608	2.79	-0.57785	610
1	329		0	top	pos	111	kiss	610	1	2.79	-0.84608	2.79	-0.57785	610
1	331	1	6	top	pos	211	adventure	610	1	2.79	-0.84608	2.79	-0.57785	610
1	331	1	6	bottom	Neg	222	mistake	610	1	2.79	-0.84608	2.79	-0.57785	610
1	332		0	bottom	pos	121	joy	610	1	2.79	-0.84608	2.79	-0.57785	610
1	333	1	6	bottom	Neg	222	theft	610	1	2.79	-0.84608	2.79	-0.57785	610
1	335		0	top	Neg	112	bankrupt	610	1	2.79	-0.84608	2.79	-0.57785	610
1	335		0	bottom	pos	121	loyalty	610	1	2.79	-0.84608	2.79	-0.57785	610
1	352		0	bottom	pos	121	birthday	610	1	2.79	-0.84608	2.79	-0.57785	610
1	353		0	bottom	Neg	122	tragedy	610	1	2.79	-0.84608	2.79	-0.57785	610
1	354		0	top	pos	111	glory	610	1	2.79	-0.84608	2.79	-0.57785	610
1	295		0	top	pos	111	beach	611	1	2.79	-0.84138	2.79	-0.57573	611
1	300		0	bottom	Neg	122	sickness	611	1	2.79	-0.84138	2.79	-0.57573	611
1	305		0	bottom	pos	121	sweetheart	611	1	2.79	-0.84138	2.79	-0.57573	611
1	306		0	bottom	pos	121	passion	611	1	2.79	-0.84138	2.79	-0.57573	611
1	307	1	6	top	Neg	212	disappointment	611	1	2.79	-0.84138	2.79	-0.57573	611
1	313	1	6	bottom	pos	221	honey	611	1	2.79	-0.84138	2.79	-0.57573	611
1	313	1	6	bottom	Neg	222	punishment	611	1	2.79	-0.84138	2.79	-0.57573	611
1	315	1	6	top	pos	211	improvement	611	1	2.79	-0.84138	2.79	-0.57573	611
1	315	1	6	top	pos	211	hug	611	1	2.79	-0.84138	2.79	-0.57573	611
1	320	0	6	top	Neg	212	disappointment	611	1	2.79	-0.84138	2.79	-0.57573	611
1	321		0	bottom	Neg	122	loser	611	1	2.79	-0.84138	2.79	-0.57573	611
1	321	1	6	top	Neg	212	disappointment	611	1	2.79	-0.84138	2.79	-0.57573	611
1	322		0	top	pos	111	wealth	611	1	2.79	-0.84138	2.79	-0.57573	611
1	323	1	6	top	pos	211	sweetheart	611	1	2.79	-0.84138	2.79	-0.57573	611
1	325	1	6	top	pos	211	passion	611	1	2.79	-0.84138	2.79	-0.57573	611
1	331	1	6	bottom	Neg	222	illness	611	1	2.79	-0.84138	2.79	-0.57573	611
1	333		0	bottom	pos	121	success	611	1	2.79	-0.84138	2.79	-0.57573	611
1	334		0	bottom	Neg	122	poverty	611	1	2.79	-0.84138	2.79	-0.57573	611
1	335	1	6	bottom	Neg	222	mistake	611	1	2.79	-0.84138	2.79	-0.57573	611
1	335	1	6	bottom	Neg	222	starving	611	1	2.79	-0.84138	2.79	-0.57573	611
1	340	1	6	bottom	Neg	222	trouble	611	1	2.79	-0.84138	2.79	-0.57573	611
1	353	1	6	top	pos	211	joy	611	1	2.79	-0.84138	2.79	-0.57573	611
1	295		0	top	pos	111	wedding	612	1	2.79	-0.83669	2.79	-0.57361	612
1	300		0	top	Neg	112	starving	612	1	2.79	-0.83669	2.79	-0.57361	612
1	300	1	6	bottom	pos	221	glory	612	1	2.79	-0.83669	2.79	-0.57361	612
1	301	1	6	top	pos	211	sweetheart	612	1	2.79	-0.83669	2.79	-0.57361	612
1	304		0	top	pos	111	holiday	612	1	2.79	-0.83669	2.79	-0.57361	612
1	306	1	6	bottom	pos	221	optimism	612	1	2.79	-0.83669	2.79	-0.57361	612
1	307		0	bottom	Neg	122	fear	612	1	2.79	-0.83669	2.79	-0.57361	612
1	308	1	6	top	pos	211	talent	612	1	2.79	-0.83669	2.79	-0.57361	612
1	309		0	top	pos	111	welfare	612	1	2.79	-0.83669	2.79	-0.57361	612
1	313	1	6	top	Neg	212	devil	612	1	2.79	-0.83669	2.79	-0.57361	612
1	316	1	6	top	Neg	212	devil	612	1	2.79	-0.83669	2.79	-0.57361	612
1	317		0	bottom	Neg	122	accident	612	1	2.79	-0.83669	2.79	-0.57361	612
1	327	1	6	top	Neg	212	injury	612	1	2.79	-0.83669	2.79	-0.57361	612
1	329		0	top	Neg	112	suicide	612	1	2.79	-0.83669	2.79	-0.57361	612
1	335	1	6	top	Neg	212	accident	612	1	2.79	-0.83669	2.79	-0.57361	612
1	336		0	top	Neg	112	nightmare	612	1	2.79	-0.83669	2.79	-0.57361	612
1	338		0	bottom	Neg	122	devil	612	1	2.79	-0.83669	2.79	-0.57361	612
1	340	1	6	bottom	Neg	222	hell	612	1	2.79	-0.83669	2.79	-0.57361	612
1	353		0	bottom	pos	121	success	612	1	2.79	-0.83669	2.79	-0.57361	612
1	354	1	6	bottom	pos	221	comfort	612	1	2.79	-0.83669	2.79	-0.57361	612
1	300		0	top	pos	111	wedding	613	1	2.79	-0.83201	2.79	-0.57149	613
1	300		0	top	Neg	112	loss	613	1	2.79	-0.83201	2.79	-0.57149	613
1	306		0	top	Neg	112	death	613	1	2.79	-0.83201	2.79	-0.57149	613
1	307		0	top	Neg	112	theft	613	1	2.79	-0.83201	2.79	-0.57149	613
1	309		0	top	Neg	112	pain	613	1	2.79	-0.83201	2.79	-0.57149	613
1	309	1	6	bottom	Neg	222	suicide	613	1	2.79	-0.83201	2.79	-0.57149	613
1	315		0	top	pos	111	health	613	1	2.79	-0.83201	2.79	-0.57149	613
1	316	1	6	bottom	pos	221	honey	613	1	2.79	-0.83201	2.79	-0.57149	613
1	316	1	6	bottom	pos	221	excitement	613	1	2.79	-0.83201	2.79	-0.57149	613
1	317	1	6	top	pos	211	kindness	613	1	2.79	-0.83201	2.79	-0.57149	613
1	320		0	bottom	Neg	122	danger	613	1	2.79	-0.83201	2.79	-0.57149	613
1	321		0	bottom	Neg	122	killer	613	1	2.79	-0.83201	2.79	-0.57149	613
1	321	1	6	bottom	pos	221	health	613	1	2.79	-0.83201	2.79	-0.57149	613
1	322		0	bottom	Neg	122	fear	613	1	2.79	-0.83201	2.79	-0.57149	613
1	327	1	6	top	Neg	212	murderer	613	1	2.79	-0.83201	2.79	-0.57149	613
1	327	1	6	bottom	Neg	222	theft	613	1	2.79	-0.83201	2.79	-0.57149	613
1	328	1	6	top	Neg	212	destruction	613	1	2.79	-0.83201	2.79	-0.57149	613
1	329		0	bottom	pos	121	kindness	613	1	2.79	-0.83201	2.79	-0.57149	613
1	329	1	6	top	Neg	212	evil	613	1	2.79	-0.83201	2.79	-0.57149	613
1	330		0	top	pos	111	health	613	1	2.79	-0.83201	2.79	-0.57149	613
1	333	1	6	top	pos	211	victory	613	1	2.79	-0.83201	2.79	-0.57149	613
1	334		0	top	pos	111	paradise	613	1	2.79	-0.83201	2.79	-0.57149	613
1	335	1	6	top	Neg	212	cancer	613	1	2.79	-0.83201	2.79	-0.57149	613
1	335	1	6	bottom	Neg	222	headache	613	1	2.79	-0.83201	2.79	-0.57149	613
1	335	1	6	bottom	Neg	222	crisis	613	1	2.79	-0.83201	2.79	-0.57149	613
1	353		0	bottom	Neg	122	disappointment	613	1	2.79	-0.83201	2.79	-0.57149	613
1	354		0	top	pos	111	achievement	613	1	2.79	-0.83201	2.79	-0.57149	613
1	355	1	6	bottom	pos	221	perfection	613	1	2.79	-0.83201	2.79	-0.57149	613
1	295		0	bottom	pos	121	victory	614	1	2.79	-0.82733	2.79	-0.56938	614
1	295	1	6	bottom	Neg	222	trouble	614	1	2.79	-0.82733	2.79	-0.56938	614
1	300	1	6	top	pos	211	hope	614	1	2.79	-0.82733	2.79	-0.56938	614
1	304	1	6	top	pos	211	birthday	614	1	2.79	-0.82733	2.79	-0.56938	614
1	307	1	6	top	pos	211	kindness	614	1	2.79	-0.82733	2.79	-0.56938	614
1	307	1	6	top	pos	211	hope	614	1	2.79	-0.82733	2.79	-0.56938	614
1	309	1	6	top	pos	211	improvement	614	1	2.79	-0.82733	2.79	-0.56938	614
1	315	1	6	top	pos	211	birthday	614	1	2.79	-0.82733	2.79	-0.56938	614
1	316	1	6	top	pos	211	wisdom	614	1	2.79	-0.82733	2.79	-0.56938	614
[truncated: 7,217 more rows]

## Sheet: Exp2
subject	words	wordRT	wml	position	valence	mark	pqACC	pqRT	procedure	wmlscore	ZwordRT	LogpqRT	ZLogpqRT	LogpqRT_replaced	ZpqRT	pqRT_replaced
1	adventure	1480	0	top	pos	111	0	433	pr0exp1			2.64
1	accident	1037	0	top	Neg	112	0	385	pr0exp1			2.59
1	enjoyment	1653	0	bottom	pos	121	0	422	pr0exp1			2.63
1	penalty	1498	0	bottom	Neg	122	0	686	pr0exp1			2.84
1	champion	1182	0	top	pos	111	0	530	pr0exp3			2.72
1	fear	3652	0	top	Neg	112	1	724	pr0exp4		4.8584	2.86
1	excitement	973	0	bottom	pos	121	0	373	pr0exp4			2.57
1	death	3036	0	bottom	Neg	122	1	536	pr0exp4		3.68936	2.73
1	bankrupt	1114	0	bottom	Neg	122	0	462	pr0exp4			2.66
2	penalty	2064	0	bottom	Neg	122	0	487	pr0exp1			2.69
2	disaster	2047	0	bottom	Neg	122	0	474	pr0exp1			2.68
2	liberty	4180	0	top	pos	111	1	615	pr0exp2		5.86044	2.79
2	birthday	5956	0	bottom	pos	121	1	1392	pr0exp2		9.23093	3.14
3	kiss	1082	0	bottom	pos	121	0	633	pr0exp1			2.8
3	loss	743	0	top	Neg	112	0	426	pr0exp2			2.63
3	mistake	1277	0	top	Neg	112	0	650	pr0exp3			2.81
3	destruction	1452	0	bottom	Neg	122	0	628	pr0exp3			2.8
7	wedding	802	0	bottom	pos	121	0	436	pr0exp2			2.64
7	funeral	718	0	bottom	Neg	122	0	396	pr0exp2			2.6
7	tragedy	709	0	bottom	Neg	122	0	365	pr0exp3			2.56
7	angel	682	0	top	pos	111	0	358	pr0exp4			2.55
7	pain	657	0	top	Neg	112	0	454	pr0exp4			2.66
7	hunger	883	0	bottom	Neg	122	0	407	pr0exp4			2.61
8	anger	841	0	top	Neg	112	0	419	pr0exp1			2.62
8	selfishness	840	0	top	Neg	112	0	506	pr0exp1			2.7
8	devil	1319	0	bottom	Neg	122	0	476	pr0exp1			2.68
8	nightmare	1184	0	top	Neg	112	0	400	pr0exp2			2.6
8	thief	816	0	top	Neg	112	0	637	pr0exp2			2.8
8	cancer	706	0	bottom	Neg	122	0	536	pr0exp2			2.73
8	theft	694	0	top	Neg	112	0	472	pr0exp3			2.67
8	desire	2883	0	bottom	pos	121	1	520	pr0exp3		3.399	2.72
8	ignorance	620	0	bottom	Neg	122	0	541	pr0exp3			2.73
8	excitement	1212	0	top	pos	111	0	510	pr0exp4			2.71
8	headache	772	0	top	Neg	112	0	509	pr0exp4			2.71
8	humor	3249	0	bottom	pos	121	1	488	pr0exp4		4.09359	2.69
8	loser	2353	0	bottom	Neg	122	0	602	pr0exp4			2.78
8	discomfort	693	0	bottom	Neg	122	0	698	pr0exp4			2.84
10	angel	1130	0	bottom	pos	121	0	457	pr0exp4			2.66
11	optimism	1100	0	bottom	pos	121	0	502	pr0exp1			2.7
11	birthday	639	0	top	pos	111	0	374	pr0exp2			2.57
13	greed	3375	0	top	Neg	112	1	707	pr0exp2		4.33271	2.85
13	sickness	755	0	top	Neg	112	0	544	pr0exp2			2.74
13	dirt	920	0	bottom	Neg	122	0	610	pr0exp2			2.79
13	illness	1245	0	bottom	Neg	122	0	533	pr0exp3			2.73
13	achievement	2907	0	bottom	pos	121	1	505	pr0exp4		3.44454	2.7
13	paradise	856	0	bottom	pos	121	0	450	pr0exp4			2.65
14	dirt	924	0	bottom	Neg	122	0	502	pr0exp2			2.7
14	champion	3433	0	bottom	pos	121	1	939	pr0exp3		4.44278	2.97
14	illness	971	0	bottom	Neg	122	0	422	pr0exp3			2.63
17	accident	965	0	top	Neg	112	0	667	pr0exp1			2.82
17	anger	1138	0	bottom	Neg	122	0	567	pr0exp1			2.75
17	failure	880	0	top	Neg	112	0	634	pr0exp3			2.8
17	depression	1224	0	bottom	Neg	122	0	544	pr0exp3			2.74
18	greed	4335	0	top	Neg	112	1	697	pr0exp2		6.1546	2.84
18	passion	858	0	bottom	pos	121	0	683	pr0exp2			2.83
18	respect	1027	0	top	pos	111	0	492	pr0exp3			2.69
18	paradise	3669	0	top	pos	111	1	821	pr0exp4		4.89066	2.91
18	joy	1057	0	bottom	pos	121	0	45	pr0exp4			1.65
18	hell	3362	0	bottom	Neg	122	1	754	pr0exp4		4.30804	2.88
21	victory	813	0	top	pos	111	0	400	pr0exp1			2.6
21	accident	1061	0	top	Neg	112	0	406	pr0exp1			2.61
21	disaster	657	0	bottom	Neg	122	0	425	pr0exp1			2.63
21	funeral	1350	0	top	Neg	112	0	491	pr0exp2			2.69
21	kindness	3380	0	top	pos	111	1	484	pr0exp3		4.3422	2.68
21	theft	630	0	bottom	Neg	122	0	363	pr0exp3			2.56
21	angel	694	0	top	pos	111	0	469	pr0exp4			2.67
22	wealth	792	0	top	pos	111	0	503	pr0exp3			2.7
22	champion	836	0	bottom	pos	121	0	589	pr0exp3			2.77
23	disaster	2436	0	top	Neg	112	0	1591	pr0exp1			3.2
23	anger	2748	0	top	Neg	112	1	771	pr0exp1		3.14279	2.89
23	loneliness	2679	0	top	Neg	112	1	740	pr0exp2		3.01185	2.87
23	bless	2209	0	bottom	pos	121	0	487	pr0exp2			2.69
23	sickness	2774	0	bottom	Neg	122	1	703	pr0exp2		3.19214	2.85
23	greed	3229	0	bottom	Neg	122	1	453	pr0exp2		4.05563	2.66
23	theft	4186	0	top	Neg	112	1	684	pr0exp3		5.87183	2.84
24	warmth	1156	0	bottom	pos	121	0	360	pr0exp1			2.56
24	murderer	1241	0	bottom	Neg	122	0	340	pr0exp1			2.53
24	beach	4691	0	top	pos	111	1	546	pr0exp2		6.83021	2.74
24	wedding	3513	0	top	pos	111	1	525	pr0exp2		4.59461	2.72
24	dirt	1255	0	top	Neg	112	0	635	pr0exp2			2.8
24	loss	766	0	top	Neg	112	0	426	pr0exp2			2.63
24	passion	4454	0	bottom	pos	121	1	606	pr0exp2		6.38043	2.78
24	confidence	3676	0	bottom	pos	121	1	565	pr0exp2		4.90395	2.75
24	respect	818	0	top	pos	111	0	537	pr0exp3			2.73
24	desire	3407	0	bottom	pos	121	1	641	pr0exp3		4.39344	2.81
24	poverty	752	0	bottom	Neg	122	0	316	pr0exp3			2.5
24	failure	4238	0	bottom	Neg	122	1	496	pr0exp3		5.97051	2.7
24	achievement	1217	0	top	pos	111	0	402	pr0exp4			2.6
24	excitement	3099	0	top	pos	111	1	516	pr0exp4		3.80892	2.71
24	discomfort	787	0	bottom	Neg	122	0	140	pr0exp4			2.15
25	pride	3355	0	bottom	pos	121	1	624	pr0exp2		4.29476	2.8
25	hunger	4519	0	top	Neg	112	1	691	pr0exp4		6.50379	2.84
25	glory	3774	0	bottom	pos	121	1	664	pr0exp4		5.08993	2.82
26	honey	650	0	top	pos	111	0	521	pr0exp1			2.72
26	dirt	973	0	bottom	Neg	122	0	728	pr0exp2			2.86
26	thief	804	0	bottom	Neg	122	0	511	pr0exp2			2.71
27	trouble	3033	0	top	Neg	112	1	557	pr0exp1		3.68367	2.75
27	kiss	691	0	bottom	pos	121	0	493	pr0exp1			2.69
27	honey	701	0	bottom	pos	121	0	315	pr0exp1			2.5
27	evil	4977	0	bottom	Neg	122	1	569	pr0exp2		7.37298	2.76
27	illness	929	0	top	Neg	112	0	304	pr0exp3			2.48
27	depression	1222	0	top	Neg	112	0	278	pr0exp3			2.44
27	honesty	2708	0	bottom	pos	121	1	513	pr0exp3		3.06688	2.71
27	killer	2823	0	bottom	Neg	122	1	554	pr0exp3		3.28513	2.74
27	headache	3798	0	top	Neg	112	1	551	pr0exp4		5.13548	2.74
27	paradise	1048	0	bottom	pos	121	0	378	pr0exp4			2.58
28	excellence	588	0	bottom	pos	121	0	896	pr0exp1			2.95
28	passion	807	0	bottom	pos	121	0	655	pr0exp2			2.82
29	comfort	713	0	bottom	pos	121	0	425	pr0exp1			2.63
29	dirt	575	0	bottom	Neg	122	0	473	pr0exp2			2.67
29	kindness	674	0	top	pos	111	0	372	pr0exp3			2.57
29	hope	1362	0	top	pos	111	0	33	pr0exp4			1.52
29	pain	866	0	bottom	Neg	122	0	651	pr0exp4			2.81
30	kiss	3241	0	top	pos	111	1	778	pr0exp1		4.07841	2.89
30	wealth	2860	0	top	pos	111	1	674	pr0exp3		3.35535	2.83
30	holiday	2701	0	top	pos	111	1	683	pr0exp3		3.0536	2.83
30	desire	3956	0	bottom	pos	121	1	788	pr0exp3		5.43533	2.9
30	glory	2950	0	top	pos	111	1	1249	pr0exp4		3.52615	3.1
30	excitement	3793	0	top	pos	111	1	629	pr0exp4		5.12599	2.8
33	funeral	3817	0	bottom	Neg	122	1	550	pr0exp2		5.17154	2.74
33	desire	4101	0	top	pos	111	1	533	pr0exp3		5.71051	2.73
33	wisdom	1046	0	top	pos	111	0	296	pr0exp3			2.47
33	mistake	6959	0	top	Neg	112	1	692	pr0exp3		11.1344	2.84
33	miracle	3005	0	top	pos	111	1	643	pr0exp4		3.63053	2.81
33	welfare	2691	0	bottom	pos	121	1	896	pr0exp4		3.03462	2.95
34	pollution	791	0	top	Neg	112	0	560	pr0exp4			2.75
35	talent	814	0	bottom	pos	121	0	195	pr0exp3			2.29
36	excellence	860	0	top	pos	111	0	600	pr0exp1			2.78
36	funeral	975	0	bottom	Neg	122	0	664	pr0exp2			2.82
36	injury	2172	0	bottom	Neg	122	0	467	pr0exp2			2.67
36	talent	645	0	top	pos	111	0	503	pr0exp3			2.7
36	angel	795	0	top	pos	111	0	428	pr0exp4			2.63
37	suicide	656	0	top	Neg	112	0	491	pr0exp1			2.69
37	thief	657	0	top	Neg	112	0	439	pr0exp2			2.64
37	improvement	1081	0	bottom	pos	121	0	257	pr0exp2			2.41
37	failure	816	0	bottom	Neg	122	0	478	pr0exp3			2.68
37	pain	738	0	top	Neg	112	0	765	pr0exp4			2.88
38	success	4034	0	top	pos	111	1	741	pr0exp1		5.58336	2.87
38	danger	4051	0	top	Neg	112	1	530	pr0exp1		5.61562	2.72
38	accident	3168	0	top	Neg	112	1	532	pr0exp1		3.93987	2.73
38	comfort	5107	0	bottom	pos	121	1	794	pr0exp1		7.6197	2.9
38	heaven	4774	0	bottom	pos	121	1	658	pr0exp1		6.98773	2.82
38	disaster	5776	0	bottom	Neg	122	1	750	pr0exp1		8.88932	2.88
38	selfishness	4123	0	bottom	Neg	122	1	620	pr0exp1		5.75226	2.79
38	passion	3651	0	top	pos	111	1	807	pr0exp2		4.8565	2.91
38	beach	2870	0	bottom	pos	121	1	550	pr0exp2		3.37433	2.74
38	wedding	3236	0	bottom	pos	121	1	542	pr0exp2		4.06892	2.73
38	thief	1039	0	bottom	Neg	122	0	459	pr0exp2			2.66
38	desire	4536	0	top	pos	111	1	709	pr0exp3		6.53605	2.85
38	ignorance	3353	0	top	Neg	112	1	475	pr0exp3		4.29096	2.68
38	tragedy	3188	0	top	Neg	112	1	469	pr0exp3		3.97782	2.67
38	health	3637	0	bottom	pos	121	1	611	pr0exp3		4.82994	2.79
38	honesty	3122	0	bottom	pos	121	1	616	pr0exp3		3.85257	2.79
38	theft	2722	0	bottom	Neg	122	1	571	pr0exp3		3.09345	2.76
38	hope	3421	0	top	pos	111	1	701	pr0exp4		4.42001	2.85
38	miracle	3203	0	top	pos	111	1	487	pr0exp4		4.00629	2.69
38	angel	3541	0	top	pos	111	1	592	pr0exp4		4.64775	2.77
38	bankrupt	3351	0	bottom	Neg	122	1	540	pr0exp4		4.28717	2.73
39	adventure	2935	0	bottom	pos	121	1	642	pr0exp1		3.49768	2.81
39	trouble	862	0	bottom	Neg	122	0	1240	pr0exp1			3.09
39	dirt	1232	0	bottom	Neg	122	0	528	pr0exp2			2.72
39	tragedy	1195	0	top	Neg	112	0	477	pr0exp3			2.68
39	poverty	951	0	top	Neg	112	0	124	pr0exp3			2.09
39	crisis	1130	0	bottom	Neg	122	0	1	pr0exp3			0
39	mistake	516	0	bottom	Neg	122	0	728	pr0exp3			2.86
39	loser	844	0	top	Neg	112	0	837	pr0exp4			2.92
39	pollution	2768	0	top	Neg	112	1	765	pr0exp4		3.18075	2.88
40	loneliness	1168	0	top	Neg	112	0	453	pr0exp2			2.66
40	loss	803	0	top	Neg	112	0	465	pr0exp2			2.67
40	ignorance	1280	0	bottom	Neg	122	0	418	pr0exp3			2.62
40	failure	1132	0	bottom	Neg	122	0	471	pr0exp3			2.67
41	selfishness	827	0	top	Neg	112	0	486	pr0exp1			2.69
41	greed	981	0	bottom	Neg	122	0	549	pr0exp2			2.74
41	achievement	853	0	top	pos	111	0	431	pr0exp4			2.63
41	bankrupt	738	0	top	Neg	112	0	430	pr0exp4			2.63
41	stress	1032	0	bottom	Neg	122	0	507	pr0exp4			2.71
213	disappointment	751	0	top	Neg	112	0	577	pr0exp1			2.76
213	devil	604	0	top	Neg	112	0	499	pr0exp1			2.7
213	disaster	772	0	bottom	Neg	122	0	506	pr0exp1			2.7
213	nightmare	770	0	bottom	Neg	122	0	513	pr0exp2			2.71
213	wisdom	737	0	top	pos	111	0	438	pr0exp3			2.64
213	joy	662	0	top	pos	111	0	355	pr0exp4			2.55
213	loser	765	0	top	Neg	112	0	443	pr0exp4			2.65
213	discomfort	835	0	top	Neg	112	0	330	pr0exp4			2.52
214	comfort	982	0	top	pos	111	0	670	pr0exp1			2.83
214	devil	625	0	top	Neg	112	0	446	pr0exp1			2.65
214	loyalty	3013	0	bottom	pos	121	1	539	pr0exp2		3.64571	2.73
214	nightmare	1435	0	bottom	Neg	122	0	473	pr0exp2			2.67
214	poverty	1034	0	top	Neg	112	0	506	pr0exp3			2.7
214	paradise	769	0	top	pos	111	0	565	pr0exp4			2.75
214	miracle	914	0	bottom	pos	121	0	394	pr0exp4			2.6
218	victory	886	0	bottom	pos	121	0	592	pr0exp1			2.77
218	selfishness	2820	0	bottom	Neg	122	1	564	pr0exp1		3.27944	2.75
218	improvement	649	0	bottom	pos	121	0	389	pr0exp2			2.59
218	loyalty	713	0	bottom	pos	121	0	671	pr0exp2			2.83
218	loneliness	715	0	bottom	Neg	122	0	393	pr0exp2			2.59
218	respect	990	0	top	pos	111	0	477	pr0exp3			2.68
218	reward	750	0	top	pos	111	0	508	pr0exp3			2.71
218	failure	856	0	top	Neg	112	0	408	pr0exp3			2.61
218	hell	684	0	bottom	Neg	122	0	543	pr0exp4			2.73
219	respect	4658	0	bottom	pos	121	1	922	pr0exp3		6.76759	2.96
219	paradise	1178	0	bottom	pos	121	0	426	pr0exp4			2.63
225	murderer	1148	0	bottom	Neg	122	0	660	pr0exp1			2.82
225	loyalty	903	0	bottom	pos	121	0	364	pr0exp2			2.56
225	glory	688	0	top	pos	111	0	430	pr0exp4			2.63
227	danger	825	0	top	Neg	112	0	712	pr0exp1			2.85
227	loss	846	0	bottom	Neg	122	0	560	pr0exp2			2.75
227	depression	868	0	bottom	Neg	122	0	455	pr0exp3			2.66
228	selfishness	688	0	top	Neg	112	0	460	pr0exp1			2.66
228	dirt	1159	0	top	Neg	112	0	768	pr0exp2			2.89
228	improvement	4308	0	bottom	pos	121	1	950	pr0exp2		6.10336	2.98
229	hug	833	0	bottom	pos	121	0	461	pr0exp1			2.66
229	thief	778	0	top	Neg	112	0	618	pr0exp2			2.79
229	loyalty	3346	0	bottom	pos	121	1	686	pr0exp2		4.27768	2.84
229	guilt	1612	0	top	Neg	112	0	534	pr0exp3			2.73
371	adventure	906	0	top	pos	111	0	404	pr0exp1			2.61
371	sickness	742	0	bottom	Neg	122	0	396	pr0exp2			2.6
371	depression	753	0	top	Neg	112	0	337	pr0exp3			2.53
371	wealth	698	0	bottom	pos	121	0	463	pr0exp3			2.67
373	kindness	838	0	bottom	pos	121	0	475	pr0exp3			2.68
374	victory	1535	0	top	pos	111	0	602	pr0exp1			2.78
374	headache	2823	0	bottom	Neg	122	1	641	pr0exp4		3.28513	2.81
375	tragedy	2699	0	top	Neg	112	1	624	pr0exp3		3.0498	2.8
375	crisis	3638	0	bottom	Neg	122	1	1163	pr0exp3		4.83183	3.07
375	humor	936	0	bottom	pos	121	0	570	pr0exp4			2.76
376	pride	756	0	bottom	pos	121	0	301	pr0exp2			2.48
376	tragedy	5551	0	bottom	Neg	122	1	529	pr0exp3		8.46232	2.72
376	joy	2817	0	top	pos	111	1	1434	pr0exp4		3.27374	3.16
377	heaven	3372	0	top	pos	111	1	500	pr0exp1		4.32702	2.7
377	perfection	3599	0	top	pos	111	1	592	pr0exp2		4.75782	2.77
377	honesty	3630	0	top	pos	111	1	668	pr0exp3		4.81665	2.82
377	kindness	4990	0	bottom	pos	121	1	624	pr0exp3		7.39765	2.8
377	glory	1249	0	top	pos	111	0	514	pr0exp4			2.71
379	penalty	6605	0	top	Neg	112	1	804	pr0exp1		10.4626	2.91
379	fault	2713	0	bottom	Neg	122	1	1064	pr0exp1		3.07637	3.03
379	beach	2931	0	bottom	pos	121	1	707	pr0exp2		3.49009	2.85
379	sickness	873	0	bottom	Neg	122	0	650	pr0exp2			2.81
379	talent	3343	0	top	pos	111	1	755	pr0exp3		4.27198	2.88
379	reward	3429	0	bottom	pos	121	1	1142	pr0exp3		4.43519	3.06
379	health	1273	0	bottom	pos	121	0	443	pr0exp3			2.65
379	loser	3610	0	bottom	Neg	122	1	695	pr0exp4		4.77869	2.84
380	anger	1059	0	top	Neg	112	0	493	pr0exp1			2.69
380	sweetheart	2956	0	top	pos	111	1	747	pr0exp2		3.53754	2.87
380	nightmare	833	0	top	Neg	112	0	865	pr0exp2			2.94
380	health	3617	0	bottom	pos	121	1	773	pr0exp3		4.79198	2.89
1	excellence	939	6	bottom	pos	221	0	380	pr6exp1	1		2.58
1	murderer	980	6	bottom	Neg	222	0	355	pr6exp1	1		2.55
1	perfection	2782	6	top	pos	211	1	549	pr6exp2	1	3.20732	2.74
1	bless	3507	6	top	pos	211	1	473	pr6exp2	1	4.58322	2.67
1	punishment	1067	6	top	Neg	212	0	262	pr6exp2	1		2.42
1	loyalty	1506	6	bottom	pos	221	0	471	pr6exp2	1		2.67
1	passion	928	6	bottom	pos	221	0	418	pr6exp2	1		2.62
1	honesty	2437	6	top	pos	211	0	391	pr6exp3	1		2.59
1	champion	1296	6	bottom	pos	221	0	456	pr6exp3	1		2.66
1	ignorance	1518	6	bottom	Neg	222	0	416	pr6exp3	1		2.62
1	pain	1090	6	top	Neg	212	0	202	pr6exp4	1		2.31
1	stress	999	6	bottom	Neg	222	0	717	pr6exp4	1		2.86
2	dirt	944	6	top	Neg	212	0	711	pr6exp2	1		2.85
2	perfection	1721	6	bottom	pos	221	0	842	pr6exp2	1		2.93
2	wealth	1843	6	bottom	pos	221	0	413	pr6exp3	0		2.62
2	poverty	1601	6	bottom	Neg	222	0	524	pr6exp3	0		2.72
2	stress	792	6	bottom	Neg	222	0	496	pr6exp4	1		2.7
3	welfare	858	6	top	pos	211	0	620	pr6exp4	1		2.79
7	disaster	732	6	bottom	Neg	222	0	311	pr6exp1	1		2.49
7	bless	668	6	top	pos	211	0	520	pr6exp2	1		2.72
7	dirt	484	6	bottom	Neg	222	0	399	pr6exp2	1		2.6
7	thief	2853	6	bottom	Neg	222	1	626	pr6exp2	1	3.34206	2.8
7	wealth	747	6	top	pos	211	0	556	pr6exp3	1		2.75
7	crisis	665	6	bottom	Neg	222	0	333	pr6exp3	1		2.52
7	angel	732	6	bottom	pos	221	0	414	pr6exp4	1		2.62
7	hope	2729	6	bottom	pos	221	1	536	pr6exp4	1	3.10674	2.73
7	starving	704	6	bottom	Neg	222	0	598	pr6exp4	1		2.78
8	devil	511	6	top	Neg	212	0	446	pr6exp1	1		2.65
8	loyalty	782	6	top	pos	211	0	507	pr6exp2	1		2.71
8	sweetheart	1014	6	top	pos	211	0	554	pr6exp2	1		2.74
8	failure	1853	6	top	Neg	212	0	525	pr6exp3	1		2.72
8	poverty	1226	6	top	Neg	212	0	338	pr6exp3	1		2.53
8	holiday	1542	6	bottom	pos	221	0	474	pr6exp3	1		2.68
8	mistake	792	6	bottom	Neg	222	0	482	pr6exp3	1		2.68
8	guilt	1357	6	bottom	Neg	222	0	457	pr6exp3	1		2.66
8	loser	680	6	top	Neg	212	0	408	pr6exp4	1		2.61
11	victory	701	6	bottom	pos	221	0	415	pr6exp1	1		2.62
11	joy	816	6	bottom	pos	221	0	588	pr6exp4	1		2.77
13	enjoyment	4717	6	top	pos	211	1	635	pr6exp1	1	6.87956	2.8
13	disappointment	1964	6	bottom	Neg	222	0	500	pr6exp1	1		2.7
13	punishment	1091	6	top	Neg	212	0	572	pr6exp2	1		2.76
13	greed	904	6	bottom	Neg	222	0	487	pr6exp2	1		2.69
13	holiday	1387	6	top	pos	211	0	380	pr6exp3	1		2.58
13	mistake	3868	6	top	Neg	212	1	744	pr6exp3	1	5.26833	2.87
13	desire	3569	6	bottom	pos	221	1	951	pr6exp3	1	4.70088	2.98
13	ignorance	3567	6	bottom	Neg	222	1	1158	pr6exp3	1	4.69709	3.06
13	starving	893	6	top	Neg	212	0	543	pr6exp4	1		2.73
13	miracle	3063	6	bottom	pos	221	1	426	pr6exp4	1	3.7406	2.63
13	loser	1053	6	bottom	Neg	222	0	504	pr6exp4	1		2.7
14	honey	769	6	bottom	pos	221	0	311	pr6exp1	1		2.49
14	pride	2805	6	bottom	pos	221	1	1528	pr6exp2	1	3.25097	3.18
14	depression	864	6	top	Neg	212	0	525	pr6exp3	0		2.72
14	welfare	3002	6	bottom	pos	221	1	602	pr6exp4	1	3.62483	2.78
17	optimism	936	6	top	pos	211	0	613	pr6exp1	1		2.79
17	comfort	2901	6	top	pos	211	1	747	pr6exp1	1	3.43316	2.87
17	theft	929	6	top	Neg	212	0	401	pr6exp3	1		2.6
17	paradise	1324	6	top	pos	211	0	555	pr6exp4	0		2.74
18	devil	939	6	bottom	neg	222	0	537	pr6exp1	0		2.73
18	loss	717	6	top	Neg	212	0	550	pr6exp2	1		2.74
18	greed	1066	6	bottom	Neg	222	0	432	pr6exp2	1		2.64
18	champion	2815	6	top	pos	211	1	484	pr6exp3	1	3.26995	2.68
18	guilt	903	6	top	Neg	212	0	769	pr6exp3	1		2.89
18	wealth	1871	6	bottom	pos	221	0	328	pr6exp3	1		2.52
18	ignorance	3187	6	bottom	Neg	222	1	538	pr6exp3	1	3.97593	2.73
21	disappointment	1110	6	bottom	Neg	222	0	353	pr6exp1	1		2.55
21	cancer	3564	6	bottom	Neg	222	1	463	pr6exp2	1	4.6914	2.67
21	wisdom	675	6	bottom	pos	221	0	435	pr6exp3	1		2.64
21	loser	669	6	bottom	Neg	222	0	445	pr6exp4	1		2.65
22	penalty	721	6	top	neg	212	0	514	pr6exp1	1		2.71
23	respect	1250	6	top	pos	211	0	218	pr6exp3	1		2.34
23	killer	1514	6	top	Neg	212	0	361	pr6exp3	1		2.56
23	illness	2211	6	bottom	Neg	222	0	257	pr6exp3	1		2.41
23	angel	957	6	bottom	pos	221	0	437	pr6exp4	1		2.64
24	hug	1024	6	top	pos	211	0	364	pr6exp1	1		2.56
24	honey	637	6	bottom	pos	221	0	343	pr6exp1	1		2.54
24	passion	870	6	top	pos	211	0	391	pr6exp2	1		2.59
24	birthday	3016	6	top	pos	211	1	522	pr6exp2	1	3.6514	2.72
24	cancer	2624	6	top	Neg	212	0	424	pr6exp2	1		2.63
24	greed	5886	6	top	Neg	212	1	686	pr6exp2	1	9.09808	2.84
24	bless	1214	6	bottom	pos	221	0	354	pr6exp2	1		2.55
24	pride	4036	6	bottom	pos	221	0	538	pr6exp2	1		2.73
24	loss	1016	6	bottom	Neg	222	0	398	pr6exp2	1		2.6
24	fear	1901	6	top	Neg	212	0	424	pr6exp4	0		2.63
24	discomfort	905	6	top	Neg	212	0	321	pr6exp4	0		2.51
24	acceptance	808	6	bottom	pos	221	0	417	pr6exp4	0		2.62
24	excitement	803	6	bottom	pos	221	0	479	pr6exp4	0		2.68
24	death	1246	6	bottom	Neg	222	0	567	pr6exp4	0		2.75
24	pain	4396	6	bottom	Neg	222	1	507	pr6exp4	0	6.27036	2.71
25	honesty	3080	6	top	pos	211	1	957	pr6exp3	1	3.77286	2.98
26	devil	972	6	bottom	neg	222	0	795	pr6exp1	0		2.9
26	bless	729	6	bottom	pos	221	0	621	pr6exp2	1		2.79
26	champion	1006	6	top	pos	211	0	563	pr6exp3	1		2.75
26	fear	662	6	bottom	Neg	222	0	500	pr6exp4	1		2.7
27	liberty	3980	6	top	pos	211	1	521	pr6exp2	1	5.48088	2.72
27	sickness	2935	6	top	Neg	212	1	478	pr6exp2	1	3.49768	2.68
27	achievement	2817	6	top	pos	211	1	565	pr6exp4	1	3.27374	2.75
27	excitement	2727	6	top	pos	211	1	598	pr6exp4	1	3.10294	2.78
27	fear	2935	6	top	Neg	212	1	555	pr6exp4	1	3.49768	2.74
27	joy	725	6	bottom	pos	221	0	954	pr6exp4	1		2.98
28	evil	987	6	top	Neg	212	0	319	pr6exp2	1		2.5
28	beach	1009	6	bottom	pos	221	0	689	pr6exp2	1		2.84
28	death	762	6	bottom	Neg	222	0	844	pr6exp4	1		2.93
29	honey	693	6	top	pos	211	0	342	pr6exp1	0		2.53
29	excellence	739	6	bottom	pos	221	0	472	pr6exp1	0		2.67
29	beach	757	6	top	pos	211	0	984	pr6exp2	1		2.99
29	mistake	3007	6	top	Neg	212	1	648	pr6exp3	1	3.63432	2.81
29	loser	616	6	bottom	Neg	222	0	470	pr6exp4	0		2.67
30	success	788	6	top	pos	211	0	609	pr6exp1	1		2.78
30	warmth	3476	6	top	pos	211	1	803	pr6exp1	1	4.52439	2.9
30	beach	3165	6	bottom	pos	221	1	815	pr6exp2	0	3.93418	2.91
30	ignorance	3820	6	bottom	Neg	222	1	585	pr6exp3	1	5.17723	2.77
30	humor	2743	6	top	pos	211	1	627	pr6exp4	1	3.1333	2.8
32	fault	896	6	top	Neg	212	0	715	pr6exp1	1		2.85
32	ignorance	3223	6	top	Neg	212	1	621	pr6exp3	1	4.04425	2.79
33	disaster	1175	6	bottom	Neg	222	0	861	pr6exp1	0		2.94
33	thief	2855	6	bottom	Neg	222	1	610	pr6exp2	1	3.34586	2.79
33	killer	3307	6	top	Neg	212	1	727	pr6exp3	1	4.20366	2.86
36	failure	756	6	top	Neg	212	0	364	pr6exp3	1		2.56
36	champion	797	6	bottom	pos	221	0	605	pr6exp3	1		2.78
36	paradise	826	6	top	pos	211	0	606	pr6exp4	1		2.78
37	accident	843	6	top	Neg	212	0	481	pr6exp1	1		2.68
37	sweetheart	628	6	top	pos	211	0	489	pr6exp2	1		2.69
37	beach	886	6	bottom	pos	221	0	567	pr6exp2	1		2.75
37	perfection	811	6	bottom	pos	221	0	1220	pr6exp2	1		3.09
37	thief	696	6	bottom	Neg	222	0	605	pr6exp2	1		2.78
37	failure	885	6	top	Neg	212	0	488	pr6exp3	1		2.69
37	killer	890	6	top	Neg	212	0	515	pr6exp3	1		2.71
37	poverty	908	6	top	Neg	212	0	544	pr6exp3	1		2.74
37	respect	775	6	bottom	pos	221	0	357	pr6exp3	1		2.55
37	miracle	674	6	top	pos	211	0	439	pr6exp4	1		2.64
38	optimism	6265	6	top	pos	211	1	517	pr6exp1	1	9.81734	2.71
38	enjoyment	6278	6	top	pos	211	1	791	pr6exp1	1	9.84202	2.9
38	victory	2827	6	bottom	pos	221	1	657	pr6exp1	1	3.29272	2.82
38	warmth	3294	6	bottom	pos	221	1	635	pr6exp1	1	4.17899	2.8
38	fault	2457	6	bottom	Neg	222	0	648	pr6exp1	1		2.81
38	thief	3421	6	top	Neg	212	1	580	pr6exp2	1	4.42001	2.76
38	punishment	3424	6	top	Neg	212	1	501	pr6exp2	1	4.4257	2.7
38	loyalty	3014	6	bottom	pos	221	1	600	pr6exp2	1	3.64761	2.78
38	sweetheart	4272	6	bottom	pos	221	1	630	pr6exp2	1	6.03504	2.8
38	wealth	3685	6	top	pos	211	1	638	pr6exp3	1	4.92103	2.8
38	honesty	2877	6	top	pos	211	1	607	pr6exp3	1	3.38761	2.78
38	respect	2992	6	top	pos	211	1	674	pr6exp3	1	3.60586	2.83
38	holiday	3687	6	top	pos	211	1	699	pr6exp3	1	4.92482	2.84
38	crisis	5715	6	top	Neg	212	1	814	pr6exp3	1	8.77356	2.91
38	desire	2675	6	bottom	pos	221	1	569	pr6exp3	1	3.00425	2.76
38	wisdom	2699	6	bottom	pos	221	1	607	pr6exp3	1	3.0498	2.78
38	paradise	3100	6	top	pos	211	1	671	pr6exp4	0	3.81082	2.83
38	achievement	5043	6	top	pos	211	1	920	pr6exp4	0	7.49824	2.96
38	hunger	3813	6	bottom	Neg	222	1	703	pr6exp4	0	5.16395	2.85
38	pollution	983	6	bottom	Neg	222	0	846	pr6exp4	0		2.93
39	optimism	839	6	bottom	pos	221	0	575	pr6exp1	1		2.76
39	enjoyment	964	6	bottom	pos	221	0	588	pr6exp1	1		2.77
39	honesty	1012	6	bottom	pos	221	0	330	pr6exp3	1		2.52
39	pollution	1100	6	bottom	Neg	222	0	912	pr6exp4	1		2.96
40	heaven	774	6	top	pos	211	0	376	pr6exp1	1		2.58
40	excellence	3648	6	bottom	pos	221	1	533	pr6exp1	1	4.85081	2.73
40	sickness	660	6	top	Neg	212	0	428	pr6exp2	1		2.63
40	failure	902	6	top	Neg	212	0	394	pr6exp3	0		2.6
40	kindness	770	6	bottom	pos	221	0	359	pr6exp3	0		2.56
41	fault	796	6	top	Neg	212	0	572	pr6exp1	1		2.76
41	evil	868	6	top	Neg	212	0	449	pr6exp2	1		2.65
41	bless	827	6	bottom	pos	221	0	532	pr6exp2	1		2.73
41	loss	738	6	bottom	Neg	222	0	499	pr6exp2	1		2.7
213	trouble	680	6	top	Neg	212	0	413	pr6exp1	0		2.62
213	perfection	853	6	top	pos	211	0	458	pr6exp2	1		2.66
213	nightmare	1005	6	top	Neg	212	0	361	pr6exp2	1		2.56
213	loyalty	811	6	bottom	pos	221	0	385	pr6exp2	1		2.59
213	champion	765	6	bottom	pos	221	0	357	pr6exp3	1		2.55
213	delight	528	6	bottom	pos	221	0	372	pr6exp3	1		2.57
214	confidence	807	6	top	pos	211	0	646	pr6exp2	1		2.81
214	funeral	678	6	bottom	Neg	222	0	368	pr6exp2	1		2.57
214	champion	951	6	top	pos	211	0	604	pr6exp3	1		2.78
217	anger	1333	6	top	Neg	212	0	782	pr6exp1	1		2.89
217	theft	3222	6	top	Neg	212	1	655	pr6exp3	1	4.04235	2.82
217	loser	2874	6	bottom	Neg	222	1	619	pr6exp4	1	3.38192	2.79
218	optimism	857	6	bottom	pos	221	0	619	pr6exp1	1		2.79
218	passion	911	6	top	pos	211	0	875	pr6exp2	1		2.94
218	greed	1221	6	bottom	Neg	222	0	534	pr6exp2	1		2.73
218	poverty	623	6	bottom	Neg	222	0	543	pr6exp3	1		2.73
218	excitement	966	6	bottom	pos	221	0	506	pr6exp4	1		2.7
218	fear	1041	6	bottom	Neg	222	0	492	pr6exp4	1		2.69
219	delight	1126	6	bottom	pos	221	0	568	pr6exp3	1		2.75
225	dirt	590	6	bottom	Neg	222	0	672	pr6exp2	1		2.83
225	poverty	818	6	top	Neg	212	0	573	pr6exp3	1		2.76
227	thief	859	6	top	Neg	212	0	459	pr6exp2	1		2.66
228	devil	1215	6	top	Neg	212	0	585	pr6exp1	1		2.77
228	loss	681	6	bottom	Neg	222	0	580	pr6exp2	1		2.76
228	talent	2692	6	top	pos	211	1	745	pr6exp3	1	3.03652	2.87
228	wisdom	915	6	top	pos	211	0	967	pr6exp3	1		2.99
228	fear	733	6	top	Neg	212	0	472	pr6exp4	1		2.67
229	anger	733	6	bottom	Neg	222	0	596	pr6exp1	1		2.78
371	wedding	837	6	top	pos	211	0	382	pr6exp2	1		2.58
371	evil	579	6	top	Neg	212	0	435	pr6exp2	1		2.64
371	punishment	705	6	bottom	Neg	222	0	423	pr6exp2	1		2.63
371	killer	600	6	top	Neg	212	0	415	pr6exp3	0		2.62
371	tragedy	775	6	top	Neg	212	0	527	pr6exp3	0		2.72
371	delight	4263	6	bottom	pos	221	1	611	pr6exp3	0	6.01796	2.79
371	excitement	882	6	top	pos	211	0	353	pr6exp4	1		2.55
371	miracle	1176	6	bottom	pos	221	0	430	pr6exp4	1		2.63
371	pain	786	6	bottom	Neg	222	0	425	pr6exp4	1		2.63
373	passion	708	6	top	pos	211	0	443	pr6exp2	1		2.65
373	wedding	1287	6	bottom	pos	221	0	416	pr6exp2	1		2.62
373	destruction	741	6	top	Neg	212	0	410	pr6exp3	1		2.61
373	humor	840	6	top	pos	211	0	363	pr6exp4	0		2.56
374	comfort	1020	6	top	pos	211	0	520	pr6exp1	0		2.72
374	enjoyment	938	6	top	pos	211	0	708	pr6exp1	0		2.85
374	anger	925	6	top	Neg	212	0	475	pr6exp1	0		2.68
374	guilt	830	6	top	Neg	212	0	525	pr6exp3	1		2.72
374	failure	952	6	bottom	Neg	222	0	583	pr6exp3	1		2.77
374	hope	1371	6	bottom	pos	221	0	511	pr6exp4	1		2.71
374	loser	1121	6	bottom	Neg	222	0	537	pr6exp4	1		2.73
375	hug	5135	6	top	pos	211	1	1473	pr6exp1	1	7.67283	3.17
375	perfection	3215	6	bottom	pos	221	1	793	pr6exp2	1	4.02906	2.9
375	depression	2802	6	top	Neg	212	1	607	pr6exp3	0	3.24527	2.78
375	bankrupt	4457	6	top	Neg	212	1	768	pr6exp4	1	6.38613	2.89
376	disappointment	3000	6	top	Neg	212	1	523	pr6exp1	0	3.62104	2.72
376	hug	1415	6	bottom	pos	221	0	344	pr6exp1	0		2.54
376	birthday	3236	6	bottom	pos	221	1	462	pr6exp2	1	4.06892	2.66
376	thief	645	6	bottom	Neg	222	0	408	pr6exp2	1		2.61
376	death	802	6	bottom	Neg	222	0	413	pr6exp4	1		2.62
377	warmth	2709	6	top	pos	211	1	489	pr6exp1	0	3.06878	2.69
377	heaven	3314	6	bottom	pos	221	1	556	pr6exp1	0	4.21695	2.75
377	confidence	1600	6	top	pos	211	0	621	pr6exp2	0		2.79
377	bless	3600	6	bottom	pos	221	1	576	pr6exp2	0	4.75972	2.76
377	destruction	1451	6	top	Neg	212	0	498	pr6exp3	1		2.7
377	hope	3717	6	top	pos	211	1	537	pr6exp4	1	4.98176	2.73
377	miracle	4300	6	top	pos	211	1	500	pr6exp4	1	6.08817	2.7
377	headache	3622	6	bottom	Neg	222	1	609	pr6exp4	1	4.80147	2.78
379	beach	2750	6	top	pos	211	1	664	pr6exp2	1	3.14659	2.82
379	injury	4388	6	top	Neg	212	1	1034	pr6exp2	1	6.25518	3.01
379	sweetheart	3230	6	bottom	pos	221	1	782	pr6exp2	1	4.05753	2.89
379	respect	936	6	top	pos	211	0	571	pr6exp3	1		2.76
379	illness	5559	6	bottom	Neg	222	1	679	pr6exp3	1	8.4775	2.83
379	loser	8630	6	top	Neg	212	1	801	pr6exp4	1	14.3056	2.9
379	stress	2763	6	top	Neg	212	1	1052	pr6exp4	1	3.17126	3.02
380	optimism	3389	6	top	pos	211	1	511	pr6exp1	0	4.35928	2.71
380	warmth	3262	6	bottom	pos	221	1	688	pr6exp1	0	4.11826	2.84
380	victory	3323	6	bottom	pos	221	1	577	pr6exp1	0	4.23403	2.76
380	suicide	4603	6	bottom	Neg	222	1	806	pr6exp1	0	6.66321	2.91
380	pride	2822	6	top	pos	211	1	853	pr6exp2	1	3.28323	2.93
380	sickness	2971	6	top	Neg	212	1	681	pr6exp2	1	3.566	2.83
380	nightmare	2955	6	bottom	Neg	222	1	660	pr6exp2	1	3.53564	2.82
380	ignorance	3597	6	top	Neg	212	1	1094	pr6exp3	1	4.75402	3.04
380	desire	3501	6	bottom	pos	221	1	757	pr6exp3	1	4.57183	2.88
380	angel	2924	6	bottom	pos	221	1	577	pr6exp4	1	3.47681	2.76
39	joy	1106	6	top	pos	211	1	28	pr6exp4	1	0.02661	1.45	-13.019	2.52	-3.19819	156
7	pain	874	6	bottom	Neg	222	1	220	pr6exp4	1	-0.41368	2.34	-4.2501	2.52	-2.15425	220
39	birthday	1290	6	top	pos	211	1	229	pr6exp2	0	0.37581	2.36	-4.07954	2.52	-2.10531	229
7	devil	694	6	top	Neg	212	1	234	pr6exp1	1	-0.75528	2.37	-3.98766	2.52	-2.07813	234
13	miracle	941	0	top	pos	111	1	261	pr0exp4		-0.28652	2.42	-3.52315	2.52	-1.93132	261
7	injury	753	0	bottom	Neg	122	1	271	pr0exp2		-0.64331	2.43	-3.36321	2.52	-1.87695	271
7	achievement	766	6	top	pos	211	1	279	pr6exp4	1	-0.61864	2.45	-3.23946	2.52	-1.83345	279
13	honesty	1102	0	bottom	pos	121	1	290	pr0exp3		0.01902	2.46	-3.07497	2.52	-1.77364	290
39	pride	1258	6	bottom	pos	221	1	303	pr6exp2	0	0.31508	2.48	-2.88843	2.52	-1.70296	303
21	starving	814	0	bottom	Neg	122	1	318	pr0exp4		-0.52754	2.5	-2.68289	2.52	-1.6214	318
7	health	769	6	top	pos	211	1	319	pr6exp3	1	-0.61295	2.5	-2.66954	2.52	-1.61596	319
24	kindness	759	6	top	pos	211	1	324	pr6exp3	1	-0.63192	2.51	-2.60338	2.52	-1.58878	324
1	accident	1021	6	bottom	Neg	222	1	325	pr6exp1	1	-0.1347	2.51	-2.59027	2.52	-1.58334	325
22	joy	1257	0	bottom	pos	121	1	333	pr0exp4		0.31318	2.52	-2.48683	2.52	-1.53984	333
213	loneliness	876	6	top	Neg	212	1	333	pr6exp2	1	-0.40988	2.52	-2.48683	2.52	-1.53984	333
24	disaster	813	6	bottom	Neg	222	1	334	pr6exp1	1	-0.52944	2.52	-2.47407	2.52	-1.53441	334
371	loser	642	0	bottom	Neg	122	1	337	pr0exp4		-0.85397	2.53	-2.43604	2.53	-1.51809	337
7	delight	993	6	bottom	pos	221	1	337	pr6exp3	1	-0.18784	2.53	-2.43604	2.53	-1.51809	337
21	achievement	643	6	top	pos	211	1	338	pr6exp4	1	-0.85207	2.53	-2.42343	2.53	-1.51266	338
27	delight	1029	0	top	pos	111	1	340	pr0exp3		-0.11952	2.53	-2.39834	2.53	-1.50178	340
13	thief	882	0	bottom	Neg	122	1	341	pr0exp2		-0.39849	2.53	-2.38584	2.53	-1.49635	341
21	birthday	593	6	bottom	pos	221	1	342	pr6exp2	1	-0.94696	2.53	-2.37339	2.53	-1.49091	342
23	poverty	1527	6	top	Neg	212	1	343	pr6exp3	1	0.82558	2.54	-2.36097	2.54	-1.48547	343
1	devil	749	6	bottom	Neg	222	1	347	pr6exp1	1	-0.6509	2.54	-2.31165	2.54	-1.46372	347
11	kiss	718	6	top	pos	211	1	350	pr6exp1	1	-0.70973	2.54	-2.27503	2.54	-1.44741	350
8	crisis	660	0	top	Neg	112	1	351	pr0exp3		-0.81981	2.55	-2.26289	2.55	-1.44197	351
213	sickness	641	0	top	Neg	112	1	351	pr0exp2		-0.85586	2.55	-2.26289	2.55	-1.44197	351
21	enjoyment	626	0	bottom	pos	121	1	352	pr0exp1		-0.88433	2.55	-2.25079	2.55	-1.43654	352
39	perfection	1120	0	top	pos	111	1	352	pr0exp2		0.05318	2.55	-2.25079	2.55	-1.43654	352
24	thief	845	6	bottom	Neg	222	1	355	pr6exp2	1	-0.46871	2.55	-2.21469	2.55	-1.42022	355
27	wisdom	1277	0	top	pos	111	1	356	pr0exp3		0.35114	2.55	-2.20272	2.55	-1.41479	356
225	bless	793	0	top	pos	111	1	356	pr0exp2		-0.5674	2.55	-2.20272	2.55	-1.41479	356
213	theft	591	6	top	Neg	212	1	357	pr6exp3	1	-0.95075	2.55	-2.19079	2.55	-1.40935	357
373	bless	668	6	bottom	pos	221	1	357	pr6exp2	1	-0.80462	2.55	-2.19079	2.55	-1.40935	357
7	health	593	0	bottom	pos	121	1	358	pr0exp3		-0.94696	2.55	-2.17889	2.55	-1.40391	358
21	passion	851	0	top	pos	111	1	359	pr0exp2		-0.45733	2.56	-2.16703	2.56	-1.39848	359
7	stress	633	0	bottom	Neg	122	1	361	pr0exp4		-0.87105	2.56	-2.14339	2.56	-1.3876	361
371	champion	862	6	bottom	pos	221	1	361	pr6exp3	0	-0.43645	2.56	-2.14339	2.56	-1.3876	361
1	comfort	1034	6	top	pos	211	1	362	pr6exp1	1	-0.11003	2.56	-2.13163	2.56	-1.38216	362
29	respect	744	0	bottom	pos	121	1	363	pr0exp3		-0.66039	2.56	-2.11989	2.56	-1.37673	363
39	glory	1457	6	bottom	pos	221	1	363	pr6exp4	1	0.69274	2.56	-2.11989	2.56	-1.37673	363
213	evil	723	0	top	Neg	112	1	364	pr0exp2		-0.70024	2.56	-2.10819	2.56	-1.37129	364
21	death	566	6	top	Neg	212	1	364	pr6exp4	1	-0.9982	2.56	-2.10819	2.56	-1.37129	364
213	achievement	773	0	bottom	pos	121	1	365	pr0exp4		-0.60535	2.56	-2.09652	2.56	-1.36585	365
8	desire	1214	6	top	pos	211	1	365	pr6exp3	1	0.23157	2.56	-2.09652	2.56	-1.36585	365
23	wealth	2496	6	top	pos	211	1	365	pr6exp3	1	2.66455	2.56	-2.09652	2.56	-1.36585	365
21	excellence	931	0	top	pos	111	1	367	pr0exp1		-0.3055	2.56	-2.07328	2.56	-1.35498	367
38	heaven	856	6	top	pos	211	1	367	pr6exp1	1	-0.44784	2.56	-2.07328	2.56	-1.35498	367
8	destruction	695	6	top	Neg	212	1	368	pr6exp3	1	-0.75338	2.57	-2.0617	2.57	-1.34954	368
37	bless	964	6	bottom	pos	221	1	368	pr6exp2	1	-0.24288	2.57	-2.0617	2.57	-1.34954	368
38	humor	1233	6	bottom	pos	221	1	368	pr6exp4	0	0.26763	2.57	-2.0617	2.57	-1.34954	368
13	success	977	6	bottom	pos	221	1	369	pr6exp1	1	-0.2182	2.57	-2.05016	2.57	-1.3441	369
21	hug	838	6	bottom	pos	221	1	369	pr6exp1	1	-0.482	2.57	-2.05016	2.57	-1.3441	369
21	wisdom	620	0	top	pos	111	1	370	pr0exp3		-0.89572	2.57	-2.03864	2.57	-1.33867	370
11	holiday	653	6	top	pos	211	1	370	pr6exp3	1	-0.83309	2.57	-2.03864	2.57	-1.33867	370
1	desire	1105	6	bottom	pos	221	1	371	pr6exp3	1	0.02471	2.57	-2.02716	2.57	-1.33323	371
213	warmth	691	6	bottom	pos	221	1	371	pr6exp1	0	-0.76097	2.57	-2.02716	2.57	-1.33323	371
21	loyalty	1294	0	top	pos	111	1	372	pr0exp2		0.3834	2.57	-2.01571	2.57	-1.32779	372
21	dirt	605	6	top	Neg	212	1	373	pr6exp2	1	-0.92418	2.57	-2.00429	2.57	-1.32235	373
8	suicide	818	6	bottom	Neg	222	1	374	pr6exp1	1	-0.51995	2.57	-1.9929	2.57	-1.31692	374
18	hug	1028	6	top	pos	211	1	374	pr6exp1	0	-0.12142	2.57	-1.9929	2.57	-1.31692	374
21	health	733	6	top	pos	211	1	374	pr6exp3	1	-0.68127	2.57	-1.9929	2.57	-1.31692	374
13	danger	882	6	bottom	Neg	222	1	375	pr6exp1	1	-0.39849	2.57	-1.98155	2.57	-1.31148	375
21	illness	687	6	top	Neg	212	1	375	pr6exp3	1	-0.76856	2.57	-1.98155	2.57	-1.31148	375
7	desire	821	0	top	pos	111	1	377	pr0exp3		-0.51426	2.58	-1.95892	2.58	-1.30061	377
27	hug	974	0	top	pos	111	1	377	pr0exp1		-0.2239	2.58	-1.95892	2.58	-1.30061	377
213	vacation	655	0	top	pos	111	1	377	pr0exp4		-0.82929	2.58	-1.95892	2.58	-1.30061	377
371	honesty	1162	0	bottom	pos	121	1	377	pr0exp3		0.13289	2.58	-1.95892	2.58	-1.30061	377
7	improvement	1316	6	bottom	pos	221	1	377	pr6exp2	1	0.42515	2.58	-1.95892	2.58	-1.30061	377
21	hope	556	6	bottom	pos	221	1	377	pr6exp4	1	-1.01718	2.58	-1.95892	2.58	-1.30061	377
24	suicide	839	6	bottom	Neg	222	1	377	pr6exp1	1	-0.4801	2.58	-1.95892	2.58	-1.30061	377
213	crisis	674	6	top	Neg	212	1	377	pr6exp3	1	-0.79324	2.58	-1.95892	2.58	-1.30061	377
21	headache	822	6	top	Neg	212	1	378	pr6exp4	1	-0.51236	2.58	-1.94765	2.58	-1.29517	378
218	cancer	645	0	top	Neg	112	1	379	pr0exp2		-0.84827	2.58	-1.93641	2.58	-1.28973	379
1	talent	883	6	bottom	pos	221	1	379	pr6exp3	1	-0.3966	2.58	-1.93641	2.58	-1.28973	379
21	champion	752	6	bottom	pos	221	1	379	pr6exp3	1	-0.64521	2.58	-1.93641	2.58	-1.28973	379
36	wisdom	705	6	bottom	pos	221	1	379	pr6exp3	1	-0.7344	2.58	-1.93641	2.58	-1.28973	379
21	destruction	644	0	top	Neg	112	1	380	pr0exp3		-0.85017	2.58	-1.9252	2.58	-1.28429	380
213	loser	672	6	bottom	Neg	222	1	380	pr6exp4	1	-0.79703	2.58	-1.9252	2.58	-1.28429	380
218	humor	1097	6	top	pos	211	1	380	pr6exp4	1	0.00953	2.58	-1.9252	2.58	-1.28429	380
21	miracle	748	0	top	pos	111	1	381	pr0exp4		-0.6528	2.58	-1.91402	2.58	-1.27886	381
21	excitement	810	0	bottom	pos	121	1	381	pr0exp4		-0.53514	2.58	-1.91402	2.58	-1.27886	381
27	fault	1163	6	top	Neg	212	1	381	pr6exp1	1	0.13479	2.58	-1.91402	2.58	-1.27886	381
213	sweetheart	998	6	bottom	pos	221	1	381	pr6exp2	1	-0.17835	2.58	-1.91402	2.58	-1.27886	381
24	confidence	895	6	top	pos	211	1	382	pr6exp2	1	-0.37382	2.58	-1.90287	2.58	-1.27342	382
27	trouble	1980	6	bottom	Neg	222	1	382	pr6exp1	1	1.68529	2.58	-1.90287	2.58	-1.27342	382
37	success	824	6	top	pos	211	1	382	pr6exp1	1	-0.50857	2.58	-1.90287	2.58	-1.27342	382
213	desire	847	6	bottom	pos	221	1	383	pr6exp3	1	-0.46492	2.58	-1.89175	2.58	-1.26798	383
7	dirt	1027	0	top	Neg	112	1	384	pr0exp2		-0.12331	2.58	-1.88066	2.58	-1.26254	384
21	loneliness	671	6	top	Neg	212	1	385	pr6exp2	1	-0.79893	2.59	-1.8696	2.59	-1.25711	385
41	mistake	610	6	bottom	Neg	222	1	385	pr6exp3	1	-0.9147	2.59	-1.8696	2.59	-1.25711	385
213	optimism	964	0	bottom	pos	121	1	386	pr0exp1		-0.24288	2.59	-1.85856	2.59	-1.25167	386
21	respect	635	0	bottom	pos	121	1	387	pr0exp3		-0.86725	2.59	-1.84756	2.59	-1.24623	387
21	miracle	991	6	bottom	pos	221	1	387	pr6exp4	1	-0.19163	2.59	-1.84756	2.59	-1.24623	387
24	optimism	1395	6	bottom	pos	221	1	387	pr6exp1	1	0.57508	2.59	-1.84756	2.59	-1.24623	387
27	failure	605	6	top	Neg	212	1	387	pr6exp3	1	-0.92418	2.59	-1.84756	2.59	-1.24623	387
213	danger	604	6	bottom	Neg	222	1	387	pr6exp1	0	-0.92608	2.59	-1.84756	2.59	-1.24623	387
7	excitement	842	0	bottom	pos	121	1	388	pr0exp4		-0.47441	2.59	-1.83658	2.59	-1.2408	388
217	heaven	821	0	bottom	pos	121	1	388	pr0exp1		-0.51426	2.59	-1.83658	2.59	-1.2408	388
225	discomfort	903	0	bottom	Neg	122	1	388	pr0exp4		-0.35864	2.59	-1.83658	2.59	-1.2408	388
213	comfort	831	6	top	pos	211	1	388	pr6exp1	0	-0.49528	2.59	-1.83658	2.59	-1.2408	388
218	headache	836	0	bottom	Neg	122	1	389	pr0exp4		-0.48579	2.59	-1.82563	2.59	-1.23536	389
21	acceptance	715	6	top	pos	211	1	389	pr6exp4	1	-0.71543	2.59	-1.82563	2.59	-1.23536	389
1	hope	895	0	top	pos	111	1	390	pr0exp4		-0.37382	2.59	-1.81471	2.59	-1.22992	390
3	improvement	1312	0	top	pos	111	1	390	pr0exp2		0.41756	2.59	-1.81471	2.59	-1.22992	390
7	improvement	868	0	top	pos	111	1	390	pr0exp2		-0.42506	2.59	-1.81471	2.59	-1.22992	390
218	welfare	941	0	top	pos	111	1	390	pr0exp4		-0.28652	2.59	-1.81471	2.59	-1.22992	390
213	hell	767	6	top	Neg	212	1	390	pr6exp4	1	-0.61674	2.59	-1.81471	2.59	-1.22992	390
371	devil	879	6	top	Neg	212	1	390	pr6exp1	1	-0.40419	2.59	-1.81471	2.59	-1.22992	390
7	beach	1047	0	bottom	pos	121	1	391	pr0exp2		-0.08536	2.59	-1.80381	2.59	-1.22448	391
29	loser	883	0	top	Neg	112	1	391	pr0exp4		-0.3966	2.59	-1.80381	2.59	-1.22448	391
371	cancer	551	0	bottom	Neg	122	1	391	pr0exp2		-1.02667	2.59	-1.80381	2.59	-1.22448	391
1	kiss	799	6	top	pos	211	1	391	pr6exp1	1	-0.55601	2.59	-1.80381	2.59	-1.22448	391
213	pollution	644	6	bottom	Neg	222	1	391	pr6exp4	1	-0.85017	2.59	-1.80381	2.59	-1.22448	391
229	health	639	6	bottom	pos	221	1	391	pr6exp3	1	-0.85966	2.59	-1.80381	2.59	-1.22448	391
7	depression	860	6	bottom	Neg	222	1	392	pr6exp3	1	-0.44025	2.59	-1.79295	2.59	-1.21905	392
27	wedding	748	0	bottom	pos	121	1	393	pr0exp2		-0.6528	2.59	-1.78211	2.59	-1.21361	393
213	pride	579	0	bottom	pos	121	1	393	pr0exp2		-0.97353	2.59	-1.78211	2.59	-1.21361	393
1	discomfort	2156	6	bottom	Neg	222	1	393	pr6exp4	1	2.0193	2.59	-1.78211	2.59	-1.21361	393
21	improvement	829	6	bottom	pos	221	1	393	pr6exp2	1	-0.49908	2.59	-1.78211	2.59	-1.21361	393
27	devil	876	0	bottom	Neg	122	1	394	pr0exp1		-0.40988	2.6	-1.7713	2.6	-1.20817	394
213	headache	643	0	bottom	Neg	122	1	394	pr0exp4		-0.85207	2.6	-1.7713	2.6	-1.20817	394
13	champion	951	6	bottom	pos	221	1	394	pr6exp3	1	-0.26755	2.6	-1.7713	2.6	-1.20817	394
8	suicide	869	0	top	Neg	112	1	395	pr0exp1		-0.42317	2.6	-1.76052	2.6	-1.20274	395
21	bankrupt	809	0	bottom	Neg	122	1	395	pr0exp4		-0.53703	2.6	-1.76052	2.6	-1.20274	395
40	desire	754	6	bottom	pos	221	1	395	pr6exp3	0	-0.64141	2.6	-1.76052	2.6	-1.20274	395
376	success	991	6	bottom	pos	221	1	395	pr6exp1	0	-0.19163	2.6	-1.76052	2.6	-1.20274	395
21	anger	677	0	bottom	Neg	122	1	396	pr0exp1		-0.78754	2.6	-1.74976	2.6	-1.1973	396
27	miracle	1523	0	top	pos	111	1	396	pr0exp4		0.81799	2.6	-1.74976	2.6	-1.1973	396
218	acceptance	846	0	top	pos	111	1	396	pr0exp4		-0.46682	2.6	-1.74976	2.6	-1.1973	396
8	welfare	977	6	bottom	pos	221	1	396	pr6exp4	1	-0.2182	2.6	-1.74976	2.6	-1.1973	396
21	sickness	616	6	bottom	Neg	222	1	396	pr6exp2	1	-0.90331	2.6	-1.74976	2.6	-1.1973	396
11	bless	899	0	bottom	pos	121	1	397	pr0exp2		-0.36623	2.6	-1.73903	2.6	-1.19186	397
40	death	880	0	top	Neg	112	1	397	pr0exp4		-0.40229	2.6	-1.73903	2.6	-1.19186	397
7	discomfort	891	6	top	Neg	212	1	397	pr6exp4	1	-0.38141	2.6	-1.73903	2.6	-1.19186	397
214	wedding	1141	0	top	pos	111	1	398	pr0exp2		0.09303	2.6	-1.72833	2.6	-1.18642	398
21	glory	697	6	top	pos	211	1	398	pr6exp4	1	-0.74959	2.6	-1.72833	2.6	-1.18642	398
21	hell	652	6	top	Neg	212	1	398	pr6exp4	1	-0.83499	2.6	-1.72833	2.6	-1.18642	398
8	enjoyment	785	0	top	pos	111	1	399	pr0exp1		-0.58258	2.6	-1.71766	2.6	-1.18099	399
21	selfishness	804	0	bottom	Neg	122	1	399	pr0exp1		-0.54652	2.6	-1.71766	2.6	-1.18099	399
40	holiday	721	0	bottom	pos	121	1	399	pr0exp3		-0.70404	2.6	-1.71766	2.6	-1.18099	399
213	perfection	582	0	bottom	pos	121	1	399	pr0exp2		-0.96783	2.6	-1.71766	2.6	-1.18099	399
213	stress	658	0	top	Neg	112	1	399	pr0exp4		-0.8236	2.6	-1.71766	2.6	-1.18099	399
1	loser	909	6	bottom	Neg	222	1	399	pr6exp4	1	-0.34725	2.6	-1.71766	2.6	-1.18099	399
24	dirt	937	6	bottom	Neg	222	1	399	pr6exp2	1	-0.29412	2.6	-1.71766	2.6	-1.18099	399
376	delight	1283	6	bottom	pos	221	1	399	pr6exp3	1	0.36252	2.6	-1.71766	2.6	-1.18099	399
21	killer	787	0	top	Neg	112	1	400	pr0exp3		-0.57879	2.6	-1.70701	2.6	-1.17555	400
36	bankrupt	831	0	top	Neg	112	1	400	pr0exp4		-0.49528	2.6	-1.70701	2.6	-1.17555	400
213	dirt	590	0	bottom	Neg	122	1	400	pr0exp2		-0.95265	2.6	-1.70701	2.6	-1.17555	400
376	kiss	637	0	bottom	pos	121	1	400	pr0exp1		-0.86345	2.6	-1.70701	2.6	-1.17555	400
7	warmth	616	6	bottom	pos	221	1	400	pr6exp1	1	-0.90331	2.6	-1.70701	2.6	-1.17555	400
27	anger	773	6	bottom	Neg	222	1	400	pr6exp1	1	-0.60535	2.6	-1.70701	2.6	-1.17555	400
213	honey	599	6	top	pos	211	1	400	pr6exp1	0	-0.93557	2.6	-1.70701	2.6	-1.17555	400
213	dirt	715	6	top	Neg	212	1	400	pr6exp2	1	-0.71543	2.6	-1.70701	2.6	-1.17555	400
373	wealth	942	6	bottom	pos	221	1	400	pr6exp3	1	-0.28463	2.6	-1.70701	2.6	-1.17555	400
21	sweetheart	1112	0	top	pos	111	1	401	pr0exp2		0.038	2.6	-1.69639	2.6	-1.17011	401
27	death	697	6	bottom	Neg	222	1	401	pr6exp4	1	-0.74959	2.6	-1.69639	2.6	-1.17011	401
2	illness	1279	0	bottom	Neg	122	1	402	pr0exp3		0.35493	2.6	-1.68579	2.6	-1.16468	402
21	warmth	1045	0	top	pos	111	1	402	pr0exp1		-0.08915	2.6	-1.68579	2.6	-1.16468	402
213	respect	798	0	bottom	pos	121	1	402	pr0exp3		-0.55791	2.6	-1.68579	2.6	-1.16468	402
213	miracle	924	0	top	pos	111	1	402	pr0exp4		-0.31879	2.6	-1.68579	2.6	-1.16468	402
371	bless	646	0	bottom	pos	121	1	402	pr0exp2		-0.84637	2.6	-1.68579	2.6	-1.16468	402
21	fault	865	6	bottom	Neg	222	1	402	pr6exp1	1	-0.43076	2.6	-1.68579	2.6	-1.16468	402
24	holiday	657	6	bottom	pos	221	1	402	pr6exp3	1	-0.8255	2.6	-1.68579	2.6	-1.16468	402
227	victory	1082	6	bottom	pos	221	1	402	pr6exp1	0	-0.01894	2.6	-1.68579	2.6	-1.16468	402
7	honesty	670	0	bottom	pos	121	1	403	pr0exp3		-0.80083	2.61	-1.67523	2.61	-1.15924	403
1	angel	1379	6	bottom	pos	221	1	403	pr6exp4	1	0.54471	2.61	-1.67523	2.61	-1.15924	403
14	kindness	860	6	top	pos	211	1	403	pr6exp3	0	-0.44025	2.61	-1.67523	2.61	-1.15924	403
36	poverty	743	6	top	Neg	212	1	403	pr6exp3	1	-0.66229	2.61	-1.67523	2.61	-1.15924	403
40	wealth	728	6	top	pos	211	1	403	pr6exp3	0	-0.69076	2.61	-1.67523	2.61	-1.15924	403
7	heaven	757	0	bottom	pos	121	1	404	pr0exp1		-0.63572	2.61	-1.66468	2.61	-1.1538	404
21	honesty	549	0	bottom	pos	121	1	404	pr0exp3		-1.03046	2.61	-1.66468	2.61	-1.1538	404
28	liberty	932	0	top	pos	111	1	404	pr0exp2		-0.3036	2.61	-1.66468	2.61	-1.1538	404
40	devil	738	0	bottom	Neg	122	1	404	pr0exp1		-0.67178	2.61	-1.66468	2.61	-1.1538	404
7	loser	875	6	top	Neg	212	1	404	pr6exp4	1	-0.41178	2.61	-1.66468	2.61	-1.1538	404
21	talent	958	6	bottom	pos	221	1	404	pr6exp3	1	-0.25426	2.61	-1.66468	2.61	-1.1538	404
213	headache	795	6	top	Neg	212	1	404	pr6exp4	1	-0.5636	2.61	-1.66468	2.61	-1.1538	404
1	optimism	1167	0	bottom	pos	121	1	405	pr0exp1		0.14238	2.61	-1.65417	2.61	-1.14836	405
1	guilt	950	0	bottom	Neg	122	1	405	pr0exp3		-0.26944	2.61	-1.65417	2.61	-1.14836	405
1	glory	1315	0	bottom	pos	121	1	405	pr0exp4		0.42325	2.61	-1.65417	2.61	-1.14836	405
7	passion	815	0	top	pos	111	1	405	pr0exp2		-0.52565	2.61	-1.65417	2.61	-1.14836	405
27	sickness	1459	0	bottom	Neg	122	1	405	pr0exp2		0.69653	2.61	-1.65417	2.61	-1.14836	405
10	kiss	836	6	bottom	pos	221	1	405	pr6exp1	1	-0.48579	2.61	-1.65417	2.61	-1.14836	405
374	penalty	958	6	top	Neg	212	1	405	pr6exp1	0	-0.25426	2.61	-1.65417	2.61	-1.14836	405
1	nightmare	1348	0	bottom	Neg	122	1	406	pr0exp2		0.48588	2.61	-1.64368	2.61	-1.14293	406
7	perfection	674	0	bottom	pos	121	1	406	pr0exp2		-0.79324	2.61	-1.64368	2.61	-1.14293	406
21	perfection	921	0	bottom	pos	121	1	406	pr0exp2		-0.32448	2.61	-1.64368	2.61	-1.14293	406
22	optimism	1081	0	top	pos	111	1	406	pr0exp1		-0.02083	2.61	-1.64368	2.61	-1.14293	406
24	champion	1036	0	bottom	pos	121	1	406	pr0exp3		-0.10623	2.61	-1.64368	2.61	-1.14293	406
40	humor	862	0	top	pos	111	1	406	pr0exp4		-0.43645	2.61	-1.64368	2.61	-1.14293	406
11	respect	672	6	top	pos	211	1	406	pr6exp3	1	-0.79703	2.61	-1.64368	2.61	-1.14293	406
11	honesty	1070	6	top	pos	211	1	406	pr6exp3	1	-0.04171	2.61	-1.64368	2.61	-1.14293	406
27	dirt	897	6	bottom	Neg	222	1	406	pr6exp2	1	-0.37003	2.61	-1.64368	2.61	-1.14293	406
213	mistake	627	6	top	Neg	212	1	406	pr6exp3	1	-0.88243	2.61	-1.64368	2.61	-1.14293	406
13	loser	829	0	top	Neg	112	1	407	pr0exp4		-0.49908	2.61	-1.63321	2.61	-1.13749	407
28	bless	896	0	top	pos	111	1	407	pr0exp2		-0.37193	2.61	-1.63321	2.61	-1.13749	407
40	acceptance	721	0	bottom	pos	121	1	407	pr0exp4		-0.70404	2.61	-1.63321	2.61	-1.13749	407
7	enjoyment	592	6	top	pos	211	1	407	pr6exp1	1	-0.94886	2.61	-1.63321	2.61	-1.13749	407
13	birthday	836	6	bottom	pos	221	1	407	pr6exp2	1	-0.48579	2.61	-1.63321	2.61	-1.13749	407
27	funeral	941	6	top	Neg	212	1	407	pr6exp2	1	-0.28652	2.61	-1.63321	2.61	-1.13749	407
213	respect	508	6	top	pos	211	1	407	pr6exp3	1	-1.10827	2.61	-1.63321	2.61	-1.13749	407
213	destruction	585	6	bottom	Neg	222	1	407	pr6exp3	1	-0.96214	2.61	-1.63321	2.61	-1.13749	407
37	hug	729	0	bottom	pos	121	1	408	pr0exp1		-0.68886	2.61	-1.62277	2.61	-1.13205	408
1	paradise	1048	6	top	pos	211	1	408	pr6exp4	1	-0.08346	2.61	-1.62277	2.61	-1.13205	408
2	loyalty	803	6	top	pos	211	1	408	pr6exp2	1	-0.54842	2.61	-1.62277	2.61	-1.13205	408
225	disaster	862	6	bottom	Neg	222	1	408	pr6exp1	1	-0.43645	2.61	-1.62277	2.61	-1.13205	408
17	loyalty	929	0	top	pos	111	1	409	pr0exp2		-0.3093	2.61	-1.61236	2.61	-1.12661	409
21	heaven	646	0	bottom	pos	121	1	409	pr0exp1		-0.84637	2.61	-1.61236	2.61	-1.12661	409
23	humor	1310	0	top	pos	111	1	409	pr0exp4		0.41376	2.61	-1.61236	2.61	-1.12661	409
1	pride	910	6	top	pos	211	1	409	pr6exp2	1	-0.34536	2.61	-1.61236	2.61	-1.12661	409
36	guilt	1115	6	bottom	Neg	222	1	409	pr6exp3	1	0.04369	2.61	-1.61236	2.61	-1.12661	409
7	sickness	834	0	bottom	Neg	122	1	410	pr0exp2		-0.48959	2.61	-1.60197	2.61	-1.12118	410
7	glory	665	0	bottom	pos	121	1	410	pr0exp4		-0.81032	2.61	-1.60197	2.61	-1.12118	410
36	achievement	790	0	bottom	pos	121	1	410	pr0exp4		-0.57309	2.61	-1.60197	2.61	-1.12118	410
213	loyalty	757	0	top	pos	111	1	410	pr0exp2		-0.63572	2.61	-1.60197	2.61	-1.12118	410
22	warmth	715	6	top	pos	211	1	410	pr6exp1	1	-0.71543	2.61	-1.60197	2.61	-1.12118	410
27	wisdom	1158	6	bottom	pos	221	1	410	pr6exp3	1	0.1253	2.61	-1.60197	2.61	-1.12118	410
373	dirt	716	6	bottom	Neg	222	1	410	pr6exp2	1	-0.71353	2.61	-1.60197	2.61	-1.12118	410
7	loser	639	0	bottom	Neg	122	1	411	pr0exp4		-0.85966	2.61	-1.59161	2.61	-1.11574	411
36	stress	716	0	bottom	Neg	122	1	411	pr0exp4		-0.71353	2.61	-1.59161	2.61	-1.11574	411
1	fear	1415	6	bottom	Neg	222	1	411	pr6exp4	1	0.61303	2.61	-1.59161	2.61	-1.11574	411
7	funeral	674	6	top	Neg	212	1	412	pr6exp2	1	-0.79324	2.61	-1.58127	2.61	-1.1103	412
24	reward	2013	6	bottom	pos	221	1	412	pr6exp3	1	1.74791	2.61	-1.58127	2.61	-1.1103	412
21	penalty	650	0	bottom	Neg	122	1	413	pr0exp1		-0.83878	2.62	-1.57096	2.62	-1.10487	413
21	nightmare	774	0	bottom	Neg	122	1	413	pr0exp2		-0.60346	2.62	-1.57096	2.62	-1.10487	413
218	achievement	712	0	top	pos	111	1	413	pr0exp4		-0.72112	2.62	-1.57096	2.62	-1.10487	413
228	desire	746	0	bottom	pos	121	1	413	pr0exp3		-0.65659	2.62	-1.57096	2.62	-1.10487	413
7	trouble	638	6	bottom	Neg	222	1	413	pr6exp1	1	-0.86156	2.62	-1.57096	2.62	-1.10487	413
11	adventure	800	6	bottom	pos	221	1	413	pr6exp1	1	-0.55411	2.62	-1.57096	2.62	-1.10487	413
27	guilt	830	6	bottom	Neg	222	1	413	pr6exp3	1	-0.49718	2.62	-1.57096	2.62	-1.10487	413
229	loyalty	959	6	top	pos	211	1	413	pr6exp2	1	-0.25236	2.62	-1.57096	2.62	-1.10487	413
18	birthday	1109	0	bottom	pos	121	1	414	pr0exp2		0.03231	2.62	-1.56067	2.62	-1.09943	414
21	danger	726	0	top	Neg	112	1	414	pr0exp1		-0.69455	2.62	-1.56067	2.62	-1.09943	414
21	failure	583	0	top	Neg	112	1	414	pr0exp3		-0.96594	2.62	-1.56067	2.62	-1.09943	414
40	sickness	831	0	bottom	Neg	122	1	414	pr0exp2		-0.49528	2.62	-1.56067	2.62	-1.09943	414
213	talent	838	0	top	pos	111	1	414	pr0exp3		-0.482	2.62	-1.56067	2.62	-1.09943	414
371	success	752	0	top	pos	111	1	414	pr0exp1		-0.64521	2.62	-1.56067	2.62	-1.09943	414
373	trouble	841	0	top	Neg	112	1	414	pr0exp1		-0.4763	2.62	-1.56067	2.62	-1.09943	414
376	hope	774	0	top	pos	111	1	414	pr0exp4		-0.60346	2.62	-1.56067	2.62	-1.09943	414
10	respect	1494	6	bottom	pos	221	1	414	pr6exp3	0	0.76296	2.62	-1.56067	2.62	-1.09943	414
7	delight	1303	0	top	pos	111	1	415	pr0exp3		0.40048	2.62	-1.55041	2.62	-1.09399	415
8	health	574	0	top	pos	111	1	415	pr0exp3		-0.98302	2.62	-1.55041	2.62	-1.09399	415
10	liberty	1318	0	top	pos	111	1	415	pr0exp2		0.42894	2.62	-1.55041	2.62	-1.09399	415
27	perfection	2015	0	bottom	pos	121	1	415	pr0exp2		1.75171	2.62	-1.55041	2.62	-1.09399	415
214	dirt	907	0	bottom	Neg	122	1	415	pr0exp2		-0.35105	2.62	-1.55041	2.62	-1.09399	415
376	beach	2491	0	bottom	pos	121	1	415	pr0exp2		2.65506	2.62	-1.55041	2.62	-1.09399	415
376	champion	907	0	top	pos	111	1	415	pr0exp3		-0.35105	2.62	-1.55041	2.62	-1.09399	415
24	wisdom	670	6	top	pos	211	1	415	pr6exp3	1	-0.80083	2.62	-1.55041	2.62	-1.09399	415
213	victory	635	6	bottom	pos	221	1	415	pr6exp1	0	-0.86725	2.62	-1.55041	2.62	-1.09399	415
21	success	971	0	top	pos	111	1	416	pr0exp1		-0.22959	2.62	-1.54017	2.62	-1.08855	416
38	confidence	907	0	top	pos	111	1	416	pr0exp2		-0.35105	2.62	-1.54017	2.62	-1.08855	416
228	hug	789	0	bottom	pos	121	1	416	pr0exp1		-0.57499	2.62	-1.54017	2.62	-1.08855	416
1	suicide	982	6	top	Neg	212	1	416	pr6exp1	1	-0.20871	2.62	-1.54017	2.62	-1.08855	416
21	poverty	687	6	bottom	Neg	222	1	416	pr6exp3	1	-0.76856	2.62	-1.54017	2.62	-1.08855	416
28	optimism	692	6	bottom	pos	221	1	416	pr6exp1	0	-0.75908	2.62	-1.54017	2.62	-1.08855	416
8	fear	742	0	bottom	Neg	122	1	417	pr0exp4		-0.66419	2.62	-1.52996	2.62	-1.08312	417
10	ignorance	1009	0	top	Neg	112	1	417	pr0exp3		-0.15747	2.62	-1.52996	2.62	-1.08312	417
22	comfort	746	0	top	pos	111	1	417	pr0exp1		-0.65659	2.62	-1.52996	2.62	-1.08312	417
40	illness	749	0	top	Neg	112	1	417	pr0exp3		-0.6509	2.62	-1.52996	2.62	-1.08312	417
2	penalty	1045	6	top	neg	212	1	417	pr6exp1	1	-0.08915	2.62	-1.52996	2.62	-1.08312	417
10	joy	997	6	top	pos	211	1	417	pr6exp4	1	-0.18025	2.62	-1.52996	2.62	-1.08312	417
28	crisis	1098	6	bottom	Neg	222	1	417	pr6exp3	1	0.01143	2.62	-1.52996	2.62	-1.08312	417
37	glory	713	6	bottom	pos	221	1	417	pr6exp4	1	-0.71922	2.62	-1.52996	2.62	-1.08312	417
371	kiss	771	6	top	pos	211	1	417	pr6exp1	1	-0.60915	2.62	-1.52996	2.62	-1.08312	417
371	ignorance	1081	6	top	Neg	212	1	417	pr6exp3	0	-0.02083	2.62	-1.52996	2.62	-1.08312	417
1	wedding	872	0	bottom	pos	121	1	418	pr0exp2		-0.41747	2.62	-1.51977	2.62	-1.07768	418
1	mistake	1142	0	bottom	Neg	122	1	418	pr0exp3		0.09493	2.62	-1.51977	2.62	-1.07768	418
7	depression	698	0	top	Neg	112	1	418	pr0exp3		-0.74769	2.62	-1.51977	2.62	-1.07768	418
21	humor	701	0	top	pos	111	1	418	pr0exp4		-0.742	2.62	-1.51977	2.62	-1.07768	418
35	honesty	1045	0	top	pos	111	1	418	pr0exp3		-0.08915	2.62	-1.51977	2.62	-1.07768	418
37	holiday	714	0	top	pos	111	1	418	pr0exp3		-0.71732	2.62	-1.51977	2.62	-1.07768	418
218	sickness	586	0	top	Neg	112	1	418	pr0exp2		-0.96024	2.62	-1.51977	2.62	-1.07768	418
7	nightmare	708	6	bottom	Neg	222	1	418	pr6exp2	1	-0.72871	2.62	-1.51977	2.62	-1.07768	418
18	sweetheart	947	6	top	pos	211	1	418	pr6exp2	1	-0.27514	2.62	-1.51977	2.62	-1.07768	418
39	excellence	894	6	top	pos	211	1	418	pr6exp1	1	-0.37572	2.62	-1.51977	2.62	-1.07768	418
39	wealth	983	6	bottom	pos	221	1	418	pr6exp3	1	-0.20682	2.62	-1.51977	2.62	-1.07768	418
229	hope	745	6	top	pos	211	1	418	pr6exp4	0	-0.65849	2.62	-1.51977	2.62	-1.07768	418
1	dirt	1239	0	bottom	Neg	122	1	419	pr0exp2		0.27902	2.62	-1.50961	2.62	-1.07224	419
21	pollution	1046	0	top	Neg	112	1	419	pr0exp4		-0.08726	2.62	-1.50961	2.62	-1.07224	419
1	selfishness	1046	6	top	Neg	212	1	419	pr6exp1	1	-0.08726	2.62	-1.50961	2.62	-1.07224	419
1	warmth	1127	6	bottom	pos	221	1	419	pr6exp1	1	0.06647	2.62	-1.50961	2.62	-1.07224	419
21	welfare	1022	6	top	pos	211	1	419	pr6exp4	1	-0.1328	2.62	-1.50961	2.62	-1.07224	419
21	fear	658	6	bottom	Neg	222	1	419	pr6exp4	1	-0.8236	2.62	-1.50961	2.62	-1.07224	419
21	hunger	696	6	bottom	Neg	222	1	419	pr6exp4	1	-0.75148	2.62	-1.50961	2.62	-1.07224	419
229	fault	632	6	top	Neg	212	1	419	pr6exp1	1	-0.87294	2.62	-1.50961	2.62	-1.07224	419
1	respect	979	0	bottom	pos	121	1	420	pr0exp3		-0.21441	2.62	-1.49947	2.62	-1.06681	420
7	liberty	859	0	bottom	pos	121	1	420	pr0exp2		-0.44214	2.62	-1.49947	2.62	-1.06681	420
7	welfare	757	0	bottom	pos	121	1	420	pr0exp4		-0.63572	2.62	-1.49947	2.62	-1.06681	420
10	angel	1232	6	top	pos	211	1	420	pr6exp4	1	0.26573	2.62	-1.49947	2.62	-1.06681	420
11	wisdom	682	6	bottom	pos	221	1	420	pr6exp3	1	-0.77805	2.62	-1.49947	2.62	-1.06681	420
21	depression	971	6	top	Neg	212	1	420	pr6exp3	1	-0.22959	2.62	-1.49947	2.62	-1.06681	420
21	humor	764	6	bottom	pos	221	1	420	pr6exp4	1	-0.62243	2.62	-1.49947	2.62	-1.06681	420
229	pride	745	6	bottom	pos	221	1	420	pr6exp2	1	-0.65849	2.62	-1.49947	2.62	-1.06681	420
1	sweetheart	1530	0	top	pos	111	1	421	pr0exp2		0.83128	2.62	-1.48935	2.62	-1.06137	421
11	honesty	1170	0	bottom	pos	121	1	421	pr0exp3		0.14807	2.62	-1.48935	2.62	-1.06137	421
21	hope	772	0	top	pos	111	1	421	pr0exp4		-0.60725	2.62	-1.48935	2.62	-1.06137	421
21	discomfort	860	0	top	Neg	112	1	421	pr0exp4		-0.44025	2.62	-1.48935	2.62	-1.06137	421
219	angel	1095	0	top	pos	111	1	421	pr0exp4		0.00574	2.62	-1.48935	2.62	-1.06137	421
17	joy	921	6	bottom	pos	221	1	421	pr6exp4	0	-0.32448	2.62	-1.48935	2.62	-1.06137	421
21	reward	813	6	top	pos	211	1	421	pr6exp3	1	-0.52944	2.62	-1.48935	2.62	-1.06137	421
1	devil	1072	0	top	Neg	112	1	422	pr0exp1		-0.03791	2.63	-1.47926	2.63	-1.05593	422
1	poverty	1708	0	top	Neg	112	1	422	pr0exp3		1.16909	2.63	-1.47926	2.63	-1.05593	422
8	champion	727	0	bottom	pos	121	1	422	pr0exp3		-0.69265	2.63	-1.47926	2.63	-1.05593	422
213	greed	786	0	top	Neg	112	1	422	pr0exp2		-0.58068	2.63	-1.47926	2.63	-1.05593	422
373	victory	782	0	bottom	pos	121	1	422	pr0exp1		-0.58827	2.63	-1.47926	2.63	-1.05593	422
7	pollution	653	6	top	Neg	212	1	422	pr6exp4	1	-0.83309	2.63	-1.47926	2.63	-1.05593	422
27	murderer	679	6	top	Neg	212	1	422	pr6exp1	1	-0.78375	2.63	-1.47926	2.63	-1.05593	422
39	improvement	985	6	top	pos	211	1	422	pr6exp2	0	-0.20302	2.63	-1.47926	2.63	-1.05593	422
40	poverty	757	6	top	Neg	212	1	422	pr6exp3	0	-0.63572	2.63	-1.47926	2.63	-1.05593	422
225	confidence	644	6	top	pos	211	1	422	pr6exp2	1	-0.85017	2.63	-1.47926	2.63	-1.05593	422
7	enjoyment	734	0	bottom	pos	121	1	423	pr0exp1		-0.67937	2.63	-1.46919	2.63	-1.05049	423
27	suicide	878	0	top	Neg	112	1	423	pr0exp1		-0.40609	2.63	-1.46919	2.63	-1.05049	423
28	birthday	874	0	bottom	pos	121	1	423	pr0exp2		-0.41368	2.63	-1.46919	2.63	-1.05049	423
38	enjoyment	727	0	bottom	pos	121	1	423	pr0exp1		-0.69265	2.63	-1.46919	2.63	-1.05049	423
219	desire	918	0	top	pos	111	1	423	pr0exp3		-0.33017	2.63	-1.46919	2.63	-1.05049	423
225	confidence	907	0	bottom	pos	121	1	423	pr0exp2		-0.35105	2.63	-1.46919	2.63	-1.05049	423
7	tragedy	804	6	top	Neg	212	1	423	pr6exp3	1	-0.54652	2.63	-1.46919	2.63	-1.05049	423
376	pride	1000	6	top	pos	211	1	423	pr6exp2	1	-0.17455	2.63	-1.46919	2.63	-1.05049	423
7	champion	797	0	top	pos	111	1	424	pr0exp3		-0.55981	2.63	-1.45915	2.63	-1.04506	424
7	holiday	596	0	bottom	pos	121	1	424	pr0exp3		-0.94126	2.63	-1.45915	2.63	-1.04506	424
13	guilt	970	0	bottom	Neg	122	1	424	pr0exp3		-0.23149	2.63	-1.45915	2.63	-1.04506	424
40	poverty	823	0	bottom	Neg	122	1	424	pr0exp3		-0.51046	2.63	-1.45915	2.63	-1.04506	424
213	health	669	0	bottom	pos	121	1	424	pr0exp3		-0.80273	2.63	-1.45915	2.63	-1.04506	424
21	ignorance	660	6	bottom	Neg	222	1	424	pr6exp3	1	-0.81981	2.63	-1.45915	2.63	-1.04506	424
27	warmth	2387	6	bottom	pos	221	1	424	pr6exp1	1	2.45769	2.63	-1.45915	2.63	-1.04506	424
213	birthday	838	6	bottom	pos	221	1	424	pr6exp2	1	-0.482	2.63	-1.45915	2.63	-1.04506	424
218	warmth	915	6	top	pos	211	1	424	pr6exp1	1	-0.33587	2.63	-1.45915	2.63	-1.04506	424
371	achievement	872	6	top	pos	211	1	424	pr6exp4	1	-0.41747	2.63	-1.45915	2.63	-1.04506	424
1	vacation	1107	0	top	pos	111	1	425	pr0exp4		0.02851	2.63	-1.44912	2.63	-1.03962	425
8	greed	1058	0	bottom	Neg	122	1	425	pr0exp2		-0.06448	2.63	-1.44912	2.63	-1.03962	425
10	glory	1273	0	top	pos	111	1	425	pr0exp4		0.34354	2.63	-1.44912	2.63	-1.03962	425
21	greed	1085	0	top	Neg	112	1	425	pr0exp2		-0.01324	2.63	-1.44912	2.63	-1.03962	425
37	sickness	709	0	bottom	Neg	122	1	425	pr0exp2		-0.72681	2.63	-1.44912	2.63	-1.03962	425
41	acceptance	832	0	top	pos	111	1	425	pr0exp4		-0.49338	2.63	-1.44912	2.63	-1.03962	425
213	ignorance	841	0	top	Neg	112	1	425	pr0exp3		-0.4763	2.63	-1.44912	2.63	-1.03962	425
213	welfare	703	0	bottom	pos	121	1	425	pr0exp4		-0.7382	2.63	-1.44912	2.63	-1.03962	425
227	headache	802	0	bottom	Neg	122	1	425	pr0exp4		-0.55032	2.63	-1.44912	2.63	-1.03962	425
1	adventure	733	6	bottom	pos	221	1	425	pr6exp1	1	-0.68127	2.63	-1.44912	2.63	-1.03962	425
21	wedding	911	6	top	pos	211	1	425	pr6exp2	1	-0.34346	2.63	-1.44912	2.63	-1.03962	425
41	success	691	6	top	pos	211	1	425	pr6exp1	1	-0.76097	2.63	-1.44912	2.63	-1.03962	425
376	paradise	891	6	top	pos	211	1	425	pr6exp4	1	-0.38141	2.63	-1.44912	2.63	-1.03962	425
29	murderer	662	0	top	Neg	112	1	426	pr0exp1		-0.81601	2.63	-1.43913	2.63	-1.03418	426
373	devil	714	0	bottom	Neg	122	1	426	pr0exp1		-0.71732	2.63	-1.43913	2.63	-1.03418	426
2	bankrupt	877	6	top	Neg	212	1	426	pr6exp4	1	-0.40798	2.63	-1.43913	2.63	-1.03418	426
7	victory	575	6	bottom	pos	221	1	426	pr6exp1	1	-0.98112	2.63	-1.43913	2.63	-1.03418	426
213	passion	1016	6	bottom	pos	221	1	426	pr6exp2	1	-0.14419	2.63	-1.43913	2.63	-1.03418	426
213	greed	789	6	bottom	Neg	222	1	426	pr6exp2	1	-0.57499	2.63	-1.43913	2.63	-1.03418	426
229	passion	749	6	top	pos	211	1	426	pr6exp2	1	-0.6509	2.63	-1.43913	2.63	-1.03418	426
229	killer	722	6	top	Neg	212	1	426	pr6exp3	1	-0.70214	2.63	-1.43913	2.63	-1.03418	426
229	mistake	831	6	bottom	Neg	222	1	426	pr6exp3	1	-0.49528	2.63	-1.43913	2.63	-1.03418	426
371	holiday	1164	6	top	pos	211	1	426	pr6exp3	0	0.13668	2.63	-1.43913	2.63	-1.03418	426
7	hell	662	0	top	Neg	112	1	427	pr0exp4		-0.81601	2.63	-1.42915	2.63	-1.02874	427
10	health	757	0	top	pos	111	1	427	pr0exp3		-0.63572	2.63	-1.42915	2.63	-1.02874	427
11	passion	1161	0	top	pos	111	1	427	pr0exp2		0.13099	2.63	-1.42915	2.63	-1.02874	427
13	excitement	989	0	bottom	pos	121	1	427	pr0exp4		-0.19543	2.63	-1.42915	2.63	-1.02874	427
21	hell	812	0	bottom	Neg	122	1	427	pr0exp4		-0.53134	2.63	-1.42915	2.63	-1.02874	427
27	loss	632	0	top	Neg	112	1	427	pr0exp2		-0.87294	2.63	-1.42915	2.63	-1.02874	427
225	victory	589	0	bottom	pos	121	1	427	pr0exp1		-0.95455	2.63	-1.42915	2.63	-1.02874	427
1	mistake	802	6	top	Neg	212	1	427	pr6exp3	1	-0.55032	2.63	-1.42915	2.63	-1.02874	427
21	angel	684	6	bottom	pos	221	1	427	pr6exp4	1	-0.77426	2.63	-1.42915	2.63	-1.02874	427
37	warmth	786	6	top	pos	211	1	427	pr6exp1	1	-0.58068	2.63	-1.42915	2.63	-1.02874	427
38	vacation	906	6	bottom	pos	221	1	427	pr6exp4	0	-0.35295	2.63	-1.42915	2.63	-1.02874	427
213	disaster	478	6	top	Neg	212	1	427	pr6exp1	0	-1.1652	2.63	-1.42915	2.63	-1.02874	427
225	failure	742	6	top	Neg	212	1	427	pr6exp3	1	-0.66419	2.63	-1.42915	2.63	-1.02874	427
36	wedding	840	0	bottom	pos	121	1	428	pr0exp2		-0.4782	2.63	-1.4192	2.63	-1.02331	428
38	achievement	1440	0	bottom	pos	121	1	428	pr0exp4		0.66048	2.63	-1.4192	2.63	-1.02331	428
213	hunger	797	0	top	Neg	112	1	428	pr0exp4		-0.55981	2.63	-1.4192	2.63	-1.02331	428
229	champion	721	0	bottom	pos	121	1	428	pr0exp3		-0.70404	2.63	-1.4192	2.63	-1.02331	428
7	murderer	714	6	top	Neg	212	1	428	pr6exp1	1	-0.71732	2.63	-1.4192	2.63	-1.02331	428
213	bless	660	6	top	pos	211	1	428	pr6exp2	1	-0.81981	2.63	-1.4192	2.63	-1.02331	428
227	destruction	667	6	bottom	Neg	222	1	428	pr6exp3	1	-0.80652	2.63	-1.4192	2.63	-1.02331	428
376	hope	743	6	bottom	pos	221	1	428	pr6exp4	1	-0.66229	2.63	-1.4192	2.63	-1.02331	428
29	talent	837	0	top	pos	111	1	429	pr0exp3		-0.4839	2.63	-1.40928	2.63	-1.01787	429
213	excitement	639	0	bottom	pos	121	1	429	pr0exp4		-0.85966	2.63	-1.40928	2.63	-1.01787	429
7	wedding	751	6	top	pos	211	1	429	pr6exp2	1	-0.64711	2.63	-1.40928	2.63	-1.01787	429
13	wealth	905	6	top	pos	211	1	429	pr6exp3	1	-0.35485	2.63	-1.40928	2.63	-1.01787	429
21	suicide	1198	6	top	Neg	212	1	429	pr6exp1	1	0.20121	2.63	-1.40928	2.63	-1.01787	429
40	loneliness	919	6	bottom	Neg	222	1	429	pr6exp2	1	-0.32828	2.63	-1.40928	2.63	-1.01787	429
373	thief	738	6	bottom	Neg	222	1	429	pr6exp2	1	-0.67178	2.63	-1.40928	2.63	-1.01787	429
371	heaven	679	0	bottom	pos	121	1	430	pr0exp1		-0.78375	2.63	-1.39937	2.63	-1.01243	430
7	anger	600	6	bottom	Neg	222	1	430	pr6exp1	1	-0.93367	2.63	-1.39937	2.63	-1.01243	430
11	tragedy	808	6	top	Neg	212	1	430	pr6exp3	1	-0.53893	2.63	-1.39937	2.63	-1.01243	430
22	kindness	757	6	top	pos	211	1	430	pr6exp3	1	-0.63572	2.63	-1.39937	2.63	-1.01243	430
38	hug	971	6	bottom	pos	221	1	430	pr6exp1	1	-0.22959	2.63	-1.39937	2.63	-1.01243	430
213	reward	651	6	top	pos	211	1	430	pr6exp3	1	-0.83689	2.63	-1.39937	2.63	-1.01243	430
213	achievement	724	6	top	pos	211	1	430	pr6exp4	1	-0.69835	2.63	-1.39937	2.63	-1.01243	430
1	danger	873	0	top	Neg	112	1	431	pr0exp1		-0.41557	2.63	-1.38949	2.63	-1.007	431
11	evil	700	0	bottom	Neg	122	1	431	pr0exp2		-0.74389	2.63	-1.38949	2.63	-1.007	431
21	optimism	825	0	bottom	pos	121	1	431	pr0exp1		-0.50667	2.63	-1.38949	2.63	-1.007	431
33	heaven	817	0	bottom	pos	121	1	431	pr0exp1		-0.52185	2.63	-1.38949	2.63	-1.007	431
41	disaster	868	0	top	Neg	112	1	431	pr0exp1		-0.42506	2.63	-1.38949	2.63	-1.007	431
373	wealth	686	0	top	pos	111	1	431	pr0exp3		-0.77046	2.63	-1.38949	2.63	-1.007	431
1	hell	942	6	top	Neg	212	1	431	pr6exp4	1	-0.28463	2.63	-1.38949	2.63	-1.007	431
2	birthday	585	6	top	pos	211	1	431	pr6exp2	1	-0.96214	2.63	-1.38949	2.63	-1.007	431
11	illness	829	6	bottom	Neg	222	1	431	pr6exp3	1	-0.49908	2.63	-1.38949	2.63	-1.007	431
13	optimism	1674	6	top	pos	211	1	431	pr6exp1	1	1.10456	2.63	-1.38949	2.63	-1.007	431
21	thief	750	6	top	Neg	212	1	431	pr6exp2	1	-0.649	2.63	-1.38949	2.63	-1.007	431
22	birthday	1030	6	top	pos	211	1	431	pr6exp2	1	-0.11762	2.63	-1.38949	2.63	-1.007	431
229	devil	776	6	top	Neg	212	1	431	pr6exp1	1	-0.59966	2.63	-1.38949	2.63	-1.007	431
1	hell	924	0	bottom	Neg	122	1	432	pr0exp4		-0.31879	2.64	-1.37963	2.64	-1.00156	432
7	loyalty	678	0	top	pos	111	1	432	pr0exp2		-0.78565	2.64	-1.37963	2.64	-1.00156	432
21	death	644	0	bottom	Neg	122	1	432	pr0exp4		-0.85017	2.64	-1.37963	2.64	-1.00156	432
28	wedding	728	0	top	pos	111	1	432	pr0exp2		-0.69076	2.64	-1.37963	2.64	-1.00156	432
28	killer	933	0	bottom	Neg	122	1	432	pr0exp3		-0.30171	2.64	-1.37963	2.64	-1.00156	432
29	mistake	653	0	bottom	Neg	122	1	432	pr0exp3		-0.83309	2.64	-1.37963	2.64	-1.00156	432
213	punishment	571	0	bottom	Neg	122	1	432	pr0exp2		-0.98871	2.64	-1.37963	2.64	-1.00156	432
217	adventure	793	0	top	pos	111	1	432	pr0exp1		-0.5674	2.64	-1.37963	2.64	-1.00156	432
218	holiday	846	0	top	pos	111	1	432	pr0exp3		-0.46682	2.64	-1.37963	2.64	-1.00156	432
1	destruction	1041	6	bottom	Neg	222	1	432	pr6exp3	1	-0.09674	2.64	-1.37963	2.64	-1.00156	432
1	vacation	1377	6	bottom	pos	221	1	432	pr6exp4	1	0.54091	2.64	-1.37963	2.64	-1.00156	432
8	pollution	655	6	top	Neg	212	1	432	pr6exp4	1	-0.82929	2.64	-1.37963	2.64	-1.00156	432
21	kiss	751	6	top	pos	211	1	432	pr6exp1	1	-0.64711	2.64	-1.37963	2.64	-1.00156	432
38	health	1641	6	top	pos	211	1	432	pr6exp3	1	1.04193	2.64	-1.37963	2.64	-1.00156	432
41	vacation	1033	6	top	pos	211	1	432	pr6exp4	1	-0.11193	2.64	-1.37963	2.64	-1.00156	432
373	hunger	660	6	top	Neg	212	1	432	pr6exp4	0	-0.81981	2.64	-1.37963	2.64	-1.00156	432
7	disaster	603	0	top	Neg	112	1	433	pr0exp1		-0.92798	2.64	-1.3698	2.64	-0.99612	433
7	wisdom	666	0	top	pos	111	1	433	pr0exp3		-0.80842	2.64	-1.3698	2.64	-0.99612	433
8	joy	591	0	bottom	pos	121	1	433	pr0exp4		-0.95075	2.64	-1.3698	2.64	-0.99612	433
21	cancer	798	0	top	Neg	112	1	433	pr0exp2		-0.55791	2.64	-1.3698	2.64	-0.99612	433
24	loser	1071	0	bottom	Neg	122	1	433	pr0exp4		-0.03981	2.64	-1.3698	2.64	-0.99612	433
27	improvement	751	0	top	pos	111	1	433	pr0exp2		-0.64711	2.64	-1.3698	2.64	-0.99612	433
29	beach	758	0	bottom	pos	121	1	433	pr0exp2		-0.63382	2.64	-1.3698	2.64	-0.99612	433
34	respect	1035	0	bottom	pos	121	1	433	pr0exp3		-0.10813	2.64	-1.3698	2.64	-0.99612	433
213	kindness	889	0	top	pos	111	1	433	pr0exp3		-0.38521	2.64	-1.3698	2.64	-0.99612	433
214	thief	920	0	bottom	Neg	122	1	433	pr0exp2		-0.32638	2.64	-1.3698	2.64	-0.99612	433
21	respect	884	6	top	pos	211	1	433	pr6exp3	1	-0.3947	2.64	-1.3698	2.64	-0.99612	433
28	warmth	846	6	top	pos	211	1	433	pr6exp1	0	-0.46682	2.64	-1.3698	2.64	-0.99612	433
40	welfare	956	6	top	pos	211	1	433	pr6exp4	1	-0.25806	2.64	-1.3698	2.64	-0.99612	433
213	wealth	495	6	top	pos	211	1	433	pr6exp3	1	-1.13294	2.64	-1.3698	2.64	-0.99612	433
7	theft	654	0	top	Neg	112	1	434	pr0exp3		-0.83119	2.64	-1.35998	2.64	-0.99068	434
23	suicide	972	0	top	Neg	112	1	434	pr0exp1		-0.22769	2.64	-1.35998	2.64	-0.99068	434
24	fear	706	0	bottom	Neg	122	1	434	pr0exp4		-0.73251	2.64	-1.35998	2.64	-0.99068	434
28	illness	784	0	top	Neg	112	1	434	pr0exp3		-0.58448	2.64	-1.35998	2.64	-0.99068	434
29	disaster	688	0	bottom	Neg	122	1	434	pr0exp1		-0.76667	2.64	-1.35998	2.64	-0.99068	434
228	health	893	0	top	pos	111	1	434	pr0exp3		-0.37762	2.64	-1.35998	2.64	-0.99068	434
373	heaven	930	0	top	pos	111	1	434	pr0exp1		-0.3074	2.64	-1.35998	2.64	-0.99068	434
1	wedding	1048	6	top	pos	211	1	434	pr6exp2	1	-0.08346	2.64	-1.35998	2.64	-0.99068	434
21	heaven	975	6	top	pos	211	1	434	pr6exp1	1	-0.222	2.64	-1.35998	2.64	-0.99068	434
24	health	1819	6	bottom	pos	221	1	434	pr6exp3	1	1.37974	2.64	-1.35998	2.64	-0.99068	434
40	disappointment	867	6	top	Neg	212	1	434	pr6exp1	1	-0.42696	2.64	-1.35998	2.64	-0.99068	434
41	improvement	686	6	top	pos	211	1	434	pr6exp2	1	-0.77046	2.64	-1.35998	2.64	-0.99068	434
373	honesty	967	6	bottom	pos	221	1	434	pr6exp3	1	-0.23718	2.64	-1.35998	2.64	-0.99068	434
1	success	805	0	top	pos	111	1	435	pr0exp1		-0.54462	2.64	-1.35019	2.64	-0.98525	435
21	achievement	700	0	bottom	pos	121	1	435	pr0exp4		-0.74389	2.64	-1.35019	2.64	-0.98525	435
38	champion	884	0	top	pos	111	1	435	pr0exp3		-0.3947	2.64	-1.35019	2.64	-0.98525	435
213	sweetheart	872	0	top	pos	111	1	435	pr0exp2		-0.41747	2.64	-1.35019	2.64	-0.98525	435
7	respect	847	6	top	pos	211	1	435	pr6exp3	1	-0.46492	2.64	-1.35019	2.64	-0.98525	435
11	theft	706	6	bottom	Neg	222	1	435	pr6exp3	1	-0.73251	2.64	-1.35019	2.64	-0.98525	435
37	pride	906	6	bottom	pos	221	1	435	pr6exp2	1	-0.35295	2.64	-1.35019	2.64	-0.98525	435
213	improvement	947	6	bottom	pos	221	1	435	pr6exp2	1	-0.27514	2.64	-1.35019	2.64	-0.98525	435
217	acceptance	841	6	top	pos	211	1	435	pr6exp4	1	-0.4763	2.64	-1.35019	2.64	-0.98525	435
21	beach	1150	0	bottom	pos	121	1	436	pr0exp2		0.11011	2.64	-1.34043	2.64	-0.97981	436
24	heaven	877	0	top	pos	111	1	436	pr0exp1		-0.40798	2.64	-1.34043	2.64	-0.97981	436
29	thief	691	0	bottom	Neg	122	1	436	pr0exp2		-0.76097	2.64	-1.34043	2.64	-0.97981	436
213	improvement	854	0	top	pos	111	1	436	pr0exp2		-0.45163	2.64	-1.34043	2.64	-0.97981	436
371	miracle	669	0	top	pos	111	1	436	pr0exp4		-0.80273	2.64	-1.34043	2.64	-0.97981	436
7	adventure	632	6	bottom	pos	221	1	436	pr6exp1	1	-0.87294	2.64	-1.34043	2.64	-0.97981	436
24	ignorance	846	6	top	Neg	212	1	436	pr6exp3	1	-0.46682	2.64	-1.34043	2.64	-0.97981	436
218	comfort	583	6	bottom	pos	221	1	436	pr6exp1	1	-0.96594	2.64	-1.34043	2.64	-0.97981	436
2	wealth	783	0	top	pos	111	1	437	pr0exp3		-0.58638	2.64	-1.33068	2.64	-0.97437	437
7	failure	694	0	bottom	Neg	122	1	437	pr0exp3		-0.75528	2.64	-1.33068	2.64	-0.97437	437
10	disaster	1084	0	bottom	Neg	122	1	437	pr0exp1		-0.01514	2.64	-1.33068	2.64	-0.97437	437
22	evil	797	0	top	Neg	112	1	437	pr0exp2		-0.55981	2.64	-1.33068	2.64	-0.97437	437
38	talent	2347	0	top	pos	111	1	437	pr0exp3		2.38178	2.64	-1.33068	2.64	-0.97437	437
213	murderer	682	0	top	Neg	112	1	437	pr0exp1		-0.77805	2.64	-1.33068	2.64	-0.97437	437
10	acceptance	920	6	bottom	pos	221	1	437	pr6exp4	1	-0.32638	2.64	-1.33068	2.64	-0.97437	437
29	success	642	6	bottom	pos	221	1	437	pr6exp1	0	-0.85397	2.64	-1.33068	2.64	-0.97437	437
29	danger	862	6	bottom	Neg	222	1	437	pr6exp1	0	-0.43645	2.64	-1.33068	2.64	-0.97437	437
225	accident	1168	6	top	Neg	212	1	437	pr6exp1	1	0.14428	2.64	-1.33068	2.64	-0.97437	437
373	hope	535	6	top	pos	211	1	437	pr6exp4	0	-1.05703	2.64	-1.33068	2.64	-0.97437	437
2	achievement	1078	0	top	pos	111	1	438	pr0exp4		-0.02653	2.64	-1.32096	2.64	-0.96894	438
11	loneliness	790	0	top	Neg	112	1	438	pr0exp2		-0.57309	2.64	-1.32096	2.64	-0.96894	438
11	funeral	869	0	bottom	Neg	122	1	438	pr0exp2		-0.42317	2.64	-1.32096	2.64	-0.96894	438
13	disappointment	850	0	top	Neg	112	1	438	pr0exp1		-0.45922	2.64	-1.32096	2.64	-0.96894	438
34	loyalty	681	0	top	pos	111	1	438	pr0exp2		-0.77995	2.64	-1.32096	2.64	-0.96894	438
214	improvement	887	0	bottom	pos	121	1	438	pr0exp2		-0.38901	2.64	-1.32096	2.64	-0.96894	438
373	sickness	767	0	bottom	Neg	122	1	438	pr0exp2		-0.61674	2.64	-1.32096	2.64	-0.96894	438
11	devil	642	6	top	Neg	212	1	438	pr6exp1	1	-0.85397	2.64	-1.32096	2.64	-0.96894	438
22	mistake	725	6	top	Neg	212	1	438	pr6exp3	1	-0.69645	2.64	-1.32096	2.64	-0.96894	438
213	excellence	523	6	bottom	pos	221	1	438	pr6exp1	0	-1.0798	2.64	-1.32096	2.64	-0.96894	438
8	loyalty	955	0	bottom	pos	121	1	439	pr0exp2		-0.25996	2.64	-1.31126	2.64	-0.9635	439
24	suicide	845	0	top	Neg	112	1	439	pr0exp1		-0.46871	2.64	-1.31126	2.64	-0.9635	439
38	hell	1108	0	bottom	Neg	122	1	439	pr0exp4		0.03041	2.64	-1.31126	2.64	-0.9635	439
39	beach	1049	0	top	pos	111	1	439	pr0exp2		-0.08156	2.64	-1.31126	2.64	-0.9635	439
376	acceptance	976	0	bottom	pos	121	1	439	pr0exp4		-0.2201	2.64	-1.31126	2.64	-0.9635	439
7	loneliness	1068	6	bottom	Neg	222	1	439	pr6exp2	1	-0.0455	2.64	-1.31126	2.64	-0.9635	439
14	humor	1458	6	top	pos	211	1	439	pr6exp4	1	0.69464	2.64	-1.31126	2.64	-0.9635	439
40	vacation	778	6	bottom	pos	221	1	439	pr6exp4	1	-0.59587	2.64	-1.31126	2.64	-0.9635	439
227	failure	994	6	bottom	Neg	222	1	439	pr6exp3	1	-0.18594	2.64	-1.31126	2.64	-0.9635	439
10	achievement	1031	0	top	pos	111	1	440	pr0exp4		-0.11572	2.64	-1.30158	2.64	-0.95806	440
11	liberty	660	0	bottom	pos	121	1	440	pr0exp2		-0.81981	2.64	-1.30158	2.64	-0.95806	440
21	delight	848	0	top	pos	111	1	440	pr0exp3		-0.46302	2.64	-1.30158	2.64	-0.95806	440
29	loyalty	839	0	top	pos	111	1	440	pr0exp2		-0.4801	2.64	-1.30158	2.64	-0.95806	440
37	wedding	743	0	top	pos	111	1	440	pr0exp2		-0.66229	2.64	-1.30158	2.64	-0.95806	440
40	enjoyment	705	0	bottom	pos	121	1	440	pr0exp1		-0.7344	2.64	-1.30158	2.64	-0.95806	440
218	wealth	847	0	top	pos	111	1	440	pr0exp3		-0.46492	2.64	-1.30158	2.64	-0.95806	440
376	sweetheart	2054	0	top	pos	111	1	440	pr0exp2		1.82572	2.64	-1.30158	2.64	-0.95806	440
377	disaster	1240	0	top	Neg	112	1	440	pr0exp1		0.28092	2.64	-1.30158	2.64	-0.95806	440
1	crisis	1063	6	top	Neg	212	1	440	pr6exp3	1	-0.05499	2.64	-1.30158	2.64	-0.95806	440
1	achievement	1362	6	top	pos	211	1	440	pr6exp4	1	0.51245	2.64	-1.30158	2.64	-0.95806	440
2	acceptance	1637	6	bottom	pos	221	1	440	pr6exp4	1	1.03434	2.64	-1.30158	2.64	-0.95806	440
18	joy	784	6	top	pos	211	1	440	pr6exp4	1	-0.58448	2.64	-1.30158	2.64	-0.95806	440
30	comfort	766	6	bottom	pos	221	1	440	pr6exp1	1	-0.61864	2.64	-1.30158	2.64	-0.95806	440
40	enjoyment	772	6	top	pos	211	1	440	pr6exp1	1	-0.60725	2.64	-1.30158	2.64	-0.95806	440
376	enjoyment	831	6	top	pos	211	1	440	pr6exp1	0	-0.49528	2.64	-1.30158	2.64	-0.95806	440
7	discomfort	1088	0	bottom	Neg	122	1	441	pr0exp4		-0.00755	2.64	-1.29192	2.64	-0.95262	441
10	hug	931	0	bottom	pos	121	1	441	pr0exp1		-0.3055	2.64	-1.29192	2.64	-0.95262	441
13	failure	724	0	top	Neg	112	1	441	pr0exp3		-0.69835	2.64	-1.29192	2.64	-0.95262	441
21	depression	657	0	bottom	Neg	122	1	441	pr0exp3		-0.8255	2.64	-1.29192	2.64	-0.95262	441
29	confidence	619	0	top	pos	111	1	441	pr0exp2		-0.89762	2.64	-1.29192	2.64	-0.95262	441
29	wealth	649	0	bottom	pos	121	1	441	pr0exp3		-0.84068	2.64	-1.29192	2.64	-0.95262	441
37	hunger	642	0	bottom	Neg	122	1	441	pr0exp4		-0.85397	2.64	-1.29192	2.64	-0.95262	441
213	wealth	568	0	bottom	pos	121	1	441	pr0exp3		-0.9944	2.64	-1.29192	2.64	-0.95262	441
11	success	795	6	bottom	pos	221	1	441	pr6exp1	1	-0.5636	2.64	-1.29192	2.64	-0.95262	441
22	desire	925	6	top	pos	211	1	441	pr6exp3	1	-0.31689	2.64	-1.29192	2.64	-0.95262	441
213	killer	510	6	bottom	Neg	222	1	441	pr6exp3	1	-1.10447	2.64	-1.29192	2.64	-0.95262	441
213	welfare	636	6	top	pos	211	1	441	pr6exp4	1	-0.86535	2.64	-1.29192	2.64	-0.95262	441
214	desire	1012	6	top	pos	211	1	441	pr6exp3	1	-0.15178	2.64	-1.29192	2.64	-0.95262	441
227	loser	768	6	bottom	Neg	222	1	441	pr6exp4	0	-0.61484	2.64	-1.29192	2.64	-0.95262	441
376	pollution	924	6	top	Neg	212	1	441	pr6exp4	1	-0.31879	2.64	-1.29192	2.64	-0.95262	441
2	discomfort	1350	0	top	Neg	112	1	442	pr0exp4		0.48967	2.65	-1.28229	2.65	-0.94719	442
7	disappointment	730	0	bottom	Neg	122	1	442	pr0exp1		-0.68696	2.65	-1.28229	2.65	-0.94719	442
7	nightmare	714	0	top	Neg	112	1	442	pr0exp2		-0.71732	2.65	-1.28229	2.65	-0.94719	442
11	loser	790	0	bottom	Neg	122	1	442	pr0exp4		-0.57309	2.65	-1.28229	2.65	-0.94719	442
24	health	734	0	top	pos	111	1	442	pr0exp3		-0.67937	2.65	-1.28229	2.65	-0.94719	442
213	fault	983	0	top	Neg	112	1	442	pr0exp1		-0.20682	2.65	-1.28229	2.65	-0.94719	442
217	respect	856	0	bottom	pos	121	1	442	pr0exp3		-0.44784	2.65	-1.28229	2.65	-0.94719	442
1	dirt	1028	6	top	Neg	212	1	442	pr6exp2	1	-0.12142	2.65	-1.28229	2.65	-0.94719	442
7	birthday	579	6	bottom	pos	221	1	442	pr6exp2	1	-0.97353	2.65	-1.28229	2.65	-0.94719	442
8	ignorance	639	6	top	Neg	212	1	442	pr6exp3	1	-0.85966	2.65	-1.28229	2.65	-0.94719	442
29	wedding	1413	6	top	pos	211	1	442	pr6exp2	1	0.60924	2.65	-1.28229	2.65	-0.94719	442
41	optimism	748	6	bottom	pos	221	1	442	pr6exp1	1	-0.6528	2.65	-1.28229	2.65	-0.94719	442
371	wisdom	767	6	bottom	pos	221	1	442	pr6exp3	0	-0.61674	2.65	-1.28229	2.65	-0.94719	442
1	suicide	1199	0	bottom	Neg	122	1	443	pr0exp1		0.20311	2.65	-1.27267	2.65	-0.94175	443
2	accident	1741	0	top	Neg	112	1	443	pr0exp1		1.23171	2.65	-1.27267	2.65	-0.94175	443
7	comfort	735	0	bottom	pos	121	1	443	pr0exp1		-0.67747	2.65	-1.27267	2.65	-0.94175	443
8	tragedy	770	0	bottom	Neg	122	1	443	pr0exp3		-0.61105	2.65	-1.27267	2.65	-0.94175	443
21	pain	1029	0	bottom	Neg	122	1	443	pr0exp4		-0.11952	2.65	-1.27267	2.65	-0.94175	443
27	champion	1146	0	top	pos	111	1	443	pr0exp3		0.10252	2.65	-1.27267	2.65	-0.94175	443
28	tragedy	728	0	bottom	Neg	122	1	443	pr0exp3		-0.69076	2.65	-1.27267	2.65	-0.94175	443
33	holiday	2245	0	bottom	pos	121	1	443	pr0exp3		2.1882	2.65	-1.27267	2.65	-0.94175	443
219	danger	1313	0	bottom	Neg	122	1	443	pr0exp1		0.41946	2.65	-1.27267	2.65	-0.94175	443
11	disaster	614	6	bottom	Neg	222	1	443	pr6exp1	1	-0.9071	2.65	-1.27267	2.65	-0.94175	443
27	wedding	797	6	top	pos	211	1	443	pr6exp2	1	-0.55981	2.65	-1.27267	2.65	-0.94175	443
28	hug	1070	6	top	pos	211	1	443	pr6exp1	0	-0.04171	2.65	-1.27267	2.65	-0.94175	443
37	desire	824	6	top	pos	211	1	443	pr6exp3	1	-0.50857	2.65	-1.27267	2.65	-0.94175	443
39	desire	979	6	top	pos	211	1	443	pr6exp3	1	-0.21441	2.65	-1.27267	2.65	-0.94175	443
40	achievement	812	6	top	pos	211	1	443	pr6exp4	1	-0.53134	2.65	-1.27267	2.65	-0.94175	443
213	pride	1243	6	top	pos	211	1	443	pr6exp2	1	0.28661	2.65	-1.27267	2.65	-0.94175	443
214	evil	527	6	bottom	Neg	222	1	443	pr6exp2	1	-1.07221	2.65	-1.27267	2.65	-0.94175	443
217	passion	804	6	bottom	pos	221	1	443	pr6exp2	1	-0.54652	2.65	-1.27267	2.65	-0.94175	443
227	tragedy	827	6	bottom	Neg	222	1	443	pr6exp3	1	-0.50287	2.65	-1.27267	2.65	-0.94175	443
376	injury	922	6	top	Neg	212	1	443	pr6exp2	1	-0.32258	2.65	-1.27267	2.65	-0.94175	443
376	loss	739	6	bottom	Neg	222	1	443	pr6exp2	1	-0.66988	2.65	-1.27267	2.65	-0.94175	443
8	glory	745	0	top	pos	111	1	444	pr0exp4		-0.65849	2.65	-1.26308	2.65	-0.93631	444
22	injury	682	0	top	Neg	112	1	444	pr0exp2		-0.77805	2.65	-1.26308	2.65	-0.93631	444
40	excellence	663	0	top	pos	111	1	444	pr0exp1		-0.81411	2.65	-1.26308	2.65	-0.93631	444
229	punishment	992	0	top	Neg	112	1	444	pr0exp2		-0.18974	2.65	-1.26308	2.65	-0.93631	444
373	killer	634	0	bottom	Neg	122	1	444	pr0exp3		-0.86915	2.65	-1.26308	2.65	-0.93631	444
2	evil	581	6	bottom	Neg	222	1	444	pr6exp2	1	-0.96973	2.65	-1.26308	2.65	-0.93631	444
18	kiss	869	6	bottom	pos	221	1	444	pr6exp1	0	-0.42317	2.65	-1.26308	2.65	-0.93631	444
21	passion	814	6	bottom	pos	221	1	444	pr6exp2	1	-0.52754	2.65	-1.26308	2.65	-0.93631	444
21	wealth	768	6	top	pos	211	1	444	pr6exp3	1	-0.61484	2.65	-1.26308	2.65	-0.93631	444
27	kindness	2454	6	bottom	pos	221	1	444	pr6exp3	1	2.58484	2.65	-1.26308	2.65	-0.93631	444
28	sweetheart	821	6	top	pos	211	1	444	pr6exp2	1	-0.51426	2.65	-1.26308	2.65	-0.93631	444
37	greed	755	6	top	Neg	212	1	444	pr6exp2	1	-0.63951	2.65	-1.26308	2.65	-0.93631	444
37	loneliness	732	6	bottom	Neg	222	1	444	pr6exp2	1	-0.68316	2.65	-1.26308	2.65	-0.93631	444
228	funeral	723	6	top	Neg	212	1	444	pr6exp2	1	-0.70024	2.65	-1.26308	2.65	-0.93631	444
371	glory	641	6	top	pos	211	1	444	pr6exp4	1	-0.85586	2.65	-1.26308	2.65	-0.93631	444
213	heaven	818	0	bottom	pos	121	1	445	pr0exp1		-0.51995	2.65	-1.25351	2.65	-0.93087	445
371	wisdom	1220	0	top	pos	111	1	445	pr0exp3		0.24296	2.65	-1.25351	2.65	-0.93087	445
1	glory	2491	6	top	pos	211	1	445	pr6exp4	1	2.65506	2.65	-1.25351	2.65	-0.93087	445
8	hunger	826	6	top	Neg	212	1	445	pr6exp4	1	-0.50477	2.65	-1.25351	2.65	-0.93087	445
22	theft	821	6	top	Neg	212	1	445	pr6exp3	1	-0.51426	2.65	-1.25351	2.65	-0.93087	445
24	injury	973	6	top	Neg	212	1	445	pr6exp2	1	-0.2258	2.65	-1.25351	2.65	-0.93087	445
24	funeral	909	6	top	Neg	212	1	445	pr6exp2	1	-0.34725	2.65	-1.25351	2.65	-0.93087	445
26	stress	763	6	bottom	Neg	222	1	445	pr6exp4	1	-0.62433	2.65	-1.25351	2.65	-0.93087	445
27	wealth	839	6	top	pos	211	1	445	pr6exp3	1	-0.4801	2.65	-1.25351	2.65	-0.93087	445
34	wedding	913	6	top	pos	211	1	445	pr6exp2	1	-0.33966	2.65	-1.25351	2.65	-0.93087	445
37	funeral	665	6	top	Neg	212	1	445	pr6exp2	1	-0.81032	2.65	-1.25351	2.65	-0.93087	445
37	liberty	1202	6	bottom	pos	221	1	445	pr6exp2	1	0.2088	2.65	-1.25351	2.65	-0.93087	445
40	starving	725	6	bottom	Neg	222	1	445	pr6exp4	1	-0.69645	2.65	-1.25351	2.65	-0.93087	445
213	excitement	757	6	top	pos	211	1	445	pr6exp4	1	-0.63572	2.65	-1.25351	2.65	-0.93087	445
218	respect	690	6	bottom	pos	221	1	445	pr6exp3	1	-0.76287	2.65	-1.25351	2.65	-0.93087	445
225	tragedy	1002	6	top	Neg	212	1	445	pr6exp3	1	-0.17076	2.65	-1.25351	2.65	-0.93087	445
371	beach	1566	6	top	pos	211	1	445	pr6exp2	1	0.8996	2.65	-1.25351	2.65	-0.93087	445
373	ignorance	837	6	top	Neg	212	1	445	pr6exp3	1	-0.4839	2.65	-1.25351	2.65	-0.93087	445
8	kindness	655	6	top	pos	211	1	446	pr6exp3	1	-0.82929	2.65	-1.24396	2.65	-0.92544	446
24	mistake	2195	6	bottom	Neg	222	1	446	pr6exp3	1	2.09331	2.65	-1.24396	2.65	-0.92544	446
40	penalty	816	6	bottom	Neg	222	1	446	pr6exp1	1	-0.52375	2.65	-1.24396	2.65	-0.92544	446
371	vacation	1783	6	bottom	pos	221	1	446	pr6exp4	1	1.31142	2.65	-1.24396	2.65	-0.92544	446
1	thief	869	0	bottom	Neg	122	1	447	pr0exp2		-0.42317	2.65	-1.23444	2.65	-0.92	447
29	nightmare	709	0	bottom	Neg	122	1	447	pr0exp2		-0.72681	2.65	-1.23444	2.65	-0.92	447
38	humor	1186	0	top	pos	111	1	447	pr0exp4		0.17844	2.65	-1.23444	2.65	-0.92	447
213	passion	1159	0	top	pos	111	1	447	pr0exp2		0.1272	2.65	-1.23444	2.65	-0.92	447
371	respect	925	0	bottom	pos	121	1	447	pr0exp3		-0.31689	2.65	-1.23444	2.65	-0.92	447
1	danger	2502	6	bottom	Neg	222	1	447	pr6exp1	1	2.67594	2.65	-1.23444	2.65	-0.92	447
21	starving	676	6	top	Neg	212	1	447	pr6exp4	1	-0.78944	2.65	-1.23444	2.65	-0.92	447
23	sickness	2256	6	top	Neg	212	1	447	pr6exp2	1	2.20908	2.65	-1.23444	2.65	-0.92	447
27	destruction	1148	6	top	Neg	212	1	447	pr6exp3	1	0.10632	2.65	-1.23444	2.65	-0.92	447
33	mistake	1157	6	bottom	Neg	222	1	447	pr6exp3	1	0.1234	2.65	-1.23444	2.65	-0.92	447
40	improvement	888	6	bottom	pos	221	1	447	pr6exp2	1	-0.38711	2.65	-1.23444	2.65	-0.92	447
1	miracle	2540	0	top	pos	111	1	448	pr0exp4		2.74805	2.65	-1.22493	2.65	-0.91456	448
11	loss	642	0	top	Neg	112	1	448	pr0exp2		-0.85397	2.65	-1.22493	2.65	-0.91456	448
13	murderer	1000	0	top	Neg	112	1	448	pr0exp1		-0.17455	2.65	-1.22493	2.65	-0.91456	448
21	glory	757	0	bottom	pos	121	1	448	pr0exp4		-0.63572	2.65	-1.22493	2.65	-0.91456	448
22	miracle	1044	0	bottom	pos	121	1	448	pr0exp4		-0.09105	2.65	-1.22493	2.65	-0.91456	448
35	fault	588	0	top	Neg	112	1	448	pr0exp1		-0.95645	2.65	-1.22493	2.65	-0.91456	448
36	loss	843	0	top	Neg	112	1	448	pr0exp2		-0.47251	2.65	-1.22493	2.65	-0.91456	448
41	depression	800	0	top	Neg	112	1	448	pr0exp3		-0.55411	2.65	-1.22493	2.65	-0.91456	448
217	talent	692	0	top	pos	111	1	448	pr0exp3		-0.75908	2.65	-1.22493	2.65	-0.91456	448
218	honey	745	0	top	pos	111	1	448	pr0exp1		-0.65849	2.65	-1.22493	2.65	-0.91456	448
218	discomfort	761	0	top	Neg	112	1	448	pr0exp4		-0.62813	2.65	-1.22493	2.65	-0.91456	448
228	warmth	868	0	bottom	pos	121	1	448	pr0exp1		-0.42506	2.65	-1.22493	2.65	-0.91456	448
376	poverty	2050	0	bottom	Neg	122	1	448	pr0exp3		1.81813	2.65	-1.22493	2.65	-0.91456	448
2	beach	1054	6	bottom	pos	221	1	448	pr6exp2	1	-0.07207	2.65	-1.22493	2.65	-0.91456	448
21	disaster	1433	6	top	Neg	212	1	448	pr6exp1	1	0.64719	2.65	-1.22493	2.65	-0.91456	448
27	beach	1710	6	top	pos	211	1	448	pr6exp2	1	1.17288	2.65	-1.22493	2.65	-0.91456	448
37	loyalty	1134	6	top	pos	211	1	448	pr6exp2	1	0.07975	2.65	-1.22493	2.65	-0.91456	448
213	illness	561	6	top	Neg	212	1	448	pr6exp3	1	-1.00769	2.65	-1.22493	2.65	-0.91456	448
217	achievement	739	6	top	pos	211	1	448	pr6exp4	1	-0.66988	2.65	-1.22493	2.65	-0.91456	448
371	optimism	851	6	top	pos	211	1	448	pr6exp1	1	-0.45733	2.65	-1.22493	2.65	-0.91456	448
1	beach	1424	0	bottom	pos	121	1	449	pr0exp2		0.63011	2.65	-1.21545	2.65	-0.90913	449
1	hunger	1536	0	top	Neg	112	1	449	pr0exp4		0.84266	2.65	-1.21545	2.65	-0.90913	449
7	greed	875	0	bottom	Neg	122	1	449	pr0exp2		-0.41178	2.65	-1.21545	2.65	-0.90913	449
10	danger	1335	0	top	Neg	112	1	449	pr0exp1		0.46121	2.65	-1.21545	2.65	-0.90913	449
10	humor	1946	0	bottom	pos	121	1	449	pr0exp4		1.62076	2.65	-1.21545	2.65	-0.90913	449
27	talent	1065	0	top	pos	111	1	449	pr0exp3		-0.0512	2.65	-1.21545	2.65	-0.90913	449
28	heaven	753	0	top	pos	111	1	449	pr0exp1		-0.64331	2.65	-1.21545	2.65	-0.90913	449
214	penalty	680	0	bottom	Neg	122	1	449	pr0exp1		-0.78185	2.65	-1.21545	2.65	-0.90913	449
218	optimism	1016	0	top	pos	111	1	449	pr0exp1		-0.14419	2.65	-1.21545	2.65	-0.90913	449
13	excitement	1115	6	top	pos	211	1	449	pr6exp4	1	0.04369	2.65	-1.21545	2.65	-0.90913	449
24	welfare	1029	6	bottom	pos	221	1	449	pr6exp4	0	-0.11952	2.65	-1.21545	2.65	-0.90913	449
27	tragedy	973	6	top	Neg	212	1	449	pr6exp3	1	-0.2258	2.65	-1.21545	2.65	-0.90913	449
40	glory	1053	6	top	pos	211	1	449	pr6exp4	1	-0.07397	2.65	-1.21545	2.65	-0.90913	449
218	pride	661	6	bottom	pos	221	1	449	pr6exp2	1	-0.81791	2.65	-1.21545	2.65	-0.90913	449
225	nightmare	859	6	bottom	Neg	222	1	449	pr6exp2	1	-0.44214	2.65	-1.21545	2.65	-0.90913	449
371	headache	849	6	bottom	Neg	222	1	449	pr6exp4	1	-0.46112	2.65	-1.21545	2.65	-0.90913	449
373	perfection	714	6	bottom	pos	221	1	449	pr6exp2	1	-0.71732	2.65	-1.21545	2.65	-0.90913	449
2	holiday	986	0	top	pos	111	1	450	pr0exp3		-0.20112	2.65	-1.20598	2.65	-0.90369	450
7	wealth	669	0	bottom	pos	121	1	450	pr0exp3		-0.80273	2.65	-1.20598	2.65	-0.90369	450
27	desire	1470	0	top	pos	111	1	450	pr0exp3		0.71741	2.65	-1.20598	2.65	-0.90369	450
37	loss	716	0	top	Neg	112	1	450	pr0exp2		-0.71353	2.65	-1.20598	2.65	-0.90369	450
40	desire	1110	0	top	pos	111	1	450	pr0exp3		0.0342	2.65	-1.20598	2.65	-0.90369	450
41	joy	1077	0	bottom	pos	121	1	450	pr0exp4		-0.02842	2.65	-1.20598	2.65	-0.90369	450
373	crisis	685	0	top	Neg	112	1	450	pr0exp3		-0.77236	2.65	-1.20598	2.65	-0.90369	450
377	kiss	1248	0	top	pos	111	1	450	pr0exp1		0.2961	2.65	-1.20598	2.65	-0.90369	450
1	victory	852	6	bottom	pos	221	1	450	pr6exp1	1	-0.45543	2.65	-1.20598	2.65	-0.90369	450
8	wisdom	2256	6	top	pos	211	1	450	pr6exp3	1	2.20908	2.65	-1.20598	2.65	-0.90369	450
13	glory	879	6	top	pos	211	1	450	pr6exp4	1	-0.40419	2.65	-1.20598	2.65	-0.90369	450
14	adventure	763	6	top	pos	211	1	450	pr6exp1	1	-0.62433	2.65	-1.20598	2.65	-0.90369	450
21	stress	578	6	bottom	Neg	222	1	450	pr6exp4	1	-0.97542	2.65	-1.20598	2.65	-0.90369	450
218	desire	877	6	top	pos	211	1	450	pr6exp3	1	-0.40798	2.65	-1.20598	2.65	-0.90369	450
227	adventure	1065	6	bottom	pos	221	1	450	pr6exp1	0	-0.0512	2.65	-1.20598	2.65	-0.90369	450
373	loss	634	6	bottom	Neg	222	1	450	pr6exp2	1	-0.86915	2.65	-1.20598	2.65	-0.90369	450
3	passion	1234	0	top	pos	111	1	451	pr0exp2		0.26953	2.65	-1.19654	2.65	-0.89825	451
10	fault	758	0	top	Neg	112	1	451	pr0exp1		-0.63382	2.65	-1.19654	2.65	-0.89825	451
10	miracle	1672	0	bottom	pos	121	1	451	pr0exp4		1.10076	2.65	-1.19654	2.65	-0.89825	451
28	punishment	1153	0	top	Neg	112	1	451	pr0exp2		0.11581	2.65	-1.19654	2.65	-0.89825	451
33	trouble	1406	0	top	Neg	112	1	451	pr0exp1		0.59595	2.65	-1.19654	2.65	-0.89825	451
36	devil	692	0	bottom	Neg	122	1	451	pr0exp1		-0.75908	2.65	-1.19654	2.65	-0.89825	451
37	anger	716	0	top	Neg	112	1	451	pr0exp1		-0.71353	2.65	-1.19654	2.65	-0.89825	451
213	selfishness	902	0	bottom	Neg	122	1	451	pr0exp1		-0.36054	2.65	-1.19654	2.65	-0.89825	451
213	delight	939	0	top	pos	111	1	451	pr0exp3		-0.29032	2.65	-1.19654	2.65	-0.89825	451
213	glory	753	0	bottom	pos	121	1	451	pr0exp4		-0.64331	2.65	-1.19654	2.65	-0.89825	451
227	delight	1795	0	top	pos	111	1	451	pr0exp3		1.33419	2.65	-1.19654	2.65	-0.89825	451
376	disaster	1639	0	top	Neg	112	1	451	pr0exp1		1.03814	2.65	-1.19654	2.65	-0.89825	451
1	joy	886	6	bottom	pos	221	1	451	pr6exp4	1	-0.3909	2.65	-1.19654	2.65	-0.89825	451
2	joy	797	6	top	pos	211	1	451	pr6exp4	1	-0.55981	2.65	-1.19654	2.65	-0.89825	451
24	vacation	1216	6	top	pos	211	1	451	pr6exp4	0	0.23537	2.65	-1.19654	2.65	-0.89825	451
27	heaven	932	6	top	pos	211	1	451	pr6exp1	1	-0.3036	2.65	-1.19654	2.65	-0.89825	451
40	honey	805	6	top	pos	211	1	451	pr6exp1	1	-0.54462	2.65	-1.19654	2.65	-0.89825	451
371	success	2331	6	bottom	pos	221	1	451	pr6exp1	1	2.35141	2.65	-1.19654	2.65	-0.89825	451
1	heaven	1838	0	bottom	pos	121	1	452	pr0exp1		1.4158	2.66	-1.18712	2.66	-0.89281	452
1	selfishness	1376	0	bottom	Neg	122	1	452	pr0exp1		0.53902	2.66	-1.18712	2.66	-0.89281	452
2	glory	833	0	top	pos	111	1	452	pr0exp4		-0.49149	2.66	-1.18712	2.66	-0.89281	452
21	kiss	665	0	bottom	pos	121	1	452	pr0exp1		-0.81032	2.66	-1.18712	2.66	-0.89281	452
21	tragedy	708	0	top	Neg	112	1	452	pr0exp3		-0.72871	2.66	-1.18712	2.66	-0.89281	452
213	honesty	705	0	bottom	pos	121	1	452	pr0exp3		-0.7344	2.66	-1.18712	2.66	-0.89281	452
214	health	662	0	top	pos	111	1	452	pr0exp3		-0.81601	2.66	-1.18712	2.66	-0.89281	452
218	birthday	1090	0	bottom	pos	121	1	452	pr0exp2		-0.00375	2.66	-1.18712	2.66	-0.89281	452
225	birthday	774	0	bottom	pos	121	1	452	pr0exp2		-0.60346	2.66	-1.18712	2.66	-0.89281	452
7	failure	658	6	top	Neg	212	1	452	pr6exp3	1	-0.8236	2.66	-1.18712	2.66	-0.89281	452
10	illness	1297	6	top	Neg	212	1	452	pr6exp3	0	0.38909	2.66	-1.18712	2.66	-0.89281	452
11	suicide	716	6	bottom	Neg	222	1	452	pr6exp1	1	-0.71353	2.66	-1.18712	2.66	-0.89281	452
17	selfishness	1214	6	top	Neg	212	1	452	pr6exp1	1	0.23157	2.66	-1.18712	2.66	-0.89281	452
27	disappointment	668	6	top	Neg	212	1	452	pr6exp1	1	-0.80462	2.66	-1.18712	2.66	-0.89281	452
40	trouble	1175	6	bottom	Neg	222	1	452	pr6exp1	1	0.15756	2.66	-1.18712	2.66	-0.89281	452
40	tragedy	783	6	top	Neg	212	1	452	pr6exp3	0	-0.58638	2.66	-1.18712	2.66	-0.89281	452
213	honesty	601	6	top	pos	211	1	452	pr6exp3	1	-0.93178	2.66	-1.18712	2.66	-0.89281	452
218	adventure	665	6	top	pos	211	1	452	pr6exp1	1	-0.81032	2.66	-1.18712	2.66	-0.89281	452
218	vacation	1245	6	top	pos	211	1	452	pr6exp4	1	0.29041	2.66	-1.18712	2.66	-0.89281	452
373	starving	853	6	bottom	Neg	222	1	452	pr6exp4	0	-0.45353	2.66	-1.18712	2.66	-0.89281	452
376	bankrupt	2362	6	bottom	Neg	222	1	452	pr6exp4	1	2.41024	2.66	-1.18712	2.66	-0.89281	452
21	fault	969	0	top	Neg	112	1	453	pr0exp1		-0.23339	2.66	-1.17772	2.66	-0.88738	453
34	mistake	1040	0	bottom	Neg	122	1	453	pr0exp3		-0.09864	2.66	-1.17772	2.66	-0.88738	453
35	wisdom	971	0	bottom	pos	121	1	453	pr0exp3		-0.22959	2.66	-1.17772	2.66	-0.88738	453
213	acceptance	534	0	bottom	pos	121	1	453	pr0exp4		-1.05893	2.66	-1.17772	2.66	-0.88738	453
217	delight	902	0	top	pos	111	1	453	pr0exp3		-0.36054	2.66	-1.17772	2.66	-0.88738	453
228	adventure	735	0	bottom	pos	121	1	453	pr0exp1		-0.67747	2.66	-1.17772	2.66	-0.88738	453
229	birthday	795	0	bottom	pos	121	1	453	pr0exp2		-0.5636	2.66	-1.17772	2.66	-0.88738	453
373	success	789	0	bottom	pos	121	1	453	pr0exp1		-0.57499	2.66	-1.17772	2.66	-0.88738	453
373	accident	1275	0	bottom	Neg	122	1	453	pr0exp1		0.34734	2.66	-1.17772	2.66	-0.88738	453
373	theft	673	0	top	Neg	112	1	453	pr0exp3		-0.79513	2.66	-1.17772	2.66	-0.88738	453
376	hunger	893	0	bottom	Neg	122	1	453	pr0exp4		-0.37762	2.66	-1.17772	2.66	-0.88738	453
2	hug	1185	6	top	pos	211	1	453	pr6exp1	1	0.17654	2.66	-1.17772	2.66	-0.88738	453
2	respect	1274	6	bottom	pos	221	1	453	pr6exp3	0	0.34544	2.66	-1.17772	2.66	-0.88738	453
7	confidence	649	6	bottom	pos	221	1	453	pr6exp2	1	-0.84068	2.66	-1.17772	2.66	-0.88738	453
11	injury	917	6	top	Neg	212	1	453	pr6exp2	1	-0.33207	2.66	-1.17772	2.66	-0.88738	453
27	poverty	1321	6	top	Neg	212	1	453	pr6exp3	1	0.43464	2.66	-1.17772	2.66	-0.88738	453
36	danger	691	6	top	Neg	212	1	453	pr6exp1	1	-0.76097	2.66	-1.17772	2.66	-0.88738	453
38	improvement	1505	6	bottom	pos	221	1	453	pr6exp2	1	0.78383	2.66	-1.17772	2.66	-0.88738	453
39	greed	1070	6	bottom	Neg	222	1	453	pr6exp2	0	-0.04171	2.66	-1.17772	2.66	-0.88738	453
213	paradise	590	6	top	pos	211	1	453	pr6exp4	1	-0.95265	2.66	-1.17772	2.66	-0.88738	453
213	bankrupt	723	6	top	Neg	212	1	453	pr6exp4	1	-0.70024	2.66	-1.17772	2.66	-0.88738	453
218	punishment	901	6	top	Neg	212	1	453	pr6exp2	1	-0.36244	2.66	-1.17772	2.66	-0.88738	453
227	achievement	827	6	top	pos	211	1	453	pr6exp4	0	-0.50287	2.66	-1.17772	2.66	-0.88738	453
373	vacation	1161	6	top	pos	211	1	453	pr6exp4	0	0.13099	2.66	-1.17772	2.66	-0.88738	453
1	murderer	1139	0	top	Neg	112	1	454	pr0exp1		0.08924	2.66	-1.16834	2.66	-0.88194	454
21	holiday	552	0	bottom	pos	121	1	454	pr0exp3		-1.02477	2.66	-1.16834	2.66	-0.88194	454
40	disaster	1085	0	top	Neg	112	1	454	pr0exp1		-0.01324	2.66	-1.16834	2.66	-0.88194	454
213	loss	679	0	bottom	Neg	122	1	454	pr0exp2		-0.78375	2.66	-1.16834	2.66	-0.88194	454
213	bankrupt	604	0	bottom	Neg	122	1	454	pr0exp4		-0.92608	2.66	-1.16834	2.66	-0.88194	454
377	joy	1134	0	bottom	pos	121	1	454	pr0exp4		0.07975	2.66	-1.16834	2.66	-0.88194	454
8	optimism	725	6	bottom	pos	221	1	454	pr6exp1	1	-0.69645	2.66	-1.16834	2.66	-0.88194	454
24	comfort	725	6	bottom	pos	221	1	454	pr6exp1	1	-0.69645	2.66	-1.16834	2.66	-0.88194	454
27	evil	831	6	top	Neg	212	1	454	pr6exp2	1	-0.49528	2.66	-1.16834	2.66	-0.88194	454
29	bless	925	6	top	pos	211	1	454	pr6exp2	1	-0.31689	2.66	-1.16834	2.66	-0.88194	454
29	vacation	643	6	bottom	pos	221	1	454	pr6exp4	0	-0.85207	2.66	-1.16834	2.66	-0.88194	454
36	talent	714	6	bottom	pos	221	1	454	pr6exp3	1	-0.71732	2.66	-1.16834	2.66	-0.88194	454
41	pride	792	6	bottom	pos	221	1	454	pr6exp2	1	-0.5693	2.66	-1.16834	2.66	-0.88194	454
22	birthday	776	0	bottom	pos	121	1	455	pr0exp2		-0.59966	2.66	-1.15898	2.66	-0.8765	455
27	heaven	1194	0	bottom	pos	121	1	455	pr0exp1		0.19362	2.66	-1.15898	2.66	-0.8765	455
213	humor	691	0	top	pos	111	1	455	pr0exp4		-0.76097	2.66	-1.15898	2.66	-0.8765	455
213	hell	560	0	bottom	Neg	122	1	455	pr0exp4		-1.00959	2.66	-1.15898	2.66	-0.8765	455
227	reward	1124	0	bottom	pos	121	1	455	pr0exp3		0.06077	2.66	-1.15898	2.66	-0.8765	455
377	birthday	1098	0	bottom	pos	121	1	455	pr0exp2		0.01143	2.66	-1.15898	2.66	-0.8765	455
2	nightmare	1360	6	top	Neg	212	1	455	pr6exp2	1	0.50865	2.66	-1.15898	2.66	-0.8765	455
8	tragedy	822	6	top	Neg	212	1	455	pr6exp3	1	-0.51236	2.66	-1.15898	2.66	-0.8765	455
10	welfare	802	6	bottom	pos	221	1	455	pr6exp4	1	-0.55032	2.66	-1.15898	2.66	-0.8765	455
11	optimism	831	6	top	pos	211	1	455	pr6exp1	1	-0.49528	2.66	-1.15898	2.66	-0.8765	455
21	selfishness	893	6	top	Neg	212	1	455	pr6exp1	1	-0.37762	2.66	-1.15898	2.66	-0.8765	455
21	mistake	1193	6	top	Neg	212	1	455	pr6exp3	1	0.19172	2.66	-1.15898	2.66	-0.8765	455
27	miracle	1472	6	bottom	pos	221	1	455	pr6exp4	1	0.72121	2.66	-1.15898	2.66	-0.8765	455
40	liberty	879	6	top	pos	211	1	455	pr6exp2	1	-0.40419	2.66	-1.15898	2.66	-0.8765	455
40	honesty	841	6	top	pos	211	1	455	pr6exp3	0	-0.4763	2.66	-1.15898	2.66	-0.8765	455
41	excellence	643	6	top	pos	211	1	455	pr6exp1	1	-0.85207	2.66	-1.15898	2.66	-0.8765	455
229	delight	639	6	top	pos	211	1	455	pr6exp3	1	-0.85966	2.66	-1.15898	2.66	-0.8765	455
8	hell	727	0	top	Neg	112	1	456	pr0exp4		-0.69265	2.66	-1.14964	2.66	-0.87107	456
21	improvement	890	0	top	pos	111	1	456	pr0exp2		-0.38331	2.66	-1.14964	2.66	-0.87107	456
23	penalty	1275	0	top	Neg	112	1	456	pr0exp1		0.34734	2.66	-1.14964	2.66	-0.87107	456
38	respect	737	0	bottom	pos	121	1	456	pr0exp3		-0.67368	2.66	-1.14964	2.66	-0.87107	456
213	accident	693	0	top	Neg	112	1	456	pr0exp1		-0.75718	2.66	-1.14964	2.66	-0.87107	456
228	sweetheart	1678	0	bottom	pos	121	1	456	pr0exp2		1.11215	2.66	-1.14964	2.66	-0.87107	456
376	glory	1287	0	bottom	pos	121	1	456	pr0exp4		0.37011	2.66	-1.14964	2.66	-0.87107	456
1	disappointment	1972	6	bottom	Neg	222	1	456	pr6exp1	1	1.6701	2.66	-1.14964	2.66	-0.87107	456
3	devil	703	6	top	Neg	212	1	456	pr6exp1	1	-0.7382	2.66	-1.14964	2.66	-0.87107	456
11	trouble	1262	6	bottom	Neg	222	1	456	pr6exp1	1	0.32267	2.66	-1.14964	2.66	-0.87107	456
27	comfort	825	6	top	pos	211	1	456	pr6exp1	1	-0.50667	2.66	-1.14964	2.66	-0.87107	456
34	kindness	867	6	bottom	pos	221	1	456	pr6exp3	1	-0.42696	2.66	-1.14964	2.66	-0.87107	456
38	champion	890	6	bottom	pos	221	1	456	pr6exp3	1	-0.38331	2.66	-1.14964	2.66	-0.87107	456
40	suicide	976	6	bottom	Neg	222	1	456	pr6exp1	1	-0.2201	2.66	-1.14964	2.66	-0.87107	456
213	glory	660	6	top	pos	211	1	456	pr6exp4	1	-0.81981	2.66	-1.14964	2.66	-0.87107	456
214	guilt	971	6	top	Neg	212	1	456	pr6exp3	1	-0.22959	2.66	-1.14964	2.66	-0.87107	456
225	punishment	805	6	bottom	Neg	222	1	456	pr6exp2	1	-0.54462	2.66	-1.14964	2.66	-0.87107	456
228	honesty	740	6	bottom	pos	221	1	456	pr6exp3	1	-0.66798	2.66	-1.14964	2.66	-0.87107	456
2	failure	1342	0	top	Neg	112	1	457	pr0exp3		0.47449	2.66	-1.14032	2.66	-0.86563	457
8	beach	733	0	top	pos	111	1	457	pr0exp2		-0.68127	2.66	-1.14032	2.66	-0.86563	457
10	birthday	1426	0	bottom	pos	121	1	457	pr0exp2		0.63391	2.66	-1.14032	2.66	-0.86563	457
11	joy	763	0	top	pos	111	1	457	pr0exp4		-0.62433	2.66	-1.14032	2.66	-0.86563	457
27	nightmare	724	0	top	Neg	112	1	457	pr0exp2		-0.69835	2.66	-1.14032	2.66	-0.86563	457
28	wealth	788	0	top	pos	111	1	457	pr0exp3		-0.57689	2.66	-1.14032	2.66	-0.86563	457
38	delight	989	0	top	pos	111	1	457	pr0exp3		-0.19543	2.66	-1.14032	2.66	-0.86563	457
218	confidence	630	0	bottom	pos	121	1	457	pr0exp2		-0.87674	2.66	-1.14032	2.66	-0.86563	457
228	success	906	0	bottom	pos	121	1	457	pr0exp1		-0.35295	2.66	-1.14032	2.66	-0.86563	457
8	warmth	2405	6	top	pos	211	1	457	pr6exp1	1	2.49185	2.66	-1.14032	2.66	-0.86563	457
10	punishment	1118	6	top	Neg	212	1	457	pr6exp2	1	0.04939	2.66	-1.14032	2.66	-0.86563	457
21	excellence	907	6	bottom	pos	221	1	457	pr6exp1	1	-0.35105	2.66	-1.14032	2.66	-0.86563	457
21	pride	814	6	top	pos	211	1	457	pr6exp2	1	-0.52754	2.66	-1.14032	2.66	-0.86563	457
23	delight	1198	6	bottom	pos	221	1	457	pr6exp3	1	0.20121	2.66	-1.14032	2.66	-0.86563	457
28	disappointment	793	6	top	Neg	212	1	457	pr6exp1	0	-0.5674	2.66	-1.14032	2.66	-0.86563	457
214	nightmare	1026	6	top	Neg	212	1	457	pr6exp2	1	-0.12521	2.66	-1.14032	2.66	-0.86563	457
229	desire	958	6	top	pos	211	1	457	pr6exp3	1	-0.25426	2.66	-1.14032	2.66	-0.86563	457
8	loneliness	1618	0	top	Neg	112	1	458	pr0exp2		0.99828	2.66	-1.13102	2.66	-0.86019	458
10	wisdom	1085	0	bottom	pos	121	1	458	pr0exp3		-0.01324	2.66	-1.13102	2.66	-0.86019	458
21	illness	556	0	bottom	Neg	122	1	458	pr0exp3		-1.01718	2.66	-1.13102	2.66	-0.86019	458
29	warmth	760	0	top	pos	111	1	458	pr0exp1		-0.63003	2.66	-1.13102	2.66	-0.86019	458
29	miracle	1003	0	top	pos	111	1	458	pr0exp4		-0.16886	2.66	-1.13102	2.66	-0.86019	458
218	joy	580	0	bottom	pos	121	1	458	pr0exp4		-0.97163	2.66	-1.13102	2.66	-0.86019	458
11	sweetheart	1355	6	bottom	pos	221	1	458	pr6exp2	1	0.49916	2.66	-1.13102	2.66	-0.86019	458
21	discomfort	580	6	bottom	Neg	222	1	458	pr6exp4	1	-0.97163	2.66	-1.13102	2.66	-0.86019	458
213	accident	774	6	bottom	Neg	222	1	458	pr6exp1	0	-0.60346	2.66	-1.13102	2.66	-0.86019	458
376	humor	949	6	bottom	pos	221	1	458	pr6exp4	1	-0.27134	2.66	-1.13102	2.66	-0.86019	458
376	miracle	1710	6	bottom	pos	221	1	458	pr6exp4	1	1.17288	2.66	-1.13102	2.66	-0.86019	458
1	illness	901	0	bottom	Neg	122	1	459	pr0exp3		-0.36244	2.66	-1.12175	2.66	-0.85475	459
7	acceptance	804	0	bottom	pos	121	1	459	pr0exp4		-0.54652	2.66	-1.12175	2.66	-0.85475	459
10	wedding	1126	0	top	pos	111	1	459	pr0exp2		0.06457	2.66	-1.12175	2.66	-0.85475	459
29	guilt	656	0	bottom	Neg	122	1	459	pr0exp3		-0.8274	2.66	-1.12175	2.66	-0.85475	459
34	nightmare	834	0	bottom	Neg	122	1	459	pr0exp2		-0.48959	2.66	-1.12175	2.66	-0.85475	459
41	tragedy	762	0	bottom	Neg	122	1	459	pr0exp3		-0.62623	2.66	-1.12175	2.66	-0.85475	459
218	beach	996	0	top	pos	111	1	459	pr0exp2		-0.18215	2.66	-1.12175	2.66	-0.85475	459
8	delight	2437	6	top	pos	211	1	459	pr6exp3	1	2.55258	2.66	-1.12175	2.66	-0.85475	459
17	mistake	718	6	top	Neg	212	1	459	pr6exp3	1	-0.70973	2.66	-1.12175	2.66	-0.85475	459
18	success	1371	6	top	pos	211	1	459	pr6exp1	0	0.52953	2.66	-1.12175	2.66	-0.85475	459
26	welfare	1185	6	bottom	pos	221	1	459	pr6exp4	1	0.17654	2.66	-1.12175	2.66	-0.85475	459
27	excellence	675	6	bottom	pos	221	1	459	pr6exp1	1	-0.79134	2.66	-1.12175	2.66	-0.85475	459
27	champion	652	6	bottom	pos	221	1	459	pr6exp3	1	-0.83499	2.66	-1.12175	2.66	-0.85475	459
40	wedding	1226	6	top	pos	211	1	459	pr6exp2	1	0.25435	2.66	-1.12175	2.66	-0.85475	459
371	heaven	752	6	top	pos	211	1	459	pr6exp1	1	-0.64521	2.66	-1.12175	2.66	-0.85475	459
376	wedding	862	6	top	pos	211	1	459	pr6exp2	1	-0.43645	2.66	-1.12175	2.66	-0.85475	459
1	wealth	1594	0	bottom	pos	121	1	460	pr0exp3		0.95274	2.66	-1.11249	2.66	-0.84932	460
7	evil	661	0	bottom	Neg	122	1	460	pr0exp2		-0.81791	2.66	-1.11249	2.66	-0.84932	460
21	guilt	728	0	bottom	Neg	122	1	460	pr0exp3		-0.69076	2.66	-1.11249	2.66	-0.84932	460
21	crisis	918	0	bottom	Neg	122	1	460	pr0exp3		-0.33017	2.66	-1.11249	2.66	-0.84932	460
32	stress	1099	0	bottom	Neg	122	1	460	pr0exp4		0.01333	2.66	-1.11249	2.66	-0.84932	460
373	hug	907	0	bottom	pos	121	1	460	pr0exp1		-0.35105	2.66	-1.11249	2.66	-0.84932	460
376	heaven	741	0	bottom	pos	121	1	460	pr0exp1		-0.66608	2.66	-1.11249	2.66	-0.84932	460
2	vacation	1044	6	top	pos	211	1	460	pr6exp4	1	-0.09105	2.66	-1.11249	2.66	-0.84932	460
13	hope	705	6	bottom	pos	221	1	460	pr6exp4	1	-0.7344	2.66	-1.11249	2.66	-0.84932	460
24	crisis	1795	6	bottom	Neg	222	1	460	pr6exp3	1	1.33419	2.66	-1.11249	2.66	-0.84932	460
27	kiss	561	6	top	pos	211	1	460	pr6exp1	1	-1.00769	2.66	-1.11249	2.66	-0.84932	460
27	respect	659	6	top	pos	211	1	460	pr6exp3	1	-0.8217	2.66	-1.11249	2.66	-0.84932	460
27	hell	931	6	bottom	Neg	222	1	460	pr6exp4	1	-0.3055	2.66	-1.11249	2.66	-0.84932	460
29	kiss	657	6	top	pos	211	1	460	pr6exp1	0	-0.8255	2.66	-1.11249	2.66	-0.84932	460
41	sweetheart	741	6	top	pos	211	1	460	pr6exp2	1	-0.66608	2.66	-1.11249	2.66	-0.84932	460
213	adventure	725	6	bottom	pos	221	1	460	pr6exp1	0	-0.69645	2.66	-1.11249	2.66	-0.84932	460
7	humor	830	0	top	pos	111	1	461	pr0exp4		-0.49718	2.66	-1.10325	2.66	-0.84388	461
23	delight	996	0	top	pos	111	1	461	pr0exp3		-0.18215	2.66	-1.10325	2.66	-0.84388	461
213	adventure	718	0	top	pos	111	1	461	pr0exp1		-0.70973	2.66	-1.10325	2.66	-0.84388	461
225	liberty	730	0	top	pos	111	1	461	pr0exp2		-0.68696	2.66	-1.10325	2.66	-0.84388	461
228	wealth	1296	0	top	pos	111	1	461	pr0exp3		0.38719	2.66	-1.10325	2.66	-0.84388	461
376	mistake	745	0	top	Neg	112	1	461	pr0exp3		-0.65849	2.66	-1.10325	2.66	-0.84388	461
8	reward	922	6	bottom	pos	221	1	461	pr6exp3	1	-0.32258	2.66	-1.10325	2.66	-0.84388	461
10	stress	954	6	bottom	Neg	222	1	461	pr6exp4	1	-0.26185	2.66	-1.10325	2.66	-0.84388	461
22	holiday	1033	6	bottom	pos	221	1	461	pr6exp3	1	-0.11193	2.66	-1.10325	2.66	-0.84388	461
27	delight	1030	6	bottom	pos	221	1	461	pr6exp3	1	-0.11762	2.66	-1.10325	2.66	-0.84388	461
28	theft	778	6	bottom	Neg	222	1	461	pr6exp3	1	-0.59587	2.66	-1.10325	2.66	-0.84388	461
213	success	604	6	bottom	pos	221	1	461	pr6exp1	0	-0.92608	2.66	-1.10325	2.66	-0.84388	461
213	wisdom	724	6	bottom	pos	221	1	461	pr6exp3	1	-0.69835	2.66	-1.10325	2.66	-0.84388	461
376	sickness	926	6	top	Neg	212	1	461	pr6exp2	1	-0.31499	2.66	-1.10325	2.66	-0.84388	461
34	delight	1024	0	top	pos	111	1	462	pr0exp3		-0.12901	2.66	-1.09403	2.66	-0.83844	462
40	success	1033	0	top	pos	111	1	462	pr0exp1		-0.11193	2.66	-1.09403	2.66	-0.83844	462
218	sweetheart	1263	0	bottom	pos	121	1	462	pr0exp2		0.32457	2.66	-1.09403	2.66	-0.83844	462
225	thief	1207	0	top	Neg	112	1	462	pr0exp2		0.21829	2.66	-1.09403	2.66	-0.83844	462
228	honey	1283	0	top	pos	111	1	462	pr0exp1		0.36252	2.66	-1.09403	2.66	-0.83844	462
24	talent	719	6	top	pos	211	1	462	pr6exp3	1	-0.70784	2.66	-1.09403	2.66	-0.83844	462
29	heaven	625	6	top	pos	211	1	462	pr6exp1	0	-0.88623	2.66	-1.09403	2.66	-0.83844	462
29	hug	797	6	bottom	pos	221	1	462	pr6exp1	0	-0.55981	2.66	-1.09403	2.66	-0.83844	462
29	achievement	841	6	top	pos	211	1	462	pr6exp4	0	-0.4763	2.66	-1.09403	2.66	-0.83844	462
376	achievement	1508	6	top	pos	211	1	462	pr6exp4	1	0.78953	2.66	-1.09403	2.66	-0.83844	462
376	fear	810	6	top	Neg	212	1	462	pr6exp4	1	-0.53514	2.66	-1.09403	2.66	-0.83844	462
1	headache	1121	0	bottom	Neg	122	1	463	pr0exp4		0.05508	2.67	-1.08484	2.67	-0.83301	463
11	dirt	666	0	top	Neg	112	1	463	pr0exp2		-0.80842	2.67	-1.08484	2.67	-0.83301	463
21	liberty	1992	0	bottom	pos	121	1	463	pr0exp2		1.70806	2.67	-1.08484	2.67	-0.83301	463
22	perfection	1047	0	top	pos	111	1	463	pr0exp2		-0.08536	2.67	-1.08484	2.67	-0.83301	463
34	sweetheart	678	0	top	pos	111	1	463	pr0exp2		-0.78565	2.67	-1.08484	2.67	-0.83301	463
34	cancer	870	0	top	Neg	112	1	463	pr0exp2		-0.42127	2.67	-1.08484	2.67	-0.83301	463
213	killer	741	0	top	Neg	112	1	463	pr0exp3		-0.66608	2.67	-1.08484	2.67	-0.83301	463
225	stress	760	0	bottom	Neg	122	1	463	pr0exp4		-0.63003	2.67	-1.08484	2.67	-0.83301	463
228	welfare	1453	0	top	pos	111	1	463	pr0exp4		0.68515	2.67	-1.08484	2.67	-0.83301	463
229	nightmare	778	0	top	Neg	112	1	463	pr0exp2		-0.59587	2.67	-1.08484	2.67	-0.83301	463
373	joy	702	0	bottom	pos	121	1	463	pr0exp4		-0.7401	2.67	-1.08484	2.67	-0.83301	463
376	respect	774	0	bottom	pos	121	1	463	pr0exp3		-0.60346	2.67	-1.08484	2.67	-0.83301	463
1	illness	809	6	top	Neg	212	1	463	pr6exp3	1	-0.53703	2.67	-1.08484	2.67	-0.83301	463
8	champion	1434	6	top	pos	211	1	463	pr6exp3	1	0.64909	2.67	-1.08484	2.67	-0.83301	463
21	victory	779	6	bottom	pos	221	1	463	pr6exp1	1	-0.59397	2.67	-1.08484	2.67	-0.83301	463
26	joy	688	6	top	pos	211	1	463	pr6exp4	1	-0.76667	2.67	-1.08484	2.67	-0.83301	463
29	devil	640	6	bottom	Neg	222	1	463	pr6exp1	0	-0.85776	2.67	-1.08484	2.67	-0.83301	463
40	hug	1104	6	bottom	pos	221	1	463	pr6exp1	1	0.02282	2.67	-1.08484	2.67	-0.83301	463
40	warmth	906	6	bottom	pos	221	1	463	pr6exp1	1	-0.35295	2.67	-1.08484	2.67	-0.83301	463
214	improvement	618	6	top	pos	211	1	463	pr6exp2	1	-0.89951	2.67	-1.08484	2.67	-0.83301	463
229	accident	1156	6	top	Neg	212	1	463	pr6exp1	1	0.1215	2.67	-1.08484	2.67	-0.83301	463
376	passion	1857	6	bottom	pos	221	1	463	pr6exp2	1	1.45186	2.67	-1.08484	2.67	-0.83301	463
380	disappointment	1207	6	top	Neg	212	1	463	pr6exp1	0	0.21829	2.67	-1.08484	2.67	-0.83301	463
2	danger	1004	0	top	Neg	112	1	464	pr0exp1		-0.16696	2.67	-1.07566	2.67	-0.82757	464
7	talent	654	0	top	pos	111	1	464	pr0exp3		-0.83119	2.67	-1.07566	2.67	-0.82757	464
21	fear	663	0	top	Neg	112	1	464	pr0exp4		-0.81411	2.67	-1.07566	2.67	-0.82757	464
24	glory	948	0	top	pos	111	1	464	pr0exp4		-0.27324	2.67	-1.07566	2.67	-0.82757	464
27	guilt	1117	0	top	Neg	112	1	464	pr0exp3		0.04749	2.67	-1.07566	2.67	-0.82757	464
36	success	676	0	top	pos	111	1	464	pr0exp1		-0.78944	2.67	-1.07566	2.67	-0.82757	464
37	crisis	649	0	top	Neg	112	1	464	pr0exp3		-0.84068	2.67	-1.07566	2.67	-0.82757	464
41	comfort	753	0	top	pos	111	1	464	pr0exp1		-0.64331	2.67	-1.07566	2.67	-0.82757	464
213	victory	691	0	top	pos	111	1	464	pr0exp1		-0.76097	2.67	-1.07566	2.67	-0.82757	464
218	kindness	691	0	bottom	pos	121	1	464	pr0exp3		-0.76097	2.67	-1.07566	2.67	-0.82757	464
219	killer	833	0	bottom	Neg	122	1	464	pr0exp3		-0.49149	2.67	-1.07566	2.67	-0.82757	464
225	wealth	710	0	top	pos	111	1	464	pr0exp3		-0.72492	2.67	-1.07566	2.67	-0.82757	464
227	excellence	871	0	top	pos	111	1	464	pr0exp1		-0.41937	2.67	-1.07566	2.67	-0.82757	464
229	confidence	1206	0	bottom	pos	121	1	464	pr0exp2		0.21639	2.67	-1.07566	2.67	-0.82757	464
371	pain	631	0	top	Neg	112	1	464	pr0exp4		-0.87484	2.67	-1.07566	2.67	-0.82757	464
27	health	705	6	top	pos	211	1	464	pr6exp3	1	-0.7344	2.67	-1.07566	2.67	-0.82757	464
28	pride	772	6	bottom	pos	221	1	464	pr6exp2	1	-0.60725	2.67	-1.07566	2.67	-0.82757	464
29	honesty	682	6	top	pos	211	1	464	pr6exp3	1	-0.77805	2.67	-1.07566	2.67	-0.82757	464
213	optimism	543	6	top	pos	211	1	464	pr6exp1	0	-1.04185	2.67	-1.07566	2.67	-0.82757	464
213	kiss	570	6	top	pos	211	1	464	pr6exp1	0	-0.99061	2.67	-1.07566	2.67	-0.82757	464
213	disappointment	667	6	bottom	Neg	222	1	464	pr6exp1	0	-0.80652	2.67	-1.07566	2.67	-0.82757	464
213	vacation	778	6	bottom	pos	221	1	464	pr6exp4	1	-0.59587	2.67	-1.07566	2.67	-0.82757	464
214	kiss	744	6	bottom	pos	221	1	464	pr6exp1	1	-0.66039	2.67	-1.07566	2.67	-0.82757	464
371	paradise	787	6	top	pos	211	1	464	pr6exp4	1	-0.57879	2.67	-1.07566	2.67	-0.82757	464
376	devil	727	6	top	Neg	212	1	464	pr6exp1	0	-0.69265	2.67	-1.07566	2.67	-0.82757	464
376	penalty	1374	6	bottom	Neg	222	1	464	pr6exp1	0	0.53522	2.67	-1.07566	2.67	-0.82757	464
376	talent	1082	6	bottom	pos	221	1	464	pr6exp3	1	-0.01894	2.67	-1.07566	2.67	-0.82757	464
8	holiday	1187	0	top	pos	111	1	465	pr0exp3		0.18033	2.67	-1.0665	2.67	-0.82213	465
27	achievement	1653	0	bottom	pos	121	1	465	pr0exp4		1.06471	2.67	-1.0665	2.67	-0.82213	465
36	pollution	622	0	bottom	Neg	122	1	465	pr0exp4		-0.89192	2.67	-1.0665	2.67	-0.82213	465
213	illness	558	0	bottom	Neg	122	1	465	pr0exp3		-1.01338	2.67	-1.0665	2.67	-0.82213	465
7	talent	1848	6	bottom	pos	221	1	465	pr6exp3	1	1.43478	2.67	-1.0665	2.67	-0.82213	465
10	enjoyment	1031	6	bottom	pos	221	1	465	pr6exp1	1	-0.11572	2.67	-1.0665	2.67	-0.82213	465
11	failure	672	6	top	Neg	212	1	465	pr6exp3	1	-0.79703	2.67	-1.0665	2.67	-0.82213	465
18	acceptance	848	6	bottom	pos	221	1	465	pr6exp4	1	-0.46302	2.67	-1.0665	2.67	-0.82213	465
27	honey	945	6	top	pos	211	1	465	pr6exp1	1	-0.27893	2.67	-1.0665	2.67	-0.82213	465
34	honey	879	6	top	pos	211	1	465	pr6exp1	1	-0.40419	2.67	-1.0665	2.67	-0.82213	465
39	achievement	869	6	bottom	pos	221	1	465	pr6exp4	1	-0.42317	2.67	-1.0665	2.67	-0.82213	465
41	champion	670	6	top	pos	211	1	465	pr6exp3	1	-0.80083	2.67	-1.0665	2.67	-0.82213	465
218	selfishness	1474	6	top	neg	212	1	465	pr6exp1	1	0.725	2.67	-1.0665	2.67	-0.82213	465
218	evil	945	6	bottom	Neg	222	1	465	pr6exp2	1	-0.27893	2.67	-1.0665	2.67	-0.82213	465
373	nightmare	775	6	bottom	Neg	222	1	465	pr6exp2	1	-0.60156	2.67	-1.0665	2.67	-0.82213	465
1	excellence	812	0	top	pos	111	1	466	pr0exp1		-0.53134	2.67	-1.05736	2.67	-0.81669	466
1	perfection	1052	0	bottom	pos	121	1	466	pr0exp2		-0.07587	2.67	-1.05736	2.67	-0.81669	466
7	warmth	571	0	top	pos	111	1	466	pr0exp1		-0.98871	2.67	-1.05736	2.67	-0.81669	466
8	delight	661	0	bottom	pos	121	1	466	pr0exp3		-0.81791	2.67	-1.05736	2.67	-0.81669	466
11	bankrupt	1110	0	top	Neg	112	1	466	pr0exp4		0.0342	2.67	-1.05736	2.67	-0.81669	466
40	fault	713	0	bottom	Neg	122	1	466	pr0exp1		-0.71922	2.67	-1.05736	2.67	-0.81669	466
13	heaven	1184	6	top	pos	211	1	466	pr6exp1	1	0.17464	2.67	-1.05736	2.67	-0.81669	466
27	birthday	1063	6	bottom	pos	221	1	466	pr6exp2	1	-0.05499	2.67	-1.05736	2.67	-0.81669	466
27	passion	1064	6	bottom	pos	221	1	466	pr6exp2	1	-0.0531	2.67	-1.05736	2.67	-0.81669	466
33	vacation	790	6	bottom	pos	221	1	466	pr6exp4	1	-0.57309	2.67	-1.05736	2.67	-0.81669	466
40	fault	823	6	top	Neg	212	1	466	pr6exp1	1	-0.51046	2.67	-1.05736	2.67	-0.81669	466
40	punishment	759	6	bottom	Neg	222	1	466	pr6exp2	1	-0.63192	2.67	-1.05736	2.67	-0.81669	466
213	kindness	469	6	bottom	pos	221	1	466	pr6exp3	1	-1.18228	2.67	-1.05736	2.67	-0.81669	466
217	adventure	1105	6	bottom	pos	221	1	466	pr6exp1	1	0.02471	2.67	-1.05736	2.67	-0.81669	466
228	hug	1541	6	top	pos	211	1	466	pr6exp1	1	0.85215	2.67	-1.05736	2.67	-0.81669	466
228	passion	936	6	top	pos	211	1	466	pr6exp2	1	-0.29601	2.67	-1.05736	2.67	-0.81669	466
373	excitement	593	6	bottom	pos	221	1	466	pr6exp4	0	-0.94696	2.67	-1.05736	2.67	-0.81669	466
2	enjoyment	890	0	top	pos	111	1	467	pr0exp1		-0.38331	2.67	-1.04825	2.67	-0.81126	467
13	heaven	2191	0	bottom	pos	121	1	467	pr0exp1		2.08572	2.67	-1.04825	2.67	-0.81126	467
13	ignorance	1172	0	top	Neg	112	1	467	pr0exp3		0.15187	2.67	-1.04825	2.67	-0.81126	467
13	headache	946	0	bottom	Neg	122	1	467	pr0exp4		-0.27704	2.67	-1.04825	2.67	-0.81126	467
18	kindness	995	0	bottom	pos	121	1	467	pr0exp3		-0.18404	2.67	-1.04825	2.67	-0.81126	467
27	kindness	1006	0	top	pos	111	1	467	pr0exp3		-0.16317	2.67	-1.04825	2.67	-0.81126	467
28	dirt	783	0	top	Neg	112	1	467	pr0exp2		-0.58638	2.67	-1.04825	2.67	-0.81126	467
29	starving	1032	0	bottom	Neg	122	1	467	pr0exp4		-0.11383	2.67	-1.04825	2.67	-0.81126	467
33	honesty	843	0	bottom	pos	121	1	467	pr0exp3		-0.47251	2.67	-1.04825	2.67	-0.81126	467
37	honey	604	0	top	pos	111	1	467	pr0exp1		-0.92608	2.67	-1.04825	2.67	-0.81126	467
40	disappointment	754	0	bottom	Neg	122	1	467	pr0exp1		-0.64141	2.67	-1.04825	2.67	-0.81126	467
40	dirt	906	0	top	Neg	112	1	467	pr0exp2		-0.35295	2.67	-1.04825	2.67	-0.81126	467
41	respect	1433	0	top	pos	111	1	467	pr0exp3		0.64719	2.67	-1.04825	2.67	-0.81126	467
213	fear	1349	0	top	Neg	112	1	467	pr0exp4		0.48778	2.67	-1.04825	2.67	-0.81126	467
229	victory	906	0	bottom	pos	121	1	467	pr0exp1		-0.35295	2.67	-1.04825	2.67	-0.81126	467
373	reward	705	0	top	pos	111	1	467	pr0exp3		-0.7344	2.67	-1.04825	2.67	-0.81126	467
1	heaven	804	6	top	pos	211	1	467	pr6exp1	1	-0.54652	2.67	-1.04825	2.67	-0.81126	467
1	honey	2394	6	top	pos	211	1	467	pr6exp1	1	2.47097	2.67	-1.04825	2.67	-0.81126	467
8	adventure	2338	6	top	pos	211	1	467	pr6exp1	1	2.3647	2.67	-1.04825	2.67	-0.81126	467
21	tragedy	896	6	bottom	Neg	222	1	467	pr6exp3	1	-0.37193	2.67	-1.04825	2.67	-0.81126	467
34	hunger	604	6	bottom	Neg	222	1	467	pr6exp4	1	-0.92608	2.67	-1.04825	2.67	-0.81126	467
37	ignorance	886	6	top	Neg	212	1	467	pr6exp3	1	-0.3909	2.67	-1.04825	2.67	-0.81126	467
40	sweetheart	893	6	bottom	pos	221	1	467	pr6exp2	1	-0.37762	2.67	-1.04825	2.67	-0.81126	467
40	fear	766	6	top	Neg	212	1	467	pr6exp4	1	-0.61864	2.67	-1.04825	2.67	-0.81126	467
213	liberty	894	6	top	pos	211	1	467	pr6exp2	1	-0.37572	2.67	-1.04825	2.67	-0.81126	467
214	tragedy	837	6	bottom	Neg	222	1	467	pr6exp3	1	-0.4839	2.67	-1.04825	2.67	-0.81126	467
219	failure	1150	6	top	Neg	212	1	467	pr6exp3	1	0.11011	2.67	-1.04825	2.67	-0.81126	467
228	desire	1008	6	top	pos	211	1	467	pr6exp3	1	-0.15937	2.67	-1.04825	2.67	-0.81126	467
7	victory	506	0	top	pos	111	1	468	pr0exp1		-1.11207	2.67	-1.03915	2.67	-0.80582	468
7	birthday	701	0	top	pos	111	1	468	pr0exp2		-0.742	2.67	-1.03915	2.67	-0.80582	468
8	respect	675	0	top	pos	111	1	468	pr0exp3		-0.79134	2.67	-1.03915	2.67	-0.80582	468
13	confidence	1667	0	top	pos	111	1	468	pr0exp2		1.09128	2.67	-1.03915	2.67	-0.80582	468
21	desire	811	0	top	pos	111	1	468	pr0exp3		-0.53324	2.67	-1.03915	2.67	-0.80582	468
35	desire	1714	0	bottom	pos	121	1	468	pr0exp3		1.18047	2.67	-1.03915	2.67	-0.80582	468
373	confidence	1206	0	bottom	pos	121	1	468	pr0exp2		0.21639	2.67	-1.03915	2.67	-0.80582	468
1	penalty	1264	6	top	Neg	212	1	468	pr6exp1	1	0.32646	2.67	-1.03915	2.67	-0.80582	468
1	sweetheart	1156	6	bottom	pos	221	1	468	pr6exp2	1	0.1215	2.67	-1.03915	2.67	-0.80582	468
2	disappointment	938	6	bottom	neg	222	1	468	pr6exp1	1	-0.29222	2.67	-1.03915	2.67	-0.80582	468
7	liberty	679	6	top	pos	211	1	468	pr6exp2	1	-0.78375	2.67	-1.03915	2.67	-0.80582	468
11	headache	846	6	bottom	Neg	222	1	468	pr6exp4	1	-0.46682	2.67	-1.03915	2.67	-0.80582	468
18	passion	759	6	top	pos	211	1	468	pr6exp2	1	-0.63192	2.67	-1.03915	2.67	-0.80582	468
21	evil	2270	6	bottom	Neg	222	1	468	pr6exp2	1	2.23565	2.67	-1.03915	2.67	-0.80582	468
21	guilt	828	6	top	Neg	212	1	468	pr6exp3	1	-0.50098	2.67	-1.03915	2.67	-0.80582	468
27	adventure	981	6	bottom	pos	221	1	468	pr6exp1	1	-0.21061	2.67	-1.03915	2.67	-0.80582	468
41	disaster	804	6	bottom	Neg	222	1	468	pr6exp1	1	-0.54652	2.67	-1.03915	2.67	-0.80582	468
41	honesty	900	6	bottom	pos	221	1	468	pr6exp3	1	-0.36433	2.67	-1.03915	2.67	-0.80582	468
229	warmth	987	6	top	pos	211	1	468	pr6exp1	1	-0.19923	2.67	-1.03915	2.67	-0.80582	468
376	optimism	2608	6	top	pos	211	1	468	pr6exp1	0	2.8771	2.67	-1.03915	2.67	-0.80582	468
377	tragedy	1390	6	top	Neg	212	1	468	pr6exp3	1	0.56559	2.67	-1.03915	2.67	-0.80582	468
2	guilt	1030	0	bottom	Neg	122	1	469	pr0exp3		-0.11762	2.67	-1.03007	2.67	-0.80038	469
23	excellence	817	0	top	pos	111	1	469	pr0exp1		-0.52185	2.67	-1.03007	2.67	-0.80038	469
27	punishment	1155	0	top	Neg	112	1	469	pr0exp2		0.1196	2.67	-1.03007	2.67	-0.80038	469
27	failure	1077	0	bottom	Neg	122	1	469	pr0exp3		-0.02842	2.67	-1.03007	2.67	-0.80038	469
40	pollution	1082	0	bottom	Neg	122	1	469	pr0exp4		-0.01894	2.67	-1.03007	2.67	-0.80038	469
213	champion	718	0	top	pos	111	1	469	pr0exp3		-0.70973	2.67	-1.03007	2.67	-0.80038	469
227	heaven	964	0	bottom	pos	121	1	469	pr0exp1		-0.24288	2.67	-1.03007	2.67	-0.80038	469
227	glory	853	0	bottom	pos	121	1	469	pr0exp4		-0.45353	2.67	-1.03007	2.67	-0.80038	469
10	crisis	1406	6	top	Neg	212	1	469	pr6exp3	0	0.59595	2.67	-1.03007	2.67	-0.80038	469
17	bankrupt	878	6	top	Neg	212	1	469	pr6exp4	0	-0.40609	2.67	-1.03007	2.67	-0.80038	469
27	killer	795	6	top	Neg	212	1	469	pr6exp3	1	-0.5636	2.67	-1.03007	2.67	-0.80038	469
39	injury	891	6	bottom	Neg	222	1	469	pr6exp2	0	-0.38141	2.67	-1.03007	2.67	-0.80038	469
214	depression	1060	6	top	Neg	212	1	469	pr6exp3	1	-0.06069	2.67	-1.03007	2.67	-0.80038	469
228	success	718	6	top	pos	211	1	469	pr6exp1	1	-0.70973	2.67	-1.03007	2.67	-0.80038	469
229	honesty	881	6	bottom	pos	221	1	469	pr6exp3	1	-0.40039	2.67	-1.03007	2.67	-0.80038	469
373	confidence	956	6	top	pos	211	1	469	pr6exp2	1	-0.25806	2.67	-1.03007	2.67	-0.80038	469
377	guilt	1518	6	bottom	Neg	222	1	469	pr6exp3	1	0.8085	2.67	-1.03007	2.67	-0.80038	469
24	acceptance	1998	0	top	pos	111	1	470	pr0exp4		1.71945	2.67	-1.02101	2.67	-0.79494	470
27	enjoyment	601	0	bottom	pos	121	1	470	pr0exp1		-0.93178	2.67	-1.02101	2.67	-0.79494	470
34	evil	565	0	top	Neg	112	1	470	pr0exp2		-1.0001	2.67	-1.02101	2.67	-0.79494	470
213	thief	662	0	bottom	Neg	122	1	470	pr0exp2		-0.81601	2.67	-1.02101	2.67	-0.79494	470
373	ignorance	713	0	bottom	Neg	122	1	470	pr0exp3		-0.71922	2.67	-1.02101	2.67	-0.79494	470
21	holiday	630	6	top	pos	211	1	470	pr6exp3	1	-0.87674	2.67	-1.02101	2.67	-0.79494	470
34	loneliness	717	6	top	Neg	212	1	470	pr6exp2	1	-0.71163	2.67	-1.02101	2.67	-0.79494	470
37	sickness	787	6	top	Neg	212	1	470	pr6exp2	1	-0.57879	2.67	-1.02101	2.67	-0.79494	470
41	suicide	779	6	bottom	Neg	222	1	470	pr6exp1	1	-0.59397	2.67	-1.02101	2.67	-0.79494	470
41	ignorance	833	6	top	Neg	212	1	470	pr6exp3	1	-0.49149	2.67	-1.02101	2.67	-0.79494	470
213	hug	686	6	bottom	pos	221	1	470	pr6exp1	0	-0.77046	2.67	-1.02101	2.67	-0.79494	470
213	confidence	647	6	bottom	pos	221	1	470	pr6exp2	1	-0.84448	2.67	-1.02101	2.67	-0.79494	470
214	heaven	994	6	bottom	pos	221	1	470	pr6exp1	1	-0.18594	2.67	-1.02101	2.67	-0.79494	470
218	delight	945	6	top	pos	211	1	470	pr6exp3	1	-0.27893	2.67	-1.02101	2.67	-0.79494	470
225	glory	648	6	bottom	pos	221	1	470	pr6exp4	1	-0.84258	2.67	-1.02101	2.67	-0.79494	470
229	bless	827	6	bottom	pos	221	1	470	pr6exp2	1	-0.50287	2.67	-1.02101	2.67	-0.79494	470
371	honesty	1270	6	top	pos	211	1	470	pr6exp3	0	0.33785	2.67	-1.02101	2.67	-0.79494	470
373	joy	1127	6	top	pos	211	1	470	pr6exp4	0	0.06647	2.67	-1.02101	2.67	-0.79494	470
373	acceptance	757	6	bottom	pos	221	1	470	pr6exp4	0	-0.63572	2.67	-1.02101	2.67	-0.79494	470
377	wedding	1269	6	bottom	pos	221	1	470	pr6exp2	0	0.33595	2.67	-1.02101	2.67	-0.79494	470
13	excellence	716	0	top	pos	111	1	471	pr0exp1		-0.71353	2.67	-1.01197	2.67	-0.78951	471
17	selfishness	1363	0	bottom	Neg	122	1	471	pr0exp1		0.51435	2.67	-1.01197	2.67	-0.78951	471
21	poverty	755	0	top	Neg	112	1	471	pr0exp3		-0.63951	2.67	-1.01197	2.67	-0.78951	471
22	punishment	806	0	bottom	Neg	122	1	471	pr0exp2		-0.54273	2.67	-1.01197	2.67	-0.78951	471
38	failure	611	0	top	Neg	112	1	471	pr0exp3		-0.9128	2.67	-1.01197	2.67	-0.78951	471
40	stress	1052	0	bottom	Neg	122	1	471	pr0exp4		-0.07587	2.67	-1.01197	2.67	-0.78951	471
213	tragedy	871	0	top	Neg	112	1	471	pr0exp3		-0.41937	2.67	-1.01197	2.67	-0.78951	471
213	death	556	0	bottom	Neg	122	1	471	pr0exp4		-1.01718	2.67	-1.01197	2.67	-0.78951	471
214	birthday	1083	0	bottom	pos	121	1	471	pr0exp2		-0.01704	2.67	-1.01197	2.67	-0.78951	471
217	honesty	725	0	bottom	pos	121	1	471	pr0exp3		-0.69645	2.67	-1.01197	2.67	-0.78951	471
218	vacation	771	0	bottom	pos	121	1	471	pr0exp4		-0.60915	2.67	-1.01197	2.67	-0.78951	471
229	bless	1084	0	top	pos	111	1	471	pr0exp2		-0.01514	2.67	-1.01197	2.67	-0.78951	471
376	welfare	1292	0	bottom	pos	121	1	471	pr0exp4		0.3796	2.67	-1.01197	2.67	-0.78951	471
7	acceptance	678	6	top	pos	211	1	471	pr6exp4	1	-0.78565	2.67	-1.01197	2.67	-0.78951	471
23	health	2424	6	top	pos	211	1	471	pr6exp3	1	2.52791	2.67	-1.01197	2.67	-0.78951	471
40	hell	1003	6	bottom	Neg	222	1	471	pr6exp4	1	-0.16886	2.67	-1.01197	2.67	-0.78951	471
41	accident	748	6	top	Neg	212	1	471	pr6exp1	1	-0.6528	2.67	-1.01197	2.67	-0.78951	471
213	joy	816	6	bottom	pos	221	1	471	pr6exp4	1	-0.52375	2.67	-1.01197	2.67	-0.78951	471
218	achievement	733	6	bottom	pos	221	1	471	pr6exp4	1	-0.68127	2.67	-1.01197	2.67	-0.78951	471
218	glory	1081	6	bottom	pos	221	1	471	pr6exp4	1	-0.02083	2.67	-1.01197	2.67	-0.78951	471
219	welfare	848	6	top	pos	211	1	471	pr6exp4	1	-0.46302	2.67	-1.01197	2.67	-0.78951	471
225	improvement	714	6	top	pos	211	1	471	pr6exp2	1	-0.71732	2.67	-1.01197	2.67	-0.78951	471
229	discomfort	862	6	top	Neg	212	1	471	pr6exp4	0	-0.43645	2.67	-1.01197	2.67	-0.78951	471
1	loyalty	1540	0	top	pos	111	1	472	pr0exp2		0.85026	2.67	-1.00294	2.67	-0.78407	472
2	murderer	620	0	top	Neg	112	1	472	pr0exp1		-0.89572	2.67	-1.00294	2.67	-0.78407	472
3	injury	764	0	bottom	Neg	122	1	472	pr0exp2		-0.62243	2.67	-1.00294	2.67	-0.78407	472
8	liberty	1207	0	top	pos	111	1	472	pr0exp2		0.21829	2.67	-1.00294	2.67	-0.78407	472
21	murderer	741	0	top	Neg	112	1	472	pr0exp1		-0.66608	2.67	-1.00294	2.67	-0.78407	472
22	beach	1136	0	top	pos	111	1	472	pr0exp2		0.08355	2.67	-1.00294	2.67	-0.78407	472
24	comfort	1102	0	top	pos	111	1	472	pr0exp1		0.01902	2.67	-1.00294	2.67	-0.78407	472
27	discomfort	901	0	bottom	Neg	122	1	472	pr0exp4		-0.36244	2.67	-1.00294	2.67	-0.78407	472
28	joy	907	0	bottom	pos	121	1	472	pr0exp4		-0.35105	2.67	-1.00294	2.67	-0.78407	472
29	punishment	703	0	bottom	Neg	122	1	472	pr0exp2		-0.7382	2.67	-1.00294	2.67	-0.78407	472
39	comfort	958	0	top	pos	111	1	472	pr0exp1		-0.25426	2.67	-1.00294	2.67	-0.78407	472
40	health	874	0	bottom	pos	121	1	472	pr0exp3		-0.41368	2.67	-1.00294	2.67	-0.78407	472
227	achievement	791	0	bottom	pos	121	1	472	pr0exp4		-0.57119	2.67	-1.00294	2.67	-0.78407	472
376	theft	746	0	top	Neg	112	1	472	pr0exp3		-0.65659	2.67	-1.00294	2.67	-0.78407	472
1	evil	1180	6	bottom	Neg	222	1	472	pr6exp2	1	0.16705	2.67	-1.00294	2.67	-0.78407	472
30	stress	762	6	bottom	Neg	222	1	472	pr6exp4	1	-0.62623	2.67	-1.00294	2.67	-0.78407	472
213	starving	762	6	top	Neg	212	1	472	pr6exp4	1	-0.62623	2.67	-1.00294	2.67	-0.78407	472
214	bless	1517	6	bottom	pos	221	1	472	pr6exp2	1	0.80661	2.67	-1.00294	2.67	-0.78407	472
219	funeral	877	6	top	Neg	212	1	472	pr6exp2	1	-0.40798	2.67	-1.00294	2.67	-0.78407	472
376	anger	781	6	bottom	Neg	222	1	472	pr6exp1	0	-0.59017	2.67	-1.00294	2.67	-0.78407	472
376	starving	1841	6	bottom	Neg	222	1	472	pr6exp4	1	1.42149	2.67	-1.00294	2.67	-0.78407	472
1	fault	969	0	top	Neg	112	1	473	pr0exp1		-0.23339	2.67	-0.99394	2.67	-0.77863	473
7	poverty	690	0	bottom	Neg	122	1	473	pr0exp3		-0.76287	2.67	-0.99394	2.67	-0.77863	473
8	wedding	1244	0	top	pos	111	1	473	pr0exp2		0.28851	2.67	-0.99394	2.67	-0.77863	473
18	excitement	1556	0	top	pos	111	1	473	pr0exp4		0.88062	2.67	-0.99394	2.67	-0.77863	473
22	acceptance	828	0	top	pos	111	1	473	pr0exp4		-0.50098	2.67	-0.99394	2.67	-0.77863	473
24	joy	629	0	bottom	pos	121	1	473	pr0exp4		-0.87864	2.67	-0.99394	2.67	-0.77863	473
27	theft	1124	0	top	Neg	112	1	473	pr0exp3		0.06077	2.67	-0.99394	2.67	-0.77863	473
41	cancer	982	0	bottom	Neg	122	1	473	pr0exp2		-0.20871	2.67	-0.99394	2.67	-0.77863	473
41	holiday	789	0	top	pos	111	1	473	pr0exp3		-0.57499	2.67	-0.99394	2.67	-0.77863	473
217	wisdom	739	0	top	pos	111	1	473	pr0exp3		-0.66988	2.67	-0.99394	2.67	-0.77863	473
227	hunger	1030	0	top	Neg	112	1	473	pr0exp4		-0.11762	2.67	-0.99394	2.67	-0.77863	473
374	loyalty	965	0	top	pos	111	1	473	pr0exp2		-0.24098	2.67	-0.99394	2.67	-0.77863	473
376	loyalty	1408	0	top	pos	111	1	473	pr0exp2		0.59975	2.67	-0.99394	2.67	-0.77863	473
7	injury	595	6	top	Neg	212	1	473	pr6exp2	1	-0.94316	2.67	-0.99394	2.67	-0.77863	473
10	death	801	6	top	Neg	212	1	473	pr6exp4	1	-0.55222	2.67	-0.99394	2.67	-0.77863	473
29	passion	1652	6	bottom	pos	221	1	473	pr6exp2	1	1.06281	2.67	-0.99394	2.67	-0.77863	473
29	humor	708	6	bottom	pos	221	1	473	pr6exp4	0	-0.72871	2.67	-0.99394	2.67	-0.77863	473
36	selfishness	789	6	bottom	Neg	222	1	473	pr6exp1	1	-0.57499	2.67	-0.99394	2.67	-0.77863	473
39	wedding	918	6	bottom	pos	221	1	473	pr6exp2	0	-0.33017	2.67	-0.99394	2.67	-0.77863	473
373	stress	647	6	top	Neg	212	1	473	pr6exp4	0	-0.84448	2.67	-0.99394	2.67	-0.77863	473
1	killer	985	0	top	Neg	112	1	474	pr0exp3		-0.20302	2.68	-0.98496	2.68	-0.7732	474
2	killer	1536	0	top	Neg	112	1	474	pr0exp3		0.84266	2.68	-0.98496	2.68	-0.7732	474
11	fear	829	0	bottom	Neg	122	1	474	pr0exp4		-0.49908	2.68	-0.98496	2.68	-0.7732	474
13	welfare	2218	0	bottom	pos	121	1	474	pr0exp4		2.13696	2.68	-0.98496	2.68	-0.7732	474
21	hunger	2090	0	top	Neg	112	1	474	pr0exp4		1.89404	2.68	-0.98496	2.68	-0.7732	474
22	vacation	1264	0	bottom	pos	121	1	474	pr0exp4		0.32646	2.68	-0.98496	2.68	-0.7732	474
25	hope	1077	0	top	pos	111	1	474	pr0exp4		-0.02842	2.68	-0.98496	2.68	-0.7732	474
30	optimism	1038	0	top	pos	111	1	474	pr0exp1		-0.10244	2.68	-0.98496	2.68	-0.7732	474
38	excellence	2204	0	top	pos	111	1	474	pr0exp1		2.11039	2.68	-0.98496	2.68	-0.7732	474
39	wealth	844	0	top	pos	111	1	474	pr0exp3		-0.47061	2.68	-0.98496	2.68	-0.7732	474
41	champion	821	0	bottom	pos	121	1	474	pr0exp3		-0.51426	2.68	-0.98496	2.68	-0.7732	474
213	enjoyment	585	0	bottom	pos	121	1	474	pr0exp1		-0.96214	2.68	-0.98496	2.68	-0.7732	474
217	theft	663	0	bottom	Neg	122	1	474	pr0exp3		-0.81411	2.68	-0.98496	2.68	-0.7732	474
376	failure	914	0	bottom	Neg	122	1	474	pr0exp3		-0.33777	2.68	-0.98496	2.68	-0.7732	474
2	success	1254	6	top	pos	211	1	474	pr6exp1	1	0.30749	2.68	-0.98496	2.68	-0.7732	474
18	enjoyment	1423	6	bottom	pos	221	1	474	pr6exp1	0	0.62821	2.68	-0.98496	2.68	-0.7732	474
27	success	842	6	bottom	pos	221	1	474	pr6exp1	1	-0.47441	2.68	-0.98496	2.68	-0.7732	474
28	trouble	881	6	bottom	Neg	222	1	474	pr6exp1	0	-0.40039	2.68	-0.98496	2.68	-0.7732	474
28	delight	804	6	top	pos	211	1	474	pr6exp3	1	-0.54652	2.68	-0.98496	2.68	-0.7732	474
36	cancer	906	6	top	Neg	212	1	474	pr6exp2	1	-0.35295	2.68	-0.98496	2.68	-0.7732	474
37	devil	674	6	top	Neg	212	1	474	pr6exp1	1	-0.79324	2.68	-0.98496	2.68	-0.7732	474
217	hell	773	6	top	Neg	212	1	474	pr6exp4	1	-0.60535	2.68	-0.98496	2.68	-0.7732	474
218	wealth	619	6	bottom	pos	221	1	474	pr6exp3	1	-0.89762	2.68	-0.98496	2.68	-0.7732	474
1	tragedy	1162	0	top	Neg	112	1	475	pr0exp3		0.13289	2.68	-0.97599	2.68	-0.76776	475
8	birthday	649	0	bottom	pos	121	1	475	pr0exp2		-0.84068	2.68	-0.97599	2.68	-0.76776	475
13	talent	890	0	top	pos	111	1	475	pr0exp3		-0.38331	2.68	-0.97599	2.68	-0.76776	475
27	holiday	1373	0	bottom	pos	121	1	475	pr0exp3		0.53332	2.68	-0.97599	2.68	-0.76776	475
37	loneliness	1220	0	top	Neg	112	1	475	pr0exp2		0.24296	2.68	-0.97599	2.68	-0.76776	475
38	pollution	2669	0	top	Neg	112	1	475	pr0exp4		2.99287	2.68	-0.97599	2.68	-0.76776	475
39	disaster	863	0	bottom	Neg	122	1	475	pr0exp1		-0.43455	2.68	-0.97599	2.68	-0.76776	475
214	loneliness	1153	0	bottom	Neg	122	1	475	pr0exp2		0.11581	2.68	-0.97599	2.68	-0.76776	475
218	disaster	919	0	bottom	Neg	122	1	475	pr0exp1		-0.32828	2.68	-0.97599	2.68	-0.76776	475
228	enjoyment	833	0	top	pos	111	1	475	pr0exp1		-0.49149	2.68	-0.97599	2.68	-0.76776	475
229	health	673	0	top	pos	111	1	475	pr0exp3		-0.79513	2.68	-0.97599	2.68	-0.76776	475
376	evil	1046	0	bottom	Neg	122	1	475	pr0exp2		-0.08726	2.68	-0.97599	2.68	-0.76776	475
7	suicide	816	6	bottom	Neg	222	1	475	pr6exp1	1	-0.52375	2.68	-0.97599	2.68	-0.76776	475
11	reward	799	6	top	pos	211	1	475	pr6exp3	1	-0.55601	2.68	-0.97599	2.68	-0.76776	475
21	adventure	903	6	bottom	pos	221	1	475	pr6exp1	1	-0.35864	2.68	-0.97599	2.68	-0.76776	475
21	desire	935	6	bottom	pos	221	1	475	pr6exp3	1	-0.29791	2.68	-0.97599	2.68	-0.76776	475
24	destruction	733	6	top	Neg	212	1	475	pr6exp3	1	-0.68127	2.68	-0.97599	2.68	-0.76776	475
27	crisis	1262	6	bottom	Neg	222	1	475	pr6exp3	1	0.32267	2.68	-0.97599	2.68	-0.76776	475
28	loyalty	799	6	top	pos	211	1	475	pr6exp2	1	-0.55601	2.68	-0.97599	2.68	-0.76776	475
29	miracle	906	6	bottom	pos	221	1	475	pr6exp4	0	-0.35295	2.68	-0.97599	2.68	-0.76776	475
36	angel	540	6	bottom	pos	221	1	475	pr6exp4	1	-1.04754	2.68	-0.97599	2.68	-0.76776	475
229	wealth	769	6	bottom	pos	221	1	475	pr6exp3	1	-0.61295	2.68	-0.97599	2.68	-0.76776	475
371	angel	719	6	bottom	pos	221	1	475	pr6exp4	1	-0.70784	2.68	-0.97599	2.68	-0.76776	475
373	success	805	6	top	pos	211	1	475	pr6exp1	1	-0.54462	2.68	-0.97599	2.68	-0.76776	475
380	crisis	1194	6	bottom	Neg	222	1	475	pr6exp3	1	0.19362	2.68	-0.97599	2.68	-0.76776	475
1	honesty	1508	0	bottom	pos	121	1	476	pr0exp3		0.78953	2.68	-0.96705	2.68	-0.76232	476
7	adventure	822	0	top	pos	111	1	476	pr0exp1		-0.51236	2.68	-0.96705	2.68	-0.76232	476
10	improvement	1398	0	bottom	pos	121	1	476	pr0exp2		0.58077	2.68	-0.96705	2.68	-0.76232	476
10	honesty	809	0	top	pos	111	1	476	pr0exp3		-0.53703	2.68	-0.96705	2.68	-0.76232	476
10	guilt	1127	0	bottom	Neg	122	1	476	pr0exp3		0.06647	2.68	-0.96705	2.68	-0.76232	476
27	selfishness	1038	0	top	Neg	112	1	476	pr0exp1		-0.10244	2.68	-0.96705	2.68	-0.76232	476
27	loyalty	713	0	top	pos	111	1	476	pr0exp2		-0.71922	2.68	-0.96705	2.68	-0.76232	476
27	starving	995	0	top	Neg	112	1	476	pr0exp4		-0.18404	2.68	-0.96705	2.68	-0.76232	476
28	disappointment	930	0	bottom	Neg	122	1	476	pr0exp1		-0.3074	2.68	-0.96705	2.68	-0.76232	476
40	nightmare	951	0	top	Neg	112	1	476	pr0exp2		-0.26755	2.68	-0.96705	2.68	-0.76232	476
227	wealth	815	0	bottom	pos	121	1	476	pr0exp3		-0.52565	2.68	-0.96705	2.68	-0.76232	476
2	funeral	921	6	bottom	Neg	222	1	476	pr6exp2	1	-0.32448	2.68	-0.96705	2.68	-0.76232	476
8	selfishness	676	6	bottom	Neg	222	1	476	pr6exp1	1	-0.78944	2.68	-0.96705	2.68	-0.76232	476
11	fault	687	6	top	Neg	212	1	476	pr6exp1	1	-0.76856	2.68	-0.96705	2.68	-0.76232	476
27	holiday	807	6	top	pos	211	1	476	pr6exp3	1	-0.54083	2.68	-0.96705	2.68	-0.76232	476
28	vacation	1222	6	top	pos	211	1	476	pr6exp4	1	0.24676	2.68	-0.96705	2.68	-0.76232	476
38	birthday	1158	6	bottom	pos	221	1	476	pr6exp2	1	0.1253	2.68	-0.96705	2.68	-0.76232	476
40	champion	685	6	bottom	pos	221	1	476	pr6exp3	0	-0.77236	2.68	-0.96705	2.68	-0.76232	476
214	loyalty	820	6	top	pos	211	1	476	pr6exp2	1	-0.51616	2.68	-0.96705	2.68	-0.76232	476
218	kindness	756	6	top	pos	211	1	476	pr6exp3	1	-0.63762	2.68	-0.96705	2.68	-0.76232	476
371	sweetheart	1254	6	bottom	pos	221	1	476	pr6exp2	1	0.30749	2.68	-0.96705	2.68	-0.76232	476
371	confidence	627	6	bottom	pos	221	1	476	pr6exp2	1	-0.88243	2.68	-0.96705	2.68	-0.76232	476
373	headache	902	6	bottom	Neg	222	1	476	pr6exp4	0	-0.36054	2.68	-0.96705	2.68	-0.76232	476
376	excitement	840	6	top	pos	211	1	476	pr6exp4	1	-0.4782	2.68	-0.96705	2.68	-0.76232	476
376	hell	870	6	bottom	Neg	222	1	476	pr6exp4	1	-0.42127	2.68	-0.96705	2.68	-0.76232	476
1	funeral	1568	0	top	Neg	112	1	477	pr0exp2		0.90339	2.68	-0.95812	2.68	-0.75688	477
1	angel	1290	0	top	pos	111	1	477	pr0exp4		0.37581	2.68	-0.95812	2.68	-0.75688	477
21	devil	567	0	top	Neg	112	1	477	pr0exp1		-0.9963	2.68	-0.95812	2.68	-0.75688	477
21	disappointment	730	0	top	Neg	112	1	477	pr0exp1		-0.68696	2.68	-0.95812	2.68	-0.75688	477
21	wedding	931	0	bottom	pos	121	1	477	pr0exp2		-0.3055	2.68	-0.95812	2.68	-0.75688	477
24	pain	839	0	top	Neg	112	1	477	pr0exp4		-0.4801	2.68	-0.95812	2.68	-0.75688	477
40	suicide	969	0	top	Neg	112	1	477	pr0exp1		-0.23339	2.68	-0.95812	2.68	-0.75688	477
217	miracle	916	0	top	pos	111	1	477	pr0exp4		-0.33397	2.68	-0.95812	2.68	-0.75688	477
218	comfort	643	0	top	pos	111	1	477	pr0exp1		-0.85207	2.68	-0.95812	2.68	-0.75688	477
219	health	871	0	bottom	pos	121	1	477	pr0exp3		-0.41937	2.68	-0.95812	2.68	-0.75688	477
229	headache	1099	0	top	Neg	112	1	477	pr0exp4		0.01333	2.68	-0.95812	2.68	-0.75688	477
371	humor	696	0	top	pos	111	1	477	pr0exp4		-0.75148	2.68	-0.95812	2.68	-0.75688	477
2	bless	1121	6	bottom	pos	221	1	477	pr6exp2	1	0.05508	2.68	-0.95812	2.68	-0.75688	477
8	bless	908	6	bottom	pos	221	1	477	pr6exp2	1	-0.34915	2.68	-0.95812	2.68	-0.75688	477
17	illness	967	6	top	Neg	212	1	477	pr6exp3	1	-0.23718	2.68	-0.95812	2.68	-0.75688	477
21	bankrupt	968	6	top	Neg	212	1	477	pr6exp4	1	-0.23528	2.68	-0.95812	2.68	-0.75688	477
23	passion	1386	6	bottom	pos	221	1	477	pr6exp2	1	0.55799	2.68	-0.95812	2.68	-0.75688	477
27	suicide	1003	6	bottom	Neg	222	1	477	pr6exp1	1	-0.16886	2.68	-0.95812	2.68	-0.75688	477
28	confidence	764	6	top	pos	211	1	477	pr6exp2	1	-0.62243	2.68	-0.95812	2.68	-0.75688	477
37	hug	1005	6	top	pos	211	1	477	pr6exp1	1	-0.16507	2.68	-0.95812	2.68	-0.75688	477
40	funeral	770	6	top	Neg	212	1	477	pr6exp2	1	-0.61105	2.68	-0.95812	2.68	-0.75688	477
40	birthday	877	6	bottom	pos	221	1	477	pr6exp2	1	-0.40798	2.68	-0.95812	2.68	-0.75688	477
41	victory	689	6	top	pos	211	1	477	pr6exp1	1	-0.76477	2.68	-0.95812	2.68	-0.75688	477
213	wedding	1086	6	top	pos	211	1	477	pr6exp2	1	-0.01134	2.68	-0.95812	2.68	-0.75688	477
217	wedding	769	6	top	pos	211	1	477	pr6exp2	1	-0.61295	2.68	-0.95812	2.68	-0.75688	477
1	liberty	1098	0	bottom	pos	121	1	478	pr0exp2		0.01143	2.68	-0.94921	2.68	-0.75145	478
30	disappointment	931	0	top	Neg	112	1	478	pr0exp1		-0.3055	2.68	-0.94921	2.68	-0.75145	478
30	sweetheart	1054	0	bottom	pos	121	1	478	pr0exp2		-0.07207	2.68	-0.94921	2.68	-0.75145	478
33	accident	1043	0	bottom	Neg	122	1	478	pr0exp1		-0.09295	2.68	-0.94921	2.68	-0.75145	478
213	pain	713	0	bottom	Neg	122	1	478	pr0exp4		-0.71922	2.68	-0.94921	2.68	-0.75145	478
376	nightmare	1791	0	top	Neg	112	1	478	pr0exp2		1.3266	2.68	-0.94921	2.68	-0.75145	478
376	ignorance	904	0	bottom	Neg	122	1	478	pr0exp3		-0.35674	2.68	-0.94921	2.68	-0.75145	478
1	wealth	1481	6	top	pos	211	1	478	pr6exp3	1	0.73829	2.68	-0.94921	2.68	-0.75145	478
2	hunger	1042	6	bottom	Neg	222	1	478	pr6exp4	1	-0.09485	2.68	-0.94921	2.68	-0.75145	478
8	wedding	689	6	bottom	pos	221	1	478	pr6exp2	1	-0.76477	2.68	-0.94921	2.68	-0.75145	478
11	accident	1151	6	top	Neg	212	1	478	pr6exp1	1	0.11201	2.68	-0.94921	2.68	-0.75145	478
11	kindness	931	6	bottom	pos	221	1	478	pr6exp3	1	-0.3055	2.68	-0.94921	2.68	-0.75145	478
13	liberty	2294	6	top	pos	211	1	478	pr6exp2	1	2.28119	2.68	-0.94921	2.68	-0.75145	478
23	wedding	1221	6	top	pos	211	1	478	pr6exp2	1	0.24486	2.68	-0.94921	2.68	-0.75145	478
27	victory	1213	6	bottom	pos	221	1	478	pr6exp1	1	0.22968	2.68	-0.94921	2.68	-0.75145	478
30	excellence	847	6	top	pos	211	1	478	pr6exp1	1	-0.46492	2.68	-0.94921	2.68	-0.75145	478
33	sickness	1077	6	top	Neg	212	1	478	pr6exp2	1	-0.02842	2.68	-0.94921	2.68	-0.75145	478
34	mistake	878	6	top	Neg	212	1	478	pr6exp3	1	-0.40609	2.68	-0.94921	2.68	-0.75145	478
36	kindness	682	6	bottom	pos	221	1	478	pr6exp3	1	-0.77805	2.68	-0.94921	2.68	-0.75145	478
218	excellence	966	6	top	pos	211	1	478	pr6exp1	1	-0.23908	2.68	-0.94921	2.68	-0.75145	478
374	miracle	1219	6	bottom	pos	221	1	478	pr6exp4	1	0.24106	2.68	-0.94921	2.68	-0.75145	478
27	ignorance	1952	0	bottom	Neg	122	1	479	pr0exp3		1.63215	2.68	-0.94032	2.68	-0.74601	479
39	killer	877	0	top	Neg	112	1	479	pr0exp3		-0.40798	2.68	-0.94032	2.68	-0.74601	479
213	injury	679	0	top	Neg	112	1	479	pr0exp2		-0.78375	2.68	-0.94032	2.68	-0.74601	479
218	champion	1100	0	bottom	pos	121	1	479	pr0exp3		0.01523	2.68	-0.94032	2.68	-0.74601	479
218	miracle	912	0	bottom	pos	121	1	479	pr0exp4		-0.34156	2.68	-0.94032	2.68	-0.74601	479
227	welfare	1192	0	bottom	pos	121	1	479	pr0exp4		0.18982	2.68	-0.94032	2.68	-0.74601	479
227	pain	780	0	bottom	Neg	122	1	479	pr0exp4		-0.59207	2.68	-0.94032	2.68	-0.74601	479
229	honey	593	0	top	pos	111	1	479	pr0exp1		-0.94696	2.68	-0.94032	2.68	-0.74601	479
376	loneliness	1518	0	top	Neg	112	1	479	pr0exp2		0.8085	2.68	-0.94032	2.68	-0.74601	479
8	fault	633	6	top	Neg	212	1	479	pr6exp1	1	-0.87105	2.68	-0.94032	2.68	-0.74601	479
8	kiss	576	6	bottom	pos	221	1	479	pr6exp1	1	-0.97922	2.68	-0.94032	2.68	-0.74601	479
13	kiss	977	6	top	pos	211	1	479	pr6exp1	1	-0.2182	2.68	-0.94032	2.68	-0.74601	479
34	comfort	950	6	top	pos	211	1	479	pr6exp1	1	-0.26944	2.68	-0.94032	2.68	-0.74601	479
36	birthday	687	6	bottom	pos	221	1	479	pr6exp2	1	-0.76856	2.68	-0.94032	2.68	-0.74601	479
229	stress	1020	6	top	Neg	212	1	479	pr6exp4	0	-0.1366	2.68	-0.94032	2.68	-0.74601	479
376	victory	1774	6	bottom	pos	221	1	479	pr6exp1	0	1.29434	2.68	-0.94032	2.68	-0.74601	479
21	loss	706	0	bottom	Neg	122	1	480	pr0exp2		-0.73251	2.68	-0.93145	2.68	-0.74057	480
22	confidence	732	0	bottom	pos	121	1	480	pr0exp2		-0.68316	2.68	-0.93145	2.68	-0.74057	480
27	disaster	1949	0	top	Neg	112	1	480	pr0exp1		1.62645	2.68	-0.93145	2.68	-0.74057	480
37	depression	1015	0	top	Neg	112	1	480	pr0exp3		-0.14609	2.68	-0.93145	2.68	-0.74057	480
39	birthday	963	0	bottom	pos	121	1	480	pr0exp2		-0.24477	2.68	-0.93145	2.68	-0.74057	480
40	passion	799	0	top	pos	111	1	480	pr0exp2		-0.55601	2.68	-0.93145	2.68	-0.74057	480
40	achievement	803	0	bottom	pos	121	1	480	pr0exp4		-0.54842	2.68	-0.93145	2.68	-0.74057	480
41	devil	834	0	bottom	Neg	122	1	480	pr0exp1		-0.48959	2.68	-0.93145	2.68	-0.74057	480
41	humor	844	0	bottom	pos	121	1	480	pr0exp4		-0.47061	2.68	-0.93145	2.68	-0.74057	480
218	depression	645	0	bottom	Neg	122	1	480	pr0exp3		-0.84827	2.68	-0.93145	2.68	-0.74057	480
218	stress	696	0	top	Neg	112	1	480	pr0exp4		-0.75148	2.68	-0.93145	2.68	-0.74057	480
376	dirt	1330	0	top	Neg	112	1	480	pr0exp2		0.45172	2.68	-0.93145	2.68	-0.74057	480
376	bless	860	0	bottom	pos	121	1	480	pr0exp2		-0.44025	2.68	-0.93145	2.68	-0.74057	480
1	poverty	1413	6	bottom	Neg	222	1	480	pr6exp3	1	0.60924	2.68	-0.93145	2.68	-0.74057	480
13	delight	1333	6	bottom	pos	221	1	480	pr6exp3	1	0.45741	2.68	-0.93145	2.68	-0.74057	480
23	welfare	1524	6	top	pos	211	1	480	pr6exp4	1	0.81989	2.68	-0.93145	2.68	-0.74057	480
27	nightmare	774	6	bottom	Neg	222	1	480	pr6exp2	1	-0.60346	2.68	-0.93145	2.68	-0.74057	480
28	wisdom	743	6	top	pos	211	1	480	pr6exp3	1	-0.66229	2.68	-0.93145	2.68	-0.74057	480
33	angel	1739	6	bottom	pos	221	1	480	pr6exp4	1	1.22792	2.68	-0.93145	2.68	-0.74057	480
37	angel	736	6	top	pos	211	1	480	pr6exp4	1	-0.67557	2.68	-0.93145	2.68	-0.74057	480
40	evil	1062	6	top	Neg	212	1	480	pr6exp2	1	-0.05689	2.68	-0.93145	2.68	-0.74057	480
41	hope	806	6	top	pos	211	1	480	pr6exp4	1	-0.54273	2.68	-0.93145	2.68	-0.74057	480
213	suicide	753	6	top	Neg	212	1	480	pr6exp1	0	-0.64331	2.68	-0.93145	2.68	-0.74057	480
213	cancer	781	6	bottom	Neg	222	1	480	pr6exp2	1	-0.59017	2.68	-0.93145	2.68	-0.74057	480
213	failure	572	6	bottom	Neg	222	1	480	pr6exp3	1	-0.98681	2.68	-0.93145	2.68	-0.74057	480
217	humor	904	6	bottom	pos	221	1	480	pr6exp4	1	-0.35674	2.68	-0.93145	2.68	-0.74057	480
371	hug	895	6	bottom	pos	221	1	480	pr6exp1	1	-0.37382	2.68	-0.93145	2.68	-0.74057	480
1	disappointment	987	0	top	Neg	112	1	481	pr0exp1		-0.19923	2.68	-0.9226	2.68	-0.73514	481
1	disaster	2394	0	bottom	Neg	122	1	481	pr0exp1		2.47097	2.68	-0.9226	2.68	-0.73514	481
2	mistake	1574	0	bottom	Neg	122	1	481	pr0exp3		0.91478	2.68	-0.9226	2.68	-0.73514	481
8	comfort	625	0	top	pos	111	1	481	pr0exp1		-0.88623	2.68	-0.9226	2.68	-0.73514	481
10	cancer	976	0	top	Neg	112	1	481	pr0exp2		-0.2201	2.68	-0.9226	2.68	-0.73514	481
11	greed	803	0	bottom	Neg	122	1	481	pr0exp2		-0.54842	2.68	-0.9226	2.68	-0.73514	481
13	passion	2110	0	top	pos	111	1	481	pr0exp2		1.932	2.68	-0.9226	2.68	-0.73514	481
21	health	564	0	bottom	pos	121	1	481	pr0exp3		-1.00199	2.68	-0.9226	2.68	-0.73514	481
27	angel	1316	0	top	pos	111	1	481	pr0exp4		0.42515	2.68	-0.9226	2.68	-0.73514	481
33	kiss	980	0	bottom	pos	121	1	481	pr0exp1		-0.21251	2.68	-0.9226	2.68	-0.73514	481
34	greed	758	0	top	Neg	112	1	481	pr0exp2		-0.63382	2.68	-0.9226	2.68	-0.73514	481
40	welfare	1386	0	bottom	pos	121	1	481	pr0exp4		0.55799	2.68	-0.9226	2.68	-0.73514	481
41	hunger	1297	0	bottom	Neg	122	1	481	pr0exp4		0.38909	2.68	-0.9226	2.68	-0.73514	481
217	champion	809	0	top	pos	111	1	481	pr0exp3		-0.53703	2.68	-0.9226	2.68	-0.73514	481
225	health	884	0	top	pos	111	1	481	pr0exp3		-0.3947	2.68	-0.9226	2.68	-0.73514	481
229	trouble	834	0	top	Neg	112	1	481	pr0exp1		-0.48959	2.68	-0.9226	2.68	-0.73514	481
1	humor	937	6	bottom	pos	221	1	481	pr6exp4	1	-0.29412	2.68	-0.9226	2.68	-0.73514	481
17	kiss	1111	6	top	pos	211	1	481	pr6exp1	1	0.0361	2.68	-0.9226	2.68	-0.73514	481
18	angel	1271	6	top	pos	211	1	481	pr6exp4	1	0.33975	2.68	-0.9226	2.68	-0.73514	481
27	hope	584	6	bottom	pos	221	1	481	pr6exp4	1	-0.96404	2.68	-0.9226	2.68	-0.73514	481
227	joy	848	6	bottom	pos	221	1	481	pr6exp4	0	-0.46302	2.68	-0.9226	2.68	-0.73514	481
229	dirt	828	6	bottom	Neg	222	1	481	pr6exp2	1	-0.50098	2.68	-0.9226	2.68	-0.73514	481
377	wisdom	1382	6	top	pos	211	1	481	pr6exp3	1	0.5504	2.68	-0.9226	2.68	-0.73514	481
1	destruction	1874	0	top	Neg	112	1	482	pr0exp3		1.48412	2.68	-0.91376	2.68	-0.7297	482
1	achievement	1659	0	bottom	pos	121	1	482	pr0exp4		1.07609	2.68	-0.91376	2.68	-0.7297	482
11	miracle	864	0	top	pos	111	1	482	pr0exp4		-0.43265	2.68	-0.91376	2.68	-0.7297	482
13	humor	2249	0	top	pos	111	1	482	pr0exp4		2.19579	2.68	-0.91376	2.68	-0.7297	482
23	hug	1435	0	top	pos	111	1	482	pr0exp1		0.65099	2.68	-0.91376	2.68	-0.7297	482
26	miracle	1183	0	bottom	pos	121	1	482	pr0exp4		0.17274	2.68	-0.91376	2.68	-0.7297	482
35	hug	759	0	bottom	pos	121	1	482	pr0exp1		-0.63192	2.68	-0.91376	2.68	-0.7297	482
37	injury	693	0	bottom	Neg	122	1	482	pr0exp2		-0.75718	2.68	-0.91376	2.68	-0.7297	482
40	heaven	782	0	bottom	pos	121	1	482	pr0exp1		-0.58827	2.68	-0.91376	2.68	-0.7297	482
218	bless	694	0	top	pos	111	1	482	pr0exp2		-0.75528	2.68	-0.91376	2.68	-0.7297	482
227	vacation	988	0	top	pos	111	1	482	pr0exp4		-0.19733	2.68	-0.91376	2.68	-0.7297	482
377	loyalty	1469	0	bottom	pos	121	1	482	pr0exp2		0.71551	2.68	-0.91376	2.68	-0.7297	482
7	success	677	6	bottom	pos	221	1	482	pr6exp1	1	-0.78754	2.68	-0.91376	2.68	-0.7297	482
26	enjoyment	627	6	bottom	pos	221	1	482	pr6exp1	0	-0.88243	2.68	-0.91376	2.68	-0.7297	482
34	poverty	901	6	bottom	Neg	222	1	482	pr6exp3	1	-0.36244	2.68	-0.91376	2.68	-0.7297	482
34	loser	1143	6	bottom	Neg	222	1	482	pr6exp4	1	0.09683	2.68	-0.91376	2.68	-0.7297	482
34	pollution	1034	6	bottom	Neg	222	1	482	pr6exp4	1	-0.11003	2.68	-0.91376	2.68	-0.7297	482
41	warmth	706	6	top	pos	211	1	482	pr6exp1	1	-0.73251	2.68	-0.91376	2.68	-0.7297	482
218	loneliness	1231	6	top	Neg	212	1	482	pr6exp2	1	0.26384	2.68	-0.91376	2.68	-0.7297	482
376	discomfort	1498	6	top	Neg	212	1	482	pr6exp4	1	0.77055	2.68	-0.91376	2.68	-0.7297	482
1	warmth	1324	0	top	pos	111	1	483	pr0exp1		0.44033	2.68	-0.90495	2.68	-0.72426	483
10	honey	848	0	top	pos	111	1	483	pr0exp1		-0.46302	2.68	-0.90495	2.68	-0.72426	483
24	hell	773	0	top	Neg	112	1	483	pr0exp4		-0.60535	2.68	-0.90495	2.68	-0.72426	483
26	success	807	0	bottom	pos	121	1	483	pr0exp1		-0.54083	2.68	-0.90495	2.68	-0.72426	483
27	poverty	855	0	bottom	Neg	122	1	483	pr0exp3		-0.44974	2.68	-0.90495	2.68	-0.72426	483
27	bankrupt	975	0	top	Neg	112	1	483	pr0exp4		-0.222	2.68	-0.90495	2.68	-0.72426	483
29	excitement	670	0	bottom	pos	121	1	483	pr0exp4		-0.80083	2.68	-0.90495	2.68	-0.72426	483
37	welfare	1035	0	top	pos	111	1	483	pr0exp4		-0.10813	2.68	-0.90495	2.68	-0.72426	483
41	kiss	810	0	top	pos	111	1	483	pr0exp1		-0.53514	2.68	-0.90495	2.68	-0.72426	483
229	crisis	890	0	top	Neg	112	1	483	pr0exp3		-0.38331	2.68	-0.90495	2.68	-0.72426	483
373	destruction	704	0	bottom	Neg	122	1	483	pr0exp3		-0.7363	2.68	-0.90495	2.68	-0.72426	483
376	pollution	1185	0	bottom	Neg	122	1	483	pr0exp4		0.17654	2.68	-0.90495	2.68	-0.72426	483
1	fault	689	6	bottom	Neg	222	1	483	pr6exp1	1	-0.76477	2.68	-0.90495	2.68	-0.72426	483
1	depression	1125	6	top	Neg	212	1	483	pr6exp3	1	0.06267	2.68	-0.90495	2.68	-0.72426	483
11	enjoyment	700	6	top	pos	211	1	483	pr6exp1	1	-0.74389	2.68	-0.90495	2.68	-0.72426	483
28	success	840	6	top	pos	211	1	483	pr6exp1	0	-0.4782	2.68	-0.90495	2.68	-0.72426	483
28	health	612	6	bottom	pos	221	1	483	pr6exp3	1	-0.9109	2.68	-0.90495	2.68	-0.72426	483
40	delight	1477	6	bottom	pos	221	1	483	pr6exp3	0	0.73069	2.68	-0.90495	2.68	-0.72426	483
41	respect	704	6	bottom	pos	221	1	483	pr6exp3	1	-0.7363	2.68	-0.90495	2.68	-0.72426	483
213	injury	732	6	bottom	Neg	222	1	483	pr6exp2	1	-0.68316	2.68	-0.90495	2.68	-0.72426	483
218	wisdom	604	6	top	pos	211	1	483	pr6exp3	1	-0.92608	2.68	-0.90495	2.68	-0.72426	483
218	joy	626	6	top	pos	211	1	483	pr6exp4	1	-0.88433	2.68	-0.90495	2.68	-0.72426	483
229	acceptance	789	6	bottom	pos	221	1	483	pr6exp4	0	-0.57499	2.68	-0.90495	2.68	-0.72426	483
376	heaven	971	6	top	pos	211	1	483	pr6exp1	0	-0.22959	2.68	-0.90495	2.68	-0.72426	483
376	wealth	1068	6	top	pos	211	1	483	pr6exp3	1	-0.0455	2.68	-0.90495	2.68	-0.72426	483
2	tragedy	1234	0	top	Neg	112	1	484	pr0exp3		0.26953	2.68	-0.89615	2.68	-0.71882	484
7	trouble	568	0	top	Neg	112	1	484	pr0exp1		-0.9944	2.68	-0.89615	2.68	-0.71882	484
8	sweetheart	1001	0	bottom	pos	121	1	484	pr0exp2		-0.17266	2.68	-0.89615	2.68	-0.71882	484
13	champion	796	0	top	pos	111	1	484	pr0exp3		-0.56171	2.68	-0.89615	2.68	-0.71882	484
21	headache	1275	0	bottom	Neg	122	1	484	pr0exp4		0.34734	2.68	-0.89615	2.68	-0.71882	484
23	miracle	1546	0	top	pos	111	1	484	pr0exp4		0.86164	2.68	-0.89615	2.68	-0.71882	484
34	funeral	686	0	top	Neg	112	1	484	pr0exp2		-0.77046	2.68	-0.89615	2.68	-0.71882	484
34	pride	617	0	bottom	pos	121	1	484	pr0exp2		-0.90141	2.68	-0.89615	2.68	-0.71882	484
38	mistake	1158	0	bottom	Neg	122	1	484	pr0exp3		0.1253	2.68	-0.89615	2.68	-0.71882	484
225	pride	1324	0	top	pos	111	1	484	pr0exp2		0.44033	2.68	-0.89615	2.68	-0.71882	484
229	sickness	771	0	bottom	Neg	122	1	484	pr0exp2		-0.60915	2.68	-0.89615	2.68	-0.71882	484
373	mistake	696	0	top	Neg	112	1	484	pr0exp3		-0.75148	2.68	-0.89615	2.68	-0.71882	484
2	sweetheart	1299	6	top	pos	211	1	484	pr6exp2	1	0.39289	2.68	-0.89615	2.68	-0.71882	484
22	improvement	849	6	top	pos	211	1	484	pr6exp2	1	-0.46112	2.68	-0.89615	2.68	-0.71882	484
27	devil	1420	6	top	Neg	212	1	484	pr6exp1	1	0.62252	2.68	-0.89615	2.68	-0.71882	484
29	stress	1180	6	bottom	Neg	222	1	484	pr6exp4	0	0.16705	2.68	-0.89615	2.68	-0.71882	484
34	reward	890	6	top	pos	211	1	484	pr6exp3	1	-0.38331	2.68	-0.89615	2.68	-0.71882	484
218	birthday	1061	6	top	pos	211	1	484	pr6exp2	1	-0.05879	2.68	-0.89615	2.68	-0.71882	484
218	paradise	812	6	bottom	pos	221	1	484	pr6exp4	1	-0.53134	2.68	-0.89615	2.68	-0.71882	484
380	paradise	1357	6	top	pos	211	1	484	pr6exp4	1	0.50296	2.68	-0.89615	2.68	-0.71882	484
1	improvement	1188	0	top	pos	111	1	485	pr0exp2		0.18223	2.69	-0.88737	2.69	-0.71339	485
22	welfare	1812	0	top	pos	111	1	485	pr0exp4		1.36646	2.69	-0.88737	2.69	-0.71339	485
32	guilt	1800	0	top	Neg	112	1	485	pr0exp3		1.34368	2.69	-0.88737	2.69	-0.71339	485
34	loss	623	0	bottom	Neg	122	1	485	pr0exp2		-0.89002	2.69	-0.88737	2.69	-0.71339	485
214	desire	1087	0	bottom	pos	121	1	485	pr0exp3		-0.00945	2.69	-0.88737	2.69	-0.71339	485
371	welfare	1249	0	bottom	pos	121	1	485	pr0exp4		0.298	2.69	-0.88737	2.69	-0.71339	485
376	confidence	1009	0	top	pos	111	1	485	pr0exp2		-0.15747	2.69	-0.88737	2.69	-0.71339	485
376	crisis	828	0	top	Neg	112	1	485	pr0exp3		-0.50098	2.69	-0.88737	2.69	-0.71339	485
1	nightmare	1968	6	top	Neg	212	1	485	pr6exp2	1	1.66251	2.69	-0.88737	2.69	-0.71339	485
7	loyalty	639	6	bottom	pos	221	1	485	pr6exp2	1	-0.85966	2.69	-0.88737	2.69	-0.71339	485
10	hell	1129	6	top	Neg	212	1	485	pr6exp4	1	0.07026	2.69	-0.88737	2.69	-0.71339	485
13	destruction	1998	6	bottom	Neg	222	1	485	pr6exp3	1	1.71945	2.69	-0.88737	2.69	-0.71339	485
17	glory	1411	6	top	pos	211	1	485	pr6exp4	0	0.60544	2.69	-0.88737	2.69	-0.71339	485
22	ignorance	727	6	bottom	Neg	222	1	485	pr6exp3	1	-0.69265	2.69	-0.88737	2.69	-0.71339	485
24	improvement	1277	6	top	pos	211	1	485	pr6exp2	1	0.35114	2.69	-0.88737	2.69	-0.71339	485
27	glory	901	6	top	pos	211	1	485	pr6exp4	1	-0.36244	2.69	-0.88737	2.69	-0.71339	485
30	heaven	768	6	bottom	pos	221	1	485	pr6exp1	1	-0.61484	2.69	-0.88737	2.69	-0.71339	485
37	delight	1066	6	top	pos	211	1	485	pr6exp3	1	-0.0493	2.69	-0.88737	2.69	-0.71339	485
37	vacation	809	6	top	pos	211	1	485	pr6exp4	1	-0.53703	2.69	-0.88737	2.69	-0.71339	485
376	destruction	1689	6	top	Neg	212	1	485	pr6exp3	1	1.13303	2.69	-0.88737	2.69	-0.71339	485
377	reward	984	6	bottom	pos	221	1	485	pr6exp3	1	-0.20492	2.69	-0.88737	2.69	-0.71339	485
7	punishment	710	0	top	Neg	112	1	486	pr0exp2		-0.72492	2.69	-0.87861	2.69	-0.70795	486
8	victory	685	0	bottom	pos	121	1	486	pr0exp1		-0.77236	2.69	-0.87861	2.69	-0.70795	486
8	guilt	955	0	top	Neg	112	1	486	pr0exp3		-0.25996	2.69	-0.87861	2.69	-0.70795	486
13	depression	906	0	bottom	Neg	122	1	486	pr0exp3		-0.35295	2.69	-0.87861	2.69	-0.70795	486
18	humor	1505	0	bottom	pos	121	1	486	pr0exp4		0.78383	2.69	-0.87861	2.69	-0.70795	486
21	loneliness	946	0	bottom	Neg	122	1	486	pr0exp2		-0.27704	2.69	-0.87861	2.69	-0.70795	486
28	nightmare	705	0	top	Neg	112	1	486	pr0exp2		-0.7344	2.69	-0.87861	2.69	-0.70795	486
28	humor	943	0	bottom	pos	121	1	486	pr0exp4		-0.28273	2.69	-0.87861	2.69	-0.70795	486
34	wedding	1143	0	bottom	pos	121	1	486	pr0exp2		0.09683	2.69	-0.87861	2.69	-0.70795	486
34	wealth	891	0	bottom	pos	121	1	486	pr0exp3		-0.38141	2.69	-0.87861	2.69	-0.70795	486
214	kiss	808	0	top	pos	111	1	486	pr0exp1		-0.53893	2.69	-0.87861	2.69	-0.70795	486
225	anger	782	0	top	Neg	112	1	486	pr0exp1		-0.58827	2.69	-0.87861	2.69	-0.70795	486
225	welfare	808	0	top	pos	111	1	486	pr0exp4		-0.53893	2.69	-0.87861	2.69	-0.70795	486
2	kiss	887	6	bottom	pos	221	1	486	pr6exp1	1	-0.38901	2.69	-0.87861	2.69	-0.70795	486
8	illness	1358	6	bottom	Neg	222	1	486	pr6exp3	1	0.50486	2.69	-0.87861	2.69	-0.70795	486
27	hunger	1649	6	top	Neg	212	1	486	pr6exp4	1	1.05712	2.69	-0.87861	2.69	-0.70795	486
213	depression	832	6	top	Neg	212	1	486	pr6exp3	1	-0.49338	2.69	-0.87861	2.69	-0.70795	486
227	bless	735	6	top	pos	211	1	486	pr6exp2	1	-0.67747	2.69	-0.87861	2.69	-0.70795	486
376	liberty	1680	6	top	pos	211	1	486	pr6exp2	1	1.11595	2.69	-0.87861	2.69	-0.70795	486
376	cancer	714	6	top	Neg	212	1	486	pr6exp2	1	-0.71732	2.69	-0.87861	2.69	-0.70795	486
7	murderer	657	0	bottom	Neg	122	1	487	pr0exp1		-0.8255	2.69	-0.86986	2.69	-0.70251	487
7	confidence	622	0	top	pos	111	1	487	pr0exp2		-0.89192	2.69	-0.86986	2.69	-0.70251	487
11	wedding	731	0	bottom	pos	121	1	487	pr0exp2		-0.68506	2.69	-0.86986	2.69	-0.70251	487
11	angel	790	0	top	pos	111	1	487	pr0exp4		-0.57309	2.69	-0.86986	2.69	-0.70251	487
21	bless	902	0	bottom	pos	121	1	487	pr0exp2		-0.36054	2.69	-0.86986	2.69	-0.70251	487
21	dirt	625	0	bottom	Neg	122	1	487	pr0exp2		-0.88623	2.69	-0.86986	2.69	-0.70251	487
24	liberty	971	0	top	pos	111	1	487	pr0exp2		-0.22959	2.69	-0.86986	2.69	-0.70251	487
24	honesty	960	0	top	pos	111	1	487	pr0exp3		-0.25047	2.69	-0.86986	2.69	-0.70251	487
28	trouble	803	0	top	Neg	112	1	487	pr0exp1		-0.54842	2.69	-0.86986	2.69	-0.70251	487
28	murderer	882	0	bottom	Neg	122	1	487	pr0exp1		-0.39849	2.69	-0.86986	2.69	-0.70251	487
28	improvement	922	0	bottom	pos	121	1	487	pr0exp2		-0.32258	2.69	-0.86986	2.69	-0.70251	487
40	guilt	798	0	top	Neg	112	1	487	pr0exp3		-0.55791	2.69	-0.86986	2.69	-0.70251	487
217	warmth	726	0	top	pos	111	1	487	pr0exp1		-0.69455	2.69	-0.86986	2.69	-0.70251	487
225	nightmare	1006	0	top	Neg	112	1	487	pr0exp2		-0.16317	2.69	-0.86986	2.69	-0.70251	487
225	hunger	696	0	bottom	Neg	122	1	487	pr0exp4		-0.75148	2.69	-0.86986	2.69	-0.70251	487
229	desire	917	0	bottom	pos	121	1	487	pr0exp3		-0.33207	2.69	-0.86986	2.69	-0.70251	487
376	talent	788	0	top	pos	111	1	487	pr0exp3		-0.57689	2.69	-0.86986	2.69	-0.70251	487
377	victory	2058	0	bottom	pos	121	1	487	pr0exp1		1.83331	2.69	-0.86986	2.69	-0.70251	487
380	sickness	835	0	bottom	Neg	122	1	487	pr0exp2		-0.48769	2.69	-0.86986	2.69	-0.70251	487
2	victory	692	6	top	pos	211	1	487	pr6exp1	1	-0.75908	2.69	-0.86986	2.69	-0.70251	487
10	headache	1091	6	top	Neg	212	1	487	pr6exp4	1	-0.00186	2.69	-0.86986	2.69	-0.70251	487
14	vacation	1574	6	top	pos	211	1	487	pr6exp4	1	0.91478	2.69	-0.86986	2.69	-0.70251	487
21	loyalty	1091	6	bottom	pos	221	1	487	pr6exp2	1	-0.00186	2.69	-0.86986	2.69	-0.70251	487
24	fault	1117	6	top	Neg	212	1	487	pr6exp1	1	0.04749	2.69	-0.86986	2.69	-0.70251	487
24	poverty	703	6	top	Neg	212	1	487	pr6exp3	1	-0.7382	2.69	-0.86986	2.69	-0.70251	487
24	miracle	998	6	top	pos	211	1	487	pr6exp4	0	-0.17835	2.69	-0.86986	2.69	-0.70251	487
38	guilt	1387	6	top	Neg	212	1	487	pr6exp3	1	0.55989	2.69	-0.86986	2.69	-0.70251	487
41	sickness	1726	6	top	Neg	212	1	487	pr6exp2	1	1.20325	2.69	-0.86986	2.69	-0.70251	487
213	ignorance	631	6	bottom	Neg	222	1	487	pr6exp3	1	-0.87484	2.69	-0.86986	2.69	-0.70251	487
225	fault	717	6	top	Neg	212	1	487	pr6exp1	1	-0.71163	2.69	-0.86986	2.69	-0.70251	487
376	kiss	789	6	top	pos	211	1	487	pr6exp1	0	-0.57499	2.69	-0.86986	2.69	-0.70251	487
10	destruction	926	0	top	Neg	112	1	488	pr0exp3		-0.31499	2.69	-0.86114	2.69	-0.69707	488
21	evil	784	0	top	Neg	112	1	488	pr0exp2		-0.58448	2.69	-0.86114	2.69	-0.69707	488
29	champion	756	0	top	pos	111	1	488	pr0exp3		-0.63762	2.69	-0.86114	2.69	-0.69707	488
373	suicide	715	0	top	Neg	112	1	488	pr0exp1		-0.71543	2.69	-0.86114	2.69	-0.69707	488
373	poverty	814	0	bottom	Neg	122	1	488	pr0exp3		-0.52754	2.69	-0.86114	2.69	-0.69707	488
1	loss	923	6	top	Neg	212	1	488	pr6exp2	1	-0.32068	2.69	-0.86114	2.69	-0.69707	488
2	accident	1275	6	bottom	neg	222	1	488	pr6exp1	1	0.34734	2.69	-0.86114	2.69	-0.69707	488
8	wealth	818	6	bottom	pos	221	1	488	pr6exp3	1	-0.51995	2.69	-0.86114	2.69	-0.69707	488
11	poverty	789	6	top	Neg	212	1	488	pr6exp3	1	-0.57499	2.69	-0.86114	2.69	-0.69707	488
34	bankrupt	731	6	top	Neg	212	1	488	pr6exp4	1	-0.68506	2.69	-0.86114	2.69	-0.69707	488
41	reward	839	6	bottom	pos	221	1	488	pr6exp3	1	-0.4801	2.69	-0.86114	2.69	-0.69707	488
214	theft	1029	6	top	Neg	212	1	488	pr6exp3	1	-0.11952	2.69	-0.86114	2.69	-0.69707	488
371	birthday	734	6	bottom	pos	221	1	488	pr6exp2	1	-0.67937	2.69	-0.86114	2.69	-0.69707	488
373	death	819	6	bottom	Neg	222	1	488	pr6exp4	0	-0.51806	2.69	-0.86114	2.69	-0.69707	488
380	murderer	825	6	top	Neg	212	1	488	pr6exp1	0	-0.50667	2.69	-0.86114	2.69	-0.69707	488
1	honey	910	0	bottom	pos	121	1	489	pr0exp1		-0.34536	2.69	-0.85243	2.69	-0.69164	489
2	wisdom	1175	0	bottom	pos	121	1	489	pr0exp3		0.15756	2.69	-0.85243	2.69	-0.69164	489
8	evil	861	0	bottom	Neg	122	1	489	pr0exp2		-0.43835	2.69	-0.85243	2.69	-0.69164	489
8	pollution	1936	0	bottom	Neg	122	1	489	pr0exp4		1.60178	2.69	-0.85243	2.69	-0.69164	489
11	hell	716	0	top	Neg	112	1	489	pr0exp4		-0.71353	2.69	-0.85243	2.69	-0.69164	489
11	excitement	803	0	bottom	pos	121	1	489	pr0exp4		-0.54842	2.69	-0.85243	2.69	-0.69164	489
23	illness	883	0	top	Neg	112	1	489	pr0exp3		-0.3966	2.69	-0.85243	2.69	-0.69164	489
27	success	844	0	top	pos	111	1	489	pr0exp1		-0.47061	2.69	-0.85243	2.69	-0.69164	489
27	confidence	2097	0	top	pos	111	1	489	pr0exp2		1.90733	2.69	-0.85243	2.69	-0.69164	489
27	wealth	1805	0	bottom	pos	121	1	489	pr0exp3		1.35317	2.69	-0.85243	2.69	-0.69164	489
29	heaven	791	0	bottom	pos	121	1	489	pr0exp1		-0.57119	2.69	-0.85243	2.69	-0.69164	489
33	respect	749	0	bottom	pos	121	1	489	pr0exp3		-0.6509	2.69	-0.85243	2.69	-0.69164	489
34	stress	668	0	top	Neg	112	1	489	pr0exp4		-0.80462	2.69	-0.85243	2.69	-0.69164	489
39	evil	722	0	top	Neg	112	1	489	pr0exp2		-0.70214	2.69	-0.85243	2.69	-0.69164	489
213	paradise	689	0	bottom	pos	121	1	489	pr0exp4		-0.76477	2.69	-0.85243	2.69	-0.69164	489
214	suicide	904	0	bottom	Neg	122	1	489	pr0exp1		-0.35674	2.69	-0.85243	2.69	-0.69164	489
227	evil	822	0	top	Neg	112	1	489	pr0exp2		-0.51236	2.69	-0.85243	2.69	-0.69164	489
228	disaster	762	0	top	Neg	112	1	489	pr0exp1		-0.62623	2.69	-0.85243	2.69	-0.69164	489
373	fault	642	0	bottom	Neg	122	1	489	pr0exp1		-0.85397	2.69	-0.85243	2.69	-0.69164	489
377	respect	1623	0	top	pos	111	1	489	pr0exp3		1.00777	2.69	-0.85243	2.69	-0.69164	489
13	paradise	1167	6	top	pos	211	1	489	pr6exp4	1	0.14238	2.69	-0.85243	2.69	-0.69164	489
28	comfort	728	6	bottom	pos	221	1	489	pr6exp1	0	-0.69076	2.69	-0.85243	2.69	-0.69164	489
28	champion	751	6	top	pos	211	1	489	pr6exp3	1	-0.64711	2.69	-0.85243	2.69	-0.69164	489
34	health	873	6	top	pos	211	1	489	pr6exp3	1	-0.41557	2.69	-0.85243	2.69	-0.69164	489
38	bless	936	6	top	pos	211	1	489	pr6exp2	1	-0.29601	2.69	-0.85243	2.69	-0.69164	489
39	evil	950	6	bottom	Neg	222	1	489	pr6exp2	0	-0.26944	2.69	-0.85243	2.69	-0.69164	489
40	success	781	6	bottom	pos	221	1	489	pr6exp1	1	-0.59017	2.69	-0.85243	2.69	-0.69164	489
228	perfection	909	6	bottom	pos	221	1	489	pr6exp2	1	-0.34725	2.69	-0.85243	2.69	-0.69164	489
371	starving	792	6	bottom	Neg	222	1	489	pr6exp4	1	-0.5693	2.69	-0.85243	2.69	-0.69164	489
18	miracle	1253	0	bottom	pos	121	1	490	pr0exp4		0.30559	2.69	-0.84374	2.69	-0.6862	490
21	wealth	678	0	bottom	pos	121	1	490	pr0exp3		-0.78565	2.69	-0.84374	2.69	-0.6862	490
23	hell	1798	0	top	Neg	112	1	490	pr0exp4		1.33989	2.69	-0.84374	2.69	-0.6862	490
39	sickness	757	0	top	Neg	112	1	490	pr0exp2		-0.63572	2.69	-0.84374	2.69	-0.6862	490
40	killer	846	0	bottom	Neg	122	1	490	pr0exp3		-0.46682	2.69	-0.84374	2.69	-0.6862	490
213	excellence	589	0	top	pos	111	1	490	pr0exp1		-0.95455	2.69	-0.84374	2.69	-0.6862	490
217	disappointment	835	0	top	Neg	112	1	490	pr0exp1		-0.48769	2.69	-0.84374	2.69	-0.6862	490
218	ignorance	1036	0	top	Neg	112	1	490	pr0exp3		-0.10623	2.69	-0.84374	2.69	-0.6862	490
377	holiday	1977	0	top	pos	111	1	490	pr0exp3		1.67959	2.69	-0.84374	2.69	-0.6862	490
7	welfare	771	6	top	pos	211	1	490	pr6exp4	1	-0.60915	2.69	-0.84374	2.69	-0.6862	490
27	discomfort	1454	6	top	Neg	212	1	490	pr6exp4	1	0.68705	2.69	-0.84374	2.69	-0.6862	490
29	acceptance	802	6	top	pos	211	1	490	pr6exp4	0	-0.55032	2.69	-0.84374	2.69	-0.6862	490
36	heaven	824	6	top	pos	211	1	490	pr6exp1	1	-0.50857	2.69	-0.84374	2.69	-0.6862	490
37	death	588	6	bottom	Neg	222	1	490	pr6exp4	1	-0.95645	2.69	-0.84374	2.69	-0.6862	490
41	beach	1103	6	bottom	pos	221	1	490	pr6exp2	1	0.02092	2.69	-0.84374	2.69	-0.6862	490
41	hell	1248	6	bottom	Neg	222	1	490	pr6exp4	1	0.2961	2.69	-0.84374	2.69	-0.6862	490
217	bless	804	6	top	pos	211	1	490	pr6exp2	1	-0.54652	2.69	-0.84374	2.69	-0.6862	490
219	stress	1085	6	top	Neg	212	1	490	pr6exp4	1	-0.01324	2.69	-0.84374	2.69	-0.6862	490
228	penalty	1063	6	bottom	Neg	222	1	490	pr6exp1	1	-0.05499	2.69	-0.84374	2.69	-0.6862	490
1	ignorance	1808	0	top	Neg	112	1	491	pr0exp3		1.35887	2.69	-0.83507	2.69	-0.68076	491
8	reward	764	0	top	pos	111	1	491	pr0exp3		-0.62243	2.69	-0.83507	2.69	-0.68076	491
8	destruction	612	0	bottom	Neg	122	1	491	pr0exp3		-0.9109	2.69	-0.83507	2.69	-0.68076	491
22	achievement	806	0	top	pos	111	1	491	pr0exp4		-0.54273	2.69	-0.83507	2.69	-0.68076	491
27	respect	903	0	bottom	pos	121	1	491	pr0exp3		-0.35864	2.69	-0.83507	2.69	-0.68076	491
29	delight	810	0	top	pos	111	1	491	pr0exp3		-0.53514	2.69	-0.83507	2.69	-0.68076	491
29	headache	716	0	bottom	Neg	122	1	491	pr0exp4		-0.71353	2.69	-0.83507	2.69	-0.68076	491
30	joy	764	0	bottom	pos	121	1	491	pr0exp4		-0.62243	2.69	-0.83507	2.69	-0.68076	491
34	death	682	0	bottom	Neg	122	1	491	pr0exp4		-0.77805	2.69	-0.83507	2.69	-0.68076	491
35	health	779	0	top	pos	111	1	491	pr0exp3		-0.59397	2.69	-0.83507	2.69	-0.68076	491
36	delight	1222	0	top	pos	111	1	491	pr0exp3		0.24676	2.69	-0.83507	2.69	-0.68076	491
37	liberty	769	0	top	pos	111	1	491	pr0exp2		-0.61295	2.69	-0.83507	2.69	-0.68076	491
37	headache	724	0	top	Neg	112	1	491	pr0exp4		-0.69835	2.69	-0.83507	2.69	-0.68076	491
39	kindness	828	0	bottom	pos	121	1	491	pr0exp3		-0.50098	2.69	-0.83507	2.69	-0.68076	491
41	murderer	1024	0	bottom	Neg	122	1	491	pr0exp1		-0.12901	2.69	-0.83507	2.69	-0.68076	491
213	mistake	708	0	bottom	Neg	122	1	491	pr0exp3		-0.72871	2.69	-0.83507	2.69	-0.68076	491
225	fault	759	0	bottom	Neg	122	1	491	pr0exp1		-0.63192	2.69	-0.83507	2.69	-0.68076	491
225	punishment	989	0	top	Neg	112	1	491	pr0exp2		-0.19543	2.69	-0.83507	2.69	-0.68076	491
376	murderer	959	0	bottom	Neg	122	1	491	pr0exp1		-0.25236	2.69	-0.83507	2.69	-0.68076	491
1	cancer	855	6	bottom	Neg	222	1	491	pr6exp2	1	-0.44974	2.69	-0.83507	2.69	-0.68076	491
7	disappointment	920	6	top	Neg	212	1	491	pr6exp1	1	-0.32638	2.69	-0.83507	2.69	-0.68076	491
7	passion	1012	6	bottom	pos	221	1	491	pr6exp2	1	-0.15178	2.69	-0.83507	2.69	-0.68076	491
11	desire	900	6	bottom	pos	221	1	491	pr6exp3	1	-0.36433	2.69	-0.83507	2.69	-0.68076	491
21	honesty	871	6	top	pos	211	1	491	pr6exp3	1	-0.41937	2.69	-0.83507	2.69	-0.68076	491
27	sweetheart	1764	6	bottom	pos	221	1	491	pr6exp2	1	1.27536	2.69	-0.83507	2.69	-0.68076	491
28	fear	722	6	top	Neg	212	1	491	pr6exp4	1	-0.70214	2.69	-0.83507	2.69	-0.68076	491
34	welfare	838	6	top	pos	211	1	491	pr6exp4	1	-0.482	2.69	-0.83507	2.69	-0.68076	491
36	wealth	716	6	top	pos	211	1	491	pr6exp3	1	-0.71353	2.69	-0.83507	2.69	-0.68076	491
36	honesty	735	6	top	pos	211	1	491	pr6exp3	1	-0.67747	2.69	-0.83507	2.69	-0.68076	491
37	confidence	975	6	top	pos	211	1	491	pr6exp2	1	-0.222	2.69	-0.83507	2.69	-0.68076	491
40	passion	751	6	bottom	pos	221	1	491	pr6exp2	1	-0.64711	2.69	-0.83507	2.69	-0.68076	491
41	hunger	957	6	top	Neg	212	1	491	pr6exp4	1	-0.25616	2.69	-0.83507	2.69	-0.68076	491
213	fault	513	6	bottom	Neg	222	1	491	pr6exp1	0	-1.09878	2.69	-0.83507	2.69	-0.68076	491
213	health	545	6	top	pos	211	1	491	pr6exp3	1	-1.03805	2.69	-0.83507	2.69	-0.68076	491
227	delight	986	6	bottom	pos	221	1	491	pr6exp3	1	-0.20112	2.69	-0.83507	2.69	-0.68076	491
229	talent	806	6	top	pos	211	1	491	pr6exp3	1	-0.54273	2.69	-0.83507	2.69	-0.68076	491
380	danger	815	6	top	Neg	212	1	491	pr6exp1	0	-0.52565	2.69	-0.83507	2.69	-0.68076	491
1	kiss	794	0	bottom	pos	121	1	492	pr0exp1		-0.5655	2.69	-0.82641	2.69	-0.67533	492
8	funeral	759	0	bottom	Neg	122	1	492	pr0exp2		-0.63192	2.69	-0.82641	2.69	-0.67533	492
11	pain	593	0	top	Neg	112	1	492	pr0exp4		-0.94696	2.69	-0.82641	2.69	-0.67533	492
13	delight	864	0	top	pos	111	1	492	pr0exp3		-0.43265	2.69	-0.82641	2.69	-0.67533	492
[truncated: 7,217 more rows]

## Sheet: Exp3
subject	word	Word.ACC	word.RT	wml	position	valence	mark	ACC	RT	procedure	wmlscore	Zword.RT	LogpqRT	ZLogpqRT	LogpqRT_replaced	StdZ01	pqRT_replaced
42	disappointment	1	1529	0	top	Neg	112	0	495	pr0exp1			2.69
43	success	1	685	0	top	pos	111	0	439	pr0exp1			2.64
44	suicide	1	1397	0	bottom	Neg	122	0	512	pr0exp1			2.71
44	wisdom	1	1265	0	bottom	pos	121	0	544	pr0exp3			2.74
45	pride	0	5034	0	top	pos	111	1	672	pr0exp2		5.84055	2.83
45	health	1	810	0	top	pos	111	0	665	pr0exp3			2.82
45	excitement	1	1330	0	top	pos	111	0	669	pr0exp4			2.83
46	suicide	1	1451	0	top	Neg	112	0	454	pr0exp1			2.66
46	accident	1	991	0	bottom	Neg	122	0	397	pr0exp1			2.6
46	evil	1	882	0	bottom	Neg	122	0	560	pr0exp2			2.75
46	talent	1	916	0	top	pos	111	0	537	pr0exp3			2.73
46	depression	0	1119	0	top	Neg	112	0	875	pr0exp3			2.94
46	death	1	713	0	top	Neg	112	0	418	pr0exp4			2.62
47	fault	1	1085	0	bottom	Neg	122	0	491	pr0exp1			2.69
47	murderer	0	1083	0	bottom	Neg	122	0	865	pr0exp1			2.94
47	nightmare	1	1514	0	top	Neg	112	0	462	pr0exp2			2.66
47	cancer	1	1752	0	bottom	Neg	122	0	524	pr0exp2			2.72
47	desire	1	914	0	top	pos	111	0	541	pr0exp3			2.73
47	holiday	1	867	0	bottom	pos	121	0	424	pr0exp3			2.63
47	wealth	1	1007	0	bottom	pos	121	0	509	pr0exp3			2.71
47	glory	1	609	0	bottom	pos	121	0	605	pr0exp4			2.78
47	loser	1	1126	0	bottom	Neg	122	0	525	pr0exp4			2.72
48	guilt	1	710	0	top	Neg	112	0	478	pr0exp3			2.68
48	destruction	1	643	0	bottom	Neg	122	0	462	pr0exp3			2.66
49	kiss	1	784	0	top	pos	111	0	483	pr0exp1			2.68
49	wedding	1	820	0	top	pos	111	0	353	pr0exp2			2.55
49	liberty	0	3358	0	top	pos	111	1	342	pr0exp2		3.38147	2.53
49	wealth	1	608	0	top	pos	111	0	370	pr0exp3			2.57
49	reward	1	707	0	top	pos	111	0	518	pr0exp3			2.71
49	desire	1	906	0	bottom	pos	121	0	440	pr0exp3			2.64
50	destruction	1	755	0	top	Neg	112	0	410	pr0exp3			2.61
50	illness	1	1252	0	bottom	Neg	122	0	376	pr0exp3			2.58
51	hug	0	782	0	top	pos	111	0	373	pr0exp1			2.57
51	disappointment	0	4030	0	top	Neg	112	1	560	pr0exp1		4.36745	2.75
51	sweetheart	0	1377	0	top	pos	111	0	416	pr0exp2			2.62
51	pride	1	1267	0	bottom	pos	121	0	967	pr0exp2			2.99
51	pain	0	1262	0	bottom	Neg	122	0	589	pr0exp4			2.77
52	miracle	1	1163	0	bottom	pos	121	0	380	pr0exp4			2.58
53	guilt	1	1132	0	bottom	Neg	122	0	483	pr0exp3			2.68
54	hug	1	685	0	top	pos	111	0	406	pr0exp1			2.61
54	heaven	1	574	0	bottom	pos	121	0	570	pr0exp1			2.76
54	fault	1	820	0	bottom	Neg	122	0	424	pr0exp1			2.63
54	champion	1	769	0	top	pos	111	0	454	pr0exp3			2.66
54	respect	1	1100	0	bottom	pos	121	0	561	pr0exp3			2.75
54	failure	1	633	0	bottom	Neg	122	0	346	pr0exp3			2.54
54	pain	1	915	0	top	Neg	112	0	389	pr0exp4			2.59
54	stress	1	861	0	bottom	Neg	122	0	572	pr0exp4			2.76
56	anger	1	979	0	top	Neg	112	0	527	pr0exp1			2.72
56	passion	1	906	0	bottom	pos	121	0	599	pr0exp2			2.78
56	killer	1	1143	0	bottom	Neg	122	0	524	pr0exp3			2.72
57	hug	1	1054	0	bottom	pos	121	0	519	pr0exp1			2.72
58	injury	1	741	0	top	Neg	112	0	553	pr0exp2			2.74
58	thief	1	647	0	bottom	Neg	122	0	450	pr0exp2			2.65
58	dirt	1	695	0	bottom	Neg	122	0	729	pr0exp2			2.86
59	enjoyment	1	582	0	bottom	pos	121	0	558	pr0exp1			2.75
59	destruction	1	692	0	top	Neg	112	0	576	pr0exp3			2.76
59	bankrupt	1	517	0	bottom	Neg	122	0	512	pr0exp4			2.71
60	sickness	1	998	0	top	Neg	112	0	357	pr0exp2			2.55
60	desire	1	675	0	bottom	pos	121	0	448	pr0exp3			2.65
60	hope	1	990	0	bottom	pos	121	0	345	pr0exp4			2.54
60	pain	1	1402	0	bottom	Neg	122	0	427	pr0exp4			2.63
61	killer	1	16	0	top	Neg	112	0	10	pr0exp3			1
61	champion	1	1652	0	bottom	pos	121	0	236	pr0exp3			2.37
61	hope	0	672	0	bottom	pos	121	0	706	pr0exp4			2.85
61	miracle	1	1422	0	bottom	pos	121	0	863	pr0exp4			2.94
62	stress	1	662	0	bottom	Neg	122	0	625	pr0exp4			2.8
63	hug	0	1183	0	top	pos	111	0	638	pr0exp1			2.8
63	punishment	0	601	0	top	Neg	112	0	754	pr0exp2			2.88
63	perfection	1	646	0	bottom	pos	121	0	274	pr0exp2			2.44
63	failure	1	836	0	bottom	Neg	122	0	512	pr0exp3			2.71
63	acceptance	1	873	0	bottom	pos	121	0	508	pr0exp4			2.71
64	passion	1	851	0	bottom	pos	121	0	294	pr0exp2			2.47
64	health	1	858	0	top	pos	111	0	322	pr0exp3			2.51
64	poverty	1	679	0	bottom	Neg	122	0	304	pr0exp3			2.48
64	stress	1	595	0	bottom	Neg	122	0	386	pr0exp4			2.59
65	selfishness	0	652	0	top	Neg	112	0	655	pr0exp1			2.82
65	stress	1	765	0	bottom	Neg	122	0	445	pr0exp4			2.65
66	anger	0	691	0	top	Neg	112	0	342	pr0exp1			2.53
66	success	0	686	0	bottom	pos	121	0	477	pr0exp1			2.68
66	honesty	0	687	0	top	pos	111	0	368	pr0exp3			2.57
66	guilt	0	724	0	top	Neg	112	0	319	pr0exp3			2.5
66	champion	0	641	0	bottom	pos	121	0	330	pr0exp3			2.52
67	vacation	0	4073	0	top	pos	111	1	1318	pr0exp4		4.43054	3.12
67	humor	0	7831	0	top	pos	111	1	559	pr0exp4		9.9444	2.75
67	paradise	0	10452	0	bottom	pos	121	1	673	pr0exp4		13.79	2.83
68	disaster	1	1155	0	bottom	Neg	122	0	558	pr0exp1			2.75
68	respect	1	1219	0	bottom	pos	121	0	524	pr0exp3			2.72
68	joy	1	595	0	top	pos	111	0	542	pr0exp4			2.73
68	death	1	1184	0	bottom	Neg	122	0	606	pr0exp4			2.78
68	bankrupt	1	844	0	bottom	Neg	122	0	506	pr0exp4			2.7
69	wedding	1	660	0	top	pos	111	0	321	pr0exp2			2.51
69	honesty	1	486	0	top	pos	111	0	393	pr0exp3			2.59
69	theft	0	738	0	bottom	Neg	122	0	519	pr0exp3			2.72
71	loyalty	1	704	0	top	pos	111	0	451	pr0exp2			2.65
71	perfection	1	598	0	bottom	pos	121	0	436	pr0exp2			2.64
71	talent	1	703	0	top	pos	111	0	481	pr0exp3			2.68
71	joy	1	545	0	top	pos	111	0	374	pr0exp4			2.57
72	injury	1	1117	0	bottom	Neg	122	0	438	pr0exp2			2.64
72	destruction	0	482	0	bottom	Neg	122	0	483	pr0exp3			2.68
72	welfare	1	1178	0	bottom	pos	121	0	464	pr0exp4			2.67
73	liberty	1	660	0	top	pos	111	0	400	pr0exp2			2.6
74	kiss	1	706	0	bottom	pos	121	0	575	pr0exp1			2.76
233	enjoyment	1	742	0	bottom	pos	121	0	370	pr0exp1			2.57
233	perfection	1	829	0	bottom	pos	121	0	419	pr0exp2			2.62
233	dirt	1	4275	0	bottom	Neg	122	0	476	pr0exp2			2.68
233	ignorance	1	806	0	top	Neg	112	0	489	pr0exp3			2.69
234	penalty	1	813	0	bottom	Neg	122	0	534	pr0exp1			2.73
234	respect	1	772	0	top	pos	111	0	424	pr0exp3			2.63
234	poverty	0	878	0	top	Neg	112	0	576	pr0exp3			2.76
234	paradise	1	619	0	top	pos	111	0	446	pr0exp4			2.65
234	discomfort	1	789	0	top	Neg	112	0	505	pr0exp4			2.7
234	vacation	1	1520	0	bottom	pos	121	0	549	pr0exp4			2.74
234	bankrupt	1	1671	0	bottom	Neg	122	0	429	pr0exp4			2.63
234	starving	1	965	0	bottom	Neg	122	0	477	pr0exp4			2.68
235	anger	1	615	0	bottom	Neg	122	0	450	pr0exp1			2.65
235	passion	1	1019	0	bottom	pos	121	0	384	pr0exp2			2.58
235	honesty	1	1119	0	top	pos	111	0	470	pr0exp3			2.67
235	mistake	1	455	0	bottom	Neg	122	0	599	pr0exp3			2.78
235	excitement	1	528	0	top	pos	111	0	384	pr0exp4			2.58
235	joy	1	906	0	bottom	pos	121	0	426	pr0exp4			2.63
236	crisis	1	757	0	top	Neg	112	0	669	pr0exp3			2.83
236	bankrupt	1	1174	0	top	Neg	112	0	815	pr0exp4			2.91
236	pain	1	825	0	top	Neg	112	0	717	pr0exp4			2.86
237	danger	0	3224	0	bottom	Neg	122	1	1086	pr0exp1		3.18486	3.04
237	champion	1	1781	0	top	pos	111	0	764	pr0exp3			2.88
237	hell	0	4244	0	top	Neg	112	1	464	pr0exp4		4.68143	2.67
237	paradise	0	4203	0	bottom	pos	121	1	721	pr0exp4		4.62128	2.86
237	pollution	0	1038	0	bottom	Neg	122	0	612	pr0exp4			2.79
238	confidence	1	823	0	bottom	pos	121	0	652	pr0exp2			2.81
238	depression	1	653	0	top	Neg	112	0	502	pr0exp3			2.7
238	pain	1	957	0	top	Neg	112	0	622	pr0exp4			2.79
239	fault	1	138	0	bottom	Neg	122	0	488	pr0exp1			2.69
239	injury	1	90	0	bottom	Neg	122	0	459	pr0exp2			2.66
239	sickness	1	287	0	bottom	Neg	122	0	362	pr0exp2			2.56
239	miracle	0	276	0	bottom	pos	121	0	445	pr0exp4			2.65
240	wedding	1	846	0	bottom	pos	121	0	337	pr0exp2			2.53
240	thief	1	780	0	bottom	Neg	122	0	602	pr0exp2			2.78
240	theft	1	789	0	bottom	Neg	122	0	536	pr0exp3			2.73
241	trouble	1	563	0	bottom	Neg	122	0	575	pr0exp1			2.76
242	enjoyment	1	1465	0	top	pos	111	0	420	pr0exp1			2.62
242	disaster	1	1029	0	bottom	Neg	122	0	302	pr0exp1			2.48
242	injury	0	1600	0	top	Neg	112	0	627	pr0exp2			2.8
242	confidence	1	725	0	bottom	pos	121	0	367	pr0exp2			2.56
242	destruction	0	3329	0	top	Neg	112	1	449	pr0exp3		3.33892	2.65
242	illness	1	868	0	bottom	Neg	122	0	347	pr0exp3			2.54
242	excitement	1	869	0	top	pos	111	0	400	pr0exp4			2.6
242	welfare	1	965	0	top	pos	111	0	367	pr0exp4			2.56
242	acceptance	1	1096	0	top	pos	111	0	380	pr0exp4			2.58
242	fear	1	773	0	top	Neg	112	0	378	pr0exp4			2.58
243	selfishness	1	1494	0	bottom	Neg	122	0	669	pr0exp1			2.83
243	wedding	1	1001	0	top	pos	111	0	579	pr0exp2			2.76
243	greed	1	829	0	top	Neg	112	0	620	pr0exp2			2.79
243	loyalty	1	874	0	bottom	pos	121	0	663	pr0exp2			2.82
243	crisis	1	849	0	bottom	Neg	122	0	826	pr0exp3			2.92
243	bankrupt	1	1358	0	bottom	Neg	122	0	647	pr0exp4			2.81
244	delight	1	3378	0	top	pos	111	0	632	pr0exp3			2.8
245	anger	1	848	0	top	Neg	112	0	982	pr0exp1			2.99
356	enjoyment	1	655	0	top	pos	111	0	379	pr0exp1			2.58
356	nightmare	1	819	0	top	Neg	112	0	408	pr0exp2			2.61
356	poverty	0	3367	0	bottom	Neg	122	1	1093	pr0exp3		3.39467	3.04
356	vacation	1	1053	0	bottom	pos	121	0	377	pr0exp4			2.58
356	stress	1	889	0	bottom	Neg	122	0	474	pr0exp4			2.68
42	optimism	1	717	6	top	pos	211	0	371	pr6exp1	1		2.57
42	honesty	1	709	6	top	pos	211	0	380	pr6exp3	1		2.58
43	hunger	1	952	6	bottom	Neg	222	0	517	pr6exp4	1		2.71
44	selfishness	1	1344	6	top	neg	212	0	462	pr6exp1	1		2.66
44	anger	1	1111	6	top	neg	212	0	523	pr6exp1	1		2.72
45	loneliness	1	1499	6	top	Neg	212	0	952	pr6exp2	1		2.98
46	liberty	1	2193	6	top	pos	211	0	399	pr6exp2	1		2.6
46	loss	1	752	6	bottom	Neg	222	0	558	pr6exp2	1		2.75
46	reward	1	1221	6	top	pos	211	0	473	pr6exp3	1		2.67
46	pain	1	1445	6	bottom	Neg	222	0	402	pr6exp4	1		2.6
47	kiss	1	1079	6	top	pos	211	0	544	pr6exp1	1		2.74
47	loss	1	602	6	bottom	Neg	222	0	425	pr6exp2	1		2.63
47	hope	1	1062	6	bottom	pos	221	0	495	pr6exp4	1		2.69
47	starving	1	1282	6	bottom	Neg	222	0	457	pr6exp4	1		2.66
48	warmth	1	1092	6	top	pos	211	0	648	pr6exp1	1		2.81
48	accident	1	1035	6	top	Neg	212	0	626	pr6exp1	1		2.8
48	wedding	1	1360	6	bottom	pos	221	0	713	pr6exp2	1		2.85
49	devil	1	1076	6	top	Neg	212	0	431	pr6exp1	1		2.63
49	loyalty	1	1054	6	top	pos	211	0	362	pr6exp2	1		2.56
49	perfection	1	1699	6	bottom	pos	221	0	353	pr6exp2	1		2.55
50	loss	1	640	6	top	Neg	212	0	477	pr6exp2	1		2.68
51	optimism	0	4910	6	top	pos	211	1	539	pr6exp1	1	5.65861	2.73
51	disappointment	0	1644	6	bottom	Neg	222	0	526	pr6exp1	1		2.72
51	punishment	0	888	6	top	Neg	212	0	456	pr6exp2	1		2.66
51	cancer	0	662	6	bottom	Neg	222	0	464	pr6exp2	1		2.67
51	reward	0	1091	6	top	pos	211	0	475	pr6exp3	1		2.68
51	failure	0	781	6	bottom	Neg	222	0	512	pr6exp3	1		2.71
51	paradise	0	725	6	top	pos	211	0	462	pr6exp4	1		2.66
51	pollution	0	864	6	bottom	Neg	222	0	147	pr6exp4	1		2.17
52	delight	1	580	6	top	pos	211	0	360	pr6exp3	1		2.56
53	pride	1	1168	6	bottom	pos	221	0	1203	pr6exp2	1		3.08
53	evil	1	999	6	bottom	Neg	222	0	718	pr6exp2	1		2.86
54	success	0	784	6	bottom	pos	221	0	796	pr6exp1	1		2.9
54	trouble	1	956	6	bottom	Neg	222	0	286	pr6exp1	1		2.46
54	perfection	1	1024	6	top	pos	211	0	475	pr6exp2	1		2.68
54	dirt	1	608	6	bottom	Neg	222	0	366	pr6exp2	1		2.56
54	nightmare	1	871	6	bottom	Neg	222	0	504	pr6exp2	1		2.7
54	reward	1	807	6	top	pos	211	0	411	pr6exp3	1		2.61
54	crisis	1	1490	6	bottom	Neg	222	0	365	pr6exp3	1		2.56
54	fear	1	575	6	top	Neg	212	0	399	pr6exp4	1		2.6
54	angel	1	784	6	bottom	pos	221	0	406	pr6exp4	1		2.61
54	humor	1	1228	6	bottom	pos	221	0	494	pr6exp4	1		2.69
56	victory	1	1054	6	top	pos	211	0	612	pr6exp1	1		2.79
56	pride	1	999	6	bottom	pos	221	0	530	pr6exp2	1		2.72
56	ignorance	1	1387	6	top	Neg	212	0	456	pr6exp3	1		2.66
57	devil	1	692	6	top	Neg	212	0	532	pr6exp1	1		2.73
57	pride	1	646	6	bottom	pos	221	0	540	pr6exp2	1		2.73
57	wisdom	1	780	6	top	pos	211	0	680	pr6exp3	1		2.83
57	failure	1	672	6	top	Neg	212	0	507	pr6exp3	1		2.71
57	illness	1	771	6	bottom	Neg	222	0	498	pr6exp3	1		2.7
57	angel	1	912	6	top	pos	211	0	664	pr6exp4	1		2.82
59	disappointment	1	657	6	bottom	Neg	222	0	474	pr6exp1	1		2.68
59	pride	1	969	6	top	pos	211	0	496	pr6exp2	1		2.7
59	bless	1	732	6	top	pos	211	0	498	pr6exp2	1		2.7
59	loss	1	608	6	top	Neg	212	0	494	pr6exp2	1		2.69
59	holiday	1	1024	6	top	pos	211	0	467	pr6exp3	1		2.67
59	destruction	1	899	6	bottom	Neg	222	0	398	pr6exp3	1		2.6
60	bankrupt	1	864	6	top	Neg	212	0	497	pr6exp4	1		2.7
61	sickness	1	1141	6	bottom	Neg	222	0	631	pr6exp2	1		2.8
61	headache	1	800	6	top	Neg	212	0	608	pr6exp4	1		2.78
62	dirt	1	642	6	bottom	Neg	222	0	617	pr6exp2	1		2.79
62	excitement	1	1133	6	top	pos	211	0	623	pr6exp4	1		2.79
62	discomfort	1	1580	6	top	Neg	212	0	559	pr6exp4	1		2.75
62	fear	0	4571	6	top	Neg	212	1	988	pr6exp4	1	5.16122	2.99
62	starving	1	956	6	bottom	Neg	222	0	880	pr6exp4	1		2.94
63	excellence	1	671	6	bottom	pos	221	0	834	pr6exp1	1		2.92
64	nightmare	1	619	6	bottom	Neg	222	0	343	pr6exp2	1		2.54
64	punishment	1	697	6	bottom	Neg	222	0	360	pr6exp2	1		2.56
64	headache	1	1005	6	bottom	Neg	222	0	365	pr6exp4	1		2.56
65	honey	1	823	6	bottom	pos	221	0	482	pr6exp1	1		2.68
65	injury	1	653	6	top	Neg	212	0	705	pr6exp2	1		2.85
65	wealth	1	688	6	bottom	pos	221	0	448	pr6exp3	1		2.65
65	stress	1	794	6	top	Neg	212	0	447	pr6exp4	1		2.65
66	trouble	0	599	6	bottom	Neg	222	0	454	pr6exp1	1		2.66
66	bless	1	714	6	bottom	pos	221	0	441	pr6exp2	1		2.64
66	perfection	0	736	6	bottom	pos	221	0	426	pr6exp2	1		2.63
66	desire	0	949	6	top	pos	211	0	333	pr6exp3	1		2.52
66	tragedy	0	1256	6	top	Neg	212	0	537	pr6exp3	1		2.73
66	hope	0	510	6	top	pos	211	0	365	pr6exp4	1		2.56
66	discomfort	0	977	6	top	Neg	212	0	365	pr6exp4	1		2.56
66	hell	0	810	6	bottom	Neg	222	0	466	pr6exp4	1		2.67
67	vacation	0	3398	6	bottom	pos	221	1	576	pr6exp4	1	3.44016	2.76
68	adventure	1	654	6	bottom	pos	221	0	549	pr6exp1	1		2.74
68	wealth	1	765	6	top	pos	211	0	560	pr6exp3	1		2.75
68	welfare	1	1285	6	top	pos	211	0	430	pr6exp4	1		2.63
69	dirt	1	829	6	top	Neg	212	0	479	pr6exp2	1		2.68
69	mistake	0	263	6	top	Neg	212	0	517	pr6exp3	1		2.71
69	ignorance	0	327	6	bottom	Neg	222	0	650	pr6exp3	1		2.81
69	pain	1	577	6	top	Neg	212	0	337	pr6exp4	1		2.53
69	fear	0	343	6	bottom	Neg	222	0	478	pr6exp4	1		2.68
70	improvement	1	1042	6	top	pos	211	0	429	pr6exp2	1		2.63
70	dirt	1	1009	6	top	Neg	212	0	603	pr6exp2	1		2.78
70	kindness	0	3955	6	top	pos	211	1	520	pr6exp3	1	4.2574	2.72
71	injury	1	895	6	top	Neg	212	0	441	pr6exp2	1		2.64
71	evil	1	675	6	top	Neg	212	0	386	pr6exp2	1		2.59
71	improvement	1	627	6	bottom	pos	221	0	346	pr6exp2	1		2.54
71	reward	1	818	6	top	pos	211	0	335	pr6exp3	1		2.53
71	ignorance	1	590	6	top	Neg	212	0	412	pr6exp3	1		2.61
71	kindness	1	552	6	bottom	pos	221	0	413	pr6exp3	1		2.62
71	depression	1	465	6	bottom	Neg	222	0	373	pr6exp3	1		2.57
71	death	1	926	6	bottom	Neg	222	0	446	pr6exp4	1		2.65
72	heaven	0	3649	6	top	pos	211	1	342	pr6exp1	1	3.80843	2.53
72	optimism	1	1264	6	top	pos	211	0	528	pr6exp1	1		2.72
72	tragedy	0	625	6	top	Neg	212	0	492	pr6exp3	1		2.69
74	fear	1	778	6	bottom	Neg	222	0	595	pr6exp4	1		2.77
233	enjoyment	0	680	6	top	pos	211	0	763	pr6exp1	1		2.88
233	success	1	623	6	bottom	pos	221	0	350	pr6exp1	1		2.54
233	accident	1	2160	6	bottom	Neg	222	0	463	pr6exp1	1		2.67
233	loss	1	552	6	top	Neg	212	0	469	pr6exp2	1		2.67
234	anger	0	5283	6	top	neg	212	1	771	pr6exp1	1	6.20589	2.89
234	suicide	0	1071	6	top	neg	212	0	788	pr6exp1	1		2.9
234	murderer	1	1096	6	bottom	neg	222	0	583	pr6exp1	1		2.77
234	dirt	1	654	6	top	Neg	212	0	566	pr6exp2	1		2.75
234	loneliness	0	656	6	top	Neg	212	0	609	pr6exp2	1		2.78
234	wedding	1	1632	6	bottom	pos	221	0	461	pr6exp2	1		2.66
234	pain	0	543	6	top	Neg	212	0	794	pr6exp4	1		2.9
234	starving	1	759	6	top	Neg	212	0	388	pr6exp4	1		2.59
235	suicide	1	623	6	top	neg	212	0	349	pr6exp1	1		2.54
235	punishment	1	570	6	top	Neg	212	0	424	pr6exp2	1		2.63
235	respect	1	691	6	bottom	pos	221	0	412	pr6exp3	1		2.61
235	joy	1	1262	6	top	pos	211	0	402	pr6exp4	1		2.6
235	fear	0	381	6	bottom	Neg	222	0	591	pr6exp4	1		2.77
236	excellence	1	859	6	bottom	pos	221	0	931	pr6exp1	1		2.97
236	desire	0	3452	6	bottom	pos	221	1	1142	pr6exp3	1	3.51939	3.06
237	loneliness	0	3154	6	bottom	Neg	222	1	690	pr6exp2	1	3.08215	2.84
237	nightmare	0	3210	6	bottom	Neg	222	1	775	pr6exp2	1	3.16432	2.89
237	failure	0	884	6	top	Neg	212	0	468	pr6exp3	1		2.67
237	paradise	0	3325	6	top	pos	211	1	820	pr6exp4	1	3.33305	2.91
238	loss	1	610	6	bottom	Neg	222	0	450	pr6exp2	1		2.65
239	depression	1	221	6	bottom	Neg	222	0	456	pr6exp3	1		2.66
240	funeral	1	710	6	bottom	Neg	222	0	599	pr6exp2	0		2.78
240	reward	1	787	6	top	pos	211	0	690	pr6exp3	1		2.84
240	tragedy	1	958	6	bottom	Neg	222	0	700	pr6exp3	1		2.85
240	discomfort	1	956	6	bottom	Neg	222	0	840	pr6exp4	1		2.92
241	thief	1	621	6	top	Neg	212	0	425	pr6exp2	1		2.63
241	vacation	1	843	6	bottom	pos	221	0	572	pr6exp4	1		2.76
242	excellence	1	998	6	top	pos	211	0	420	pr6exp1	1		2.62
242	pride	1	1067	6	bottom	pos	221	0	331	pr6exp2	1		2.52
242	honesty	1	652	6	bottom	pos	221	0	454	pr6exp3	1		2.66
242	joy	1	741	6	top	pos	211	0	417	pr6exp4	1		2.62
242	starving	1	1518	6	top	Neg	212	0	342	pr6exp4	1		2.53
242	hunger	1	981	6	bottom	Neg	222	0	417	pr6exp4	1		2.62
243	trouble	1	2246	6	top	neg	212	0	714	pr6exp1	1		2.85
243	confidence	1	951	6	top	pos	211	0	515	pr6exp2	1		2.71
243	delight	1	946	6	top	pos	211	0	902	pr6exp3	1		2.96
243	joy	1	904	6	top	pos	211	0	691	pr6exp4	1		2.84
243	hell	1	970	6	top	Neg	212	0	690	pr6exp4	1		2.84
243	pollution	1	3313	6	bottom	Neg	222	0	607	pr6exp4	1		2.78
243	fear	1	1080	6	bottom	Neg	222	0	654	pr6exp4	1		2.82
244	greed	1	657	6	top	Neg	212	0	615	pr6exp2	1		2.79
244	desire	1	1580	6	bottom	pos	221	0	461	pr6exp3	1		2.66
244	bankrupt	1	898	6	bottom	Neg	222	0	554	pr6exp4	1		2.74
246	destruction	1	1249	6	top	Neg	212	0	512	pr6exp3	1		2.71
356	evil	0	5768	6	top	Neg	212	1	986	pr6exp2	1	6.9175	2.99
356	greed	0	3238	6	top	Neg	212	1	503	pr6exp2	1	3.2054	2.7
356	desire	1	920	6	top	pos	211	0	392	pr6exp3	1		2.59
49	beach	1	3922	0	top	pos	111	1	332	pr0exp2		4.20898	2.52
50	delight	1	5303	0	top	pos	111	1	362	pr0exp3		6.23523	2.56
50	depression	1	3678	0	bottom	Neg	122	1	387	pr0exp3		3.85098	2.59
64	beach	1	3143	0	top	pos	111	1	412	pr0exp2		3.06601	2.61
356	improvement	1	3298	6	top	pos	211	1	420	pr6exp2	1	3.29343	2.62
68	bless	1	3433	0	bottom	pos	121	1	431	pr0exp2		3.49151	2.63
356	health	1	3128	6	bottom	pos	221	1	433	pr6exp3	1	3.044	2.64
52	delight	1	4251	0	bottom	pos	121	1	435	pr0exp3		4.6917	2.64
72	disappointment	1	4168	0	bottom	Neg	122	1	454	pr0exp1		4.56992	2.66
72	comfort	1	3743	6	top	pos	211	1	462	pr6exp1	1	3.94635	2.66
356	fault	1	6898	6	top	Neg	212	1	467	pr6exp1	1	8.57547	2.67
356	heaven	1	4738	6	bottom	pos	221	1	472	pr6exp1	1	5.40625	2.67
50	discomfort	1	3442	6	bottom	Neg	222	1	476	pr6exp4	1	3.50471	2.68
56	victory	1	3702	0	bottom	pos	121	1	477	pr0exp1		3.88619	2.68
60	beach	1	3847	6	bottom	pos	221	1	479	pr6exp2	1	4.09894	2.68
64	nightmare	1	3181	0	top	Neg	112	1	481	pr0exp2		3.12177	2.68
52	tragedy	1	3452	0	top	Neg	112	1	483	pr0exp3		3.51939	2.68
70	sickness	1	3764	0	top	Neg	112	1	483	pr0exp2		3.97716	2.68
72	excellence	1	4372	0	top	pos	111	1	490	pr0exp1		4.86924	2.69
67	hope	1	3873	6	bottom	pos	221	1	490	pr6exp4	1	4.13709	2.69
65	champion	1	4221	6	top	pos	211	1	494	pr6exp3	1	4.64769	2.69
68	funeral	1	3315	6	bottom	Neg	222	1	496	pr6exp2	1	3.31837	2.7
233	injury	1	3714	6	bottom	Neg	222	1	497	pr6exp2	1	3.9038	2.7
238	passion	1	3961	6	top	pos	211	1	503	pr6exp2	1	4.26621	2.7
49	acceptance	1	4470	6	bottom	pos	221	1	505	pr6exp4	1	5.01303	2.7
233	bankrupt	1	5490	0	bottom	Neg	122	1	506	pr0exp4		6.50961	2.7
233	wedding	1	4731	0	bottom	pos	121	1	514	pr0exp2		5.39598	2.71
46	evil	1	3798	6	top	Neg	212	1	514	pr6exp2	1	4.02705	2.71
48	pride	1	3203	6	bottom	pos	221	1	517	pr6exp2	1	3.15404	2.71
238	starving	1	4268	0	top	Neg	112	1	519	pr0exp4		4.71665	2.72
246	bankrupt	1	3179	0	top	Neg	112	1	524	pr0exp4		3.11883	2.72
67	anger	1	6363	0	bottom	Neg	122	1	528	pr0exp1		7.7905	2.72
67	perfection	1	5113	0	bottom	pos	121	1	528	pr0exp2		5.95646	2.72
238	beach	1	6426	0	top	pos	111	1	530	pr0exp2		7.88293	2.72
42	miracle	1	3284	0	top	pos	111	1	537	pr0exp4		3.27289	2.73
238	sweetheart	1	3552	0	bottom	pos	121	1	539	pr0exp2		3.66611	2.73
43	vacation	1	3278	0	top	pos	111	1	541	pr0exp4		3.26409	2.73
46	perfection	1	4077	0	bottom	pos	121	1	541	pr0exp2		4.43641	2.73
70	angel	1	5813	0	bottom	pos	121	1	543	pr0exp4		6.98352	2.73
64	danger	1	6307	0	bottom	Neg	122	1	549	pr0exp1		7.70833	2.74
42	humor	1	5269	0	top	pos	111	1	551	pr0exp4		6.18535	2.74
46	improvement	1	4073	6	bottom	pos	221	1	553	pr6exp2	1	4.43054	2.74
238	illness	1	3926	0	top	Neg	112	1	556	pr0exp3		4.21485	2.75
67	paradise	1	8314	6	top	pos	211	1	560	pr6exp4	1	10.6531	2.75
62	injury	1	3101	6	top	Neg	212	1	562	pr6exp2	1	3.00439	2.75
233	miracle	1	3417	6	bottom	pos	221	1	562	pr6exp4	1	3.46803	2.75
46	cancer	1	3152	6	top	Neg	212	1	563	pr6exp2	1	3.07922	2.75
74	starving	1	4026	6	top	Neg	212	1	565	pr6exp4	1	4.36158	2.75
233	stress	1	6157	6	bottom	Neg	222	1	568	pr6exp4	1	7.48825	2.75
42	health	1	7191	0	bottom	pos	121	1	569	pr0exp3		9.00537	2.76
234	angel	1	4631	0	bottom	pos	121	1	569	pr0exp4		5.24925	2.76
45	reward	1	6992	0	top	pos	111	1	572	pr0exp3		8.71339	2.76
67	depression	1	4113	0	bottom	Neg	122	1	574	pr0exp3		4.48923	2.76
42	champion	1	9316	6	bottom	pos	221	1	574	pr6exp3	1	12.1232	2.76
46	honey	1	3247	0	bottom	pos	121	1	575	pr0exp1		3.2186	2.76
67	excitement	1	3347	0	bottom	pos	121	1	575	pr0exp4		3.36533	2.76
238	nightmare	1	3183	0	top	Neg	112	1	575	pr0exp2		3.1247	2.76
233	wealth	1	3117	6	top	pos	211	1	577	pr6exp3	1	3.02786	2.76
356	honey	1	3316	0	top	pos	111	1	578	pr0exp1		3.31984	2.76
238	accident	1	4519	0	bottom	Neg	122	1	580	pr0exp1		5.08492	2.76
246	danger	1	3826	0	bottom	Neg	122	1	581	pr0exp1		4.06813	2.76
238	crisis	1	3861	6	bottom	Neg	222	1	587	pr6exp3	1	4.11948	2.77
56	devil	1	3128	0	bottom	Neg	122	1	589	pr0exp1		3.044	2.77
45	pain	1	4417	0	bottom	Neg	122	1	592	pr0exp4		4.93526	2.77
55	killer	1	4599	0	bottom	Neg	122	1	593	pr0exp3		5.2023	2.77
68	wealth	1	4813	0	bottom	pos	121	1	595	pr0exp3		5.51629	2.77
74	thief	1	3443	6	top	Neg	212	1	597	pr6exp2	1	3.50618	2.78
238	hunger	1	3117	6	top	Neg	212	1	607	pr6exp4	1	3.02786	2.78
46	loss	1	3634	0	top	Neg	112	1	609	pr0exp2		3.78642	2.78
67	trouble	1	3234	0	bottom	Neg	122	1	609	pr0exp1		3.19953	2.78
55	health	1	3786	0	bottom	pos	121	1	611	pr0exp3		4.00944	2.79
67	failure	1	12090	0	top	Neg	112	1	615	pr0exp3		16.1933	2.79
46	greed	1	3468	0	bottom	Neg	122	1	625	pr0exp2		3.54286	2.8
67	loneliness	1	5137	0	bottom	Neg	122	1	627	pr0exp2		5.99167	2.8
56	poverty	1	3236	0	bottom	Neg	122	1	628	pr0exp3		3.20246	2.8
62	headache	1	3335	6	bottom	Neg	222	1	628	pr6exp4	1	3.34772	2.8
67	selfishness	1	3704	6	top	Neg	212	1	628	pr6exp1	1	3.88913	2.8
238	hell	1	3477	6	bottom	Neg	222	1	638	pr6exp4	1	3.55607	2.8
45	starving	1	3268	6	top	Neg	212	1	641	pr6exp4	1	3.24941	2.81
60	wisdom	1	3746	0	bottom	pos	121	1	643	pr0exp3		3.95075	2.81
233	disappointment	1	5638	6	bottom	Neg	222	1	644	pr6exp1	1	6.72676	2.81
62	sweetheart	1	6093	0	top	pos	111	1	650	pr0exp2		7.39435	2.81
62	vacation	1	6177	0	top	pos	111	1	650	pr0exp4		7.51759	2.81
238	enjoyment	1	3267	6	bottom	pos	221	1	659	pr6exp1	1	3.24795	2.82
67	disappointment	1	6590	6	bottom	Neg	222	1	662	pr6exp1	1	8.12356	2.82
67	reward	1	3124	6	top	pos	211	1	663	pr6exp3	1	3.03813	2.82
238	evil	1	3685	6	top	Neg	212	1	664	pr6exp2	1	3.86125	2.82
238	destruction	1	7101	6	top	Neg	212	1	667	pr6exp3	1	8.87332	2.82
67	disappointment	1	9499	0	top	Neg	112	1	670	pr0exp1		12.3917	2.83
55	selfishness	1	3184	6	bottom	Neg	222	1	672	pr6exp1	1	3.12617	2.83
236	improvement	1	3227	0	top	pos	111	1	674	pr0exp2		3.18926	2.83
45	adventure	1	4304	0	bottom	pos	121	1	676	pr0exp1		4.76947	2.83
62	loss	1	6008	0	top	Neg	112	1	679	pr0exp2		7.26963	2.83
67	honesty	1	3864	6	top	pos	211	1	684	pr6exp3	1	4.12389	2.84
62	delight	1	7883	6	bottom	pos	221	1	686	pr6exp3	1	10.0207	2.84
46	trouble	1	4552	6	bottom	Neg	222	1	688	pr6exp1	1	5.13334	2.84
67	death	1	7930	6	top	Neg	212	1	699	pr6exp4	1	10.0897	2.84
62	adventure	1	3618	6	bottom	pos	221	1	702	pr6exp1	1	3.76295	2.85
74	holiday	1	5127	6	top	pos	211	1	702	pr6exp3	1	5.977	2.85
72	selfishness	1	3236	0	top	Neg	112	1	704	pr0exp1		3.20246	2.85
74	bless	1	4800	6	top	pos	211	1	712	pr6exp2	1	5.49721	2.85
62	headache	1	3198	0	top	Neg	112	1	716	pr0exp4		3.14671	2.85
62	beach	1	3708	6	top	pos	211	1	725	pr6exp2	1	3.895	2.86
246	honey	1	3411	6	bottom	pos	221	1	763	pr6exp1	1	3.45923	2.88
45	liberty	1	3984	6	bottom	pos	221	1	781	pr6exp2	1	4.29995	2.89
45	welfare	1	8851	6	bottom	pos	221	1	783	pr6exp4	1	11.441	2.89
67	humor	1	5070	6	bottom	pos	221	1	784	pr6exp4	1	5.89337	2.89
62	crisis	1	3663	0	top	Neg	112	1	793	pr0exp3		3.82897	2.9
45	enjoyment	1	3413	6	bottom	pos	221	1	795	pr6exp1	1	3.46216	2.9
45	illness	1	3732	6	top	Neg	212	1	797	pr6exp3	1	3.93021	2.9
234	hunger	1	5293	0	top	Neg	112	1	798	pr0exp4		6.22056	2.9
45	achievement	1	4047	0	top	pos	111	1	810	pr0exp4		4.39239	2.91
45	penalty	1	4882	0	bottom	Neg	122	1	811	pr0exp1		5.61753	2.91
45	warmth	1	4547	6	top	pos	211	1	825	pr6exp1	1	5.12601	2.92
62	achievement	1	3236	0	bottom	pos	121	1	829	pr0exp4		3.20246	2.92
74	paradise	1	4580	6	top	pos	211	1	832	pr6exp4	1	5.17442	2.92
45	kindness	1	4058	0	bottom	pos	121	1	835	pr0exp3		4.40853	2.92
62	humor	1	4174	0	top	pos	111	1	835	pr0exp4		4.57873	2.92
74	ignorance	1	4485	6	bottom	Neg	222	1	836	pr6exp3	1	5.03504	2.92
45	beach	1	4933	6	bottom	pos	221	1	873	pr6exp2	1	5.69236	2.94
62	anger	1	3224	0	top	Neg	112	1	881	pr0exp1		3.18486	2.94
45	hell	1	3546	6	top	Neg	212	1	887	pr6exp4	1	3.65731	2.95
62	destruction	1	3639	0	bottom	Neg	122	1	926	pr0exp3		3.79376	2.97
67	desire	1	3291	6	bottom	pos	221	1	960	pr6exp3	1	3.28316	2.98
61	loyalty	1	3194	0	bottom	pos	121	1	978	pr0exp2		3.14084	2.99
74	pride	1	3741	0	bottom	pos	121	1	978	pr0exp2		3.94342	2.99
74	optimism	1	3881	6	top	pos	211	1	980	pr6exp1	1	4.14883	2.99
45	vacation	1	10043	6	top	pos	211	1	993	pr6exp4	1	13.1899	3
45	mistake	1	3461	0	bottom	Neg	122	1	996	pr0exp3		3.53259	3
60	selfishness	1	4114	0	bottom	Neg	122	1	1182	pr0exp1		4.49069	3.07
236	headache	1	3675	6	bottom	Neg	222	1	1245	pr6exp4	1	3.84658	3.1
62	injury	1	6026	0	bottom	Neg	122	1	1257	pr0exp2		7.29604	3.1
45	joy	1	3377	6	top	pos	211	1	1306	pr6exp4	1	3.40934	3.12
62	wealth	1	3781	0	bottom	pos	121	1	1341	pr0exp3		4.00211	3.13
74	humor	1	4497	6	bottom	pos	221	1	1418	pr6exp4	1	5.05264	3.15
67	guilt	1	5855	6	top	Neg	212	1	1567	pr6exp3	1	7.04514	3.2
72	ignorance	1	3136	0	bottom	Neg	122	1	1598	pr0exp3		3.05574	3.2
62	enjoyment	1	3137	6	top	pos	211	1	1659	pr6exp1	1	3.05721	3.22
62	hunger	1	4048	0	bottom	Neg	122	1	1671	pr0exp4		4.39386	3.22
45	wisdom	1	5624	0	bottom	pos	121	1	1695	pr0exp3		6.70621	3.23
67	penalty	1	5496	0	bottom	Neg	122	1	2027	pr0exp1		6.51841	3.31
67	nightmare	1	3239	0	bottom	Neg	122	1	2129	pr0exp2		3.20687	3.33
45	miracle	1	3296	0	bottom	pos	121	1	3153	pr0exp4		3.2905	3.5
69	injury	1	1143	6	bottom	Neg	222	1	80	pr6exp2	1	0.13155	1.9	-7.45924	2.47	-2.45981	80
242	paradise	1	1132	0	top	pos	111	1	202	pr0exp4		0.11541	2.31	-3.92039	2.47	-1.8671	202
52	comfort	1	614	0	top	pos	111	1	284	pr0exp1		-0.64462	2.45	-2.61867	2.47	-1.46872	284
49	mistake	1	641	0	top	Neg	112	1	285	pr0exp3		-0.605	2.45	-2.60524	2.47	-1.46386	285
242	crisis	1	1219	6	top	Neg	212	1	289	pr6exp3	1	0.24306	2.46	-2.55199	2.47	-1.44443	289
66	poverty	1	598	0	bottom	Neg	122	1	297	pr0exp3		-0.6681	2.47	-2.44767	2.47	-1.40556	297
64	vacation	1	1251	6	top	pos	211	1	302	pr6exp4	1	0.29001	2.48	-2.38388	2.48	-1.38127	302
63	starving	1	1545	0	top	Neg	112	1	310	pr0exp4		0.72137	2.49	-2.28399	2.49	-1.34241	310
66	cancer	0	571	6	top	Neg	212	1	311	pr6exp2	1	-0.70771	2.49	-2.27168	2.49	-1.33755	311
242	welfare	1	1199	6	bottom	pos	221	1	313	pr6exp4	1	0.21371	2.5	-2.24719	2.5	-1.32783	313
242	miracle	1	2093	6	top	pos	211	1	314	pr6exp4	1	1.52542	2.5	-2.23501	2.5	-1.32297	314
66	talent	0	1254	0	bottom	pos	121	1	315	pr0exp3		0.29441	2.5	-2.22286	2.5	-1.31812	315
64	depression	1	679	0	top	Neg	112	1	315	pr0exp3		-0.54925	2.5	-2.22286	2.5	-1.31812	315
52	confidence	1	761	0	bottom	pos	121	1	316	pr0exp2		-0.42894	2.5	-2.21075	2.5	-1.31326	316
52	paradise	1	711	6	bottom	pos	221	1	319	pr6exp4	1	-0.5023	2.5	-2.17465	2.5	-1.29868	319
64	joy	1	604	0	bottom	pos	121	1	321	pr0exp4		-0.65929	2.51	-2.15077	2.51	-1.28897	321
52	trouble	1	756	0	bottom	Neg	122	1	324	pr0exp1		-0.43627	2.51	-2.11523	2.51	-1.27439	324
52	wisdom	1	784	6	top	pos	211	1	326	pr6exp3	1	-0.39519	2.51	-2.09171	2.51	-1.26468	326
49	bankrupt	1	772	6	bottom	Neg	222	1	329	pr6exp4	1	-0.4128	2.52	-2.05672	2.52	-1.2501	329
66	depression	0	680	0	top	Neg	112	1	330	pr0exp3		-0.54778	2.52	-2.04512	2.52	-1.24524	330
242	depression	1	933	0	bottom	Neg	122	1	330	pr0exp3		-0.17657	2.52	-2.04512	2.52	-1.24524	330
49	loss	1	614	0	top	Neg	112	1	331	pr0exp2		-0.64462	2.52	-2.03356	2.52	-1.24038	331
49	desire	0	1481	6	top	pos	211	1	332	pr6exp3	1	0.62747	2.52	-2.02203	2.52	-1.23553	332
239	pollution	1	305	0	bottom	Neg	122	1	332	pr0exp4		-1.09799	2.52	-2.02203	2.52	-1.23553	332
52	kiss	1	616	6	bottom	pos	221	1	333	pr6exp1	1	-0.64169	2.52	-2.01054	2.52	-1.23067	333
49	thief	1	618	0	top	Neg	112	1	335	pr0exp2		-0.63875	2.53	-1.98767	2.53	-1.22095	335
64	champion	1	789	0	bottom	pos	121	1	335	pr0exp3		-0.38785	2.53	-1.98767	2.53	-1.22095	335
64	confidence	1	726	6	top	pos	211	1	336	pr6exp2	1	-0.48029	2.53	-1.97628	2.53	-1.21609	336
52	perfection	1	660	0	top	pos	111	1	337	pr0exp2		-0.57713	2.53	-1.96492	2.53	-1.21123	337
72	dirt	1	1410	6	bottom	Neg	222	1	337	pr6exp2	1	0.5233	2.53	-1.96492	2.53	-1.21123	337
52	beach	1	554	0	top	pos	111	1	338	pr0exp2		-0.73265	2.53	-1.9536	2.53	-1.20638	338
64	bankrupt	1	986	0	top	Neg	112	1	339	pr0exp4		-0.09881	2.53	-1.94232	2.53	-1.20152	339
63	depression	1	768	6	bottom	Neg	222	1	339	pr6exp3	1	-0.41867	2.53	-1.94232	2.53	-1.20152	339
63	sweetheart	1	690	0	top	pos	111	1	340	pr0exp2		-0.53311	2.53	-1.93106	2.53	-1.19666	340
242	heaven	1	1956	0	top	pos	111	1	340	pr0exp1		1.32441	2.53	-1.93106	2.53	-1.19666	340
52	evil	1	597	6	bottom	Neg	222	1	340	pr6exp2	1	-0.66956	2.53	-1.93106	2.53	-1.19666	340
66	evil	0	530	6	top	Neg	212	1	341	pr6exp2	1	-0.76787	2.53	-1.91984	2.53	-1.1918	341
52	acceptance	1	1330	0	top	pos	111	1	341	pr0exp4		0.40592	2.53	-1.91984	2.53	-1.1918	341
63	honey	1	584	6	top	pos	211	1	341	pr6exp1	1	-0.68864	2.53	-1.91984	2.53	-1.1918	341
66	delight	0	785	0	bottom	pos	121	1	342	pr0exp3		-0.39372	2.53	-1.90865	2.53	-1.18694	342
49	guilt	1	678	6	bottom	Neg	222	1	342	pr6exp3	1	-0.55072	2.53	-1.90865	2.53	-1.18694	342
63	wealth	1	505	6	top	pos	211	1	342	pr6exp3	1	-0.80455	2.53	-1.90865	2.53	-1.18694	342
64	loser	1	1045	6	top	Neg	212	1	342	pr6exp4	1	-0.01224	2.53	-1.90865	2.53	-1.18694	342
64	disappointment	1	938	0	bottom	Neg	122	1	344	pr0exp1		-0.16924	2.54	-1.88638	2.54	-1.17723	344
64	destruction	1	578	0	bottom	Neg	122	1	344	pr0exp3		-0.69744	2.54	-1.88638	2.54	-1.17723	344
71	bless	1	533	0	bottom	pos	121	1	345	pr0exp2		-0.76347	2.54	-1.87528	2.54	-1.17237	345
63	comfort	1	586	6	top	pos	211	1	345	pr6exp1	1	-0.6857	2.54	-1.87528	2.54	-1.17237	345
49	pride	1	960	0	top	pos	111	1	346	pr0exp2		-0.13696	2.54	-1.86423	2.54	-1.16751	346
242	warmth	1	1654	0	bottom	pos	121	1	346	pr0exp1		0.8813	2.54	-1.86423	2.54	-1.16751	346
66	improvement	0	628	6	top	pos	211	1	347	pr6exp2	1	-0.62408	2.54	-1.8532	2.54	-1.16265	347
49	selfishness	1	801	0	top	Neg	112	1	347	pr0exp1		-0.37025	2.54	-1.8532	2.54	-1.16265	347
50	danger	1	770	0	top	Neg	112	1	347	pr0exp1		-0.41573	2.54	-1.8532	2.54	-1.16265	347
63	birthday	1	600	0	top	pos	111	1	347	pr0exp2		-0.66516	2.54	-1.8532	2.54	-1.16265	347
49	destruction	1	1147	6	top	Neg	212	1	347	pr6exp3	1	0.13741	2.54	-1.8532	2.54	-1.16265	347
63	destruction	1	695	6	top	Neg	212	1	347	pr6exp3	1	-0.52577	2.54	-1.8532	2.54	-1.16265	347
242	anger	1	935	6	top	neg	212	1	347	pr6exp1	1	-0.17364	2.54	-1.8532	2.54	-1.16265	347
242	angel	1	1095	6	top	pos	211	1	347	pr6exp4	1	0.06112	2.54	-1.8532	2.54	-1.16265	347
49	danger	1	949	6	top	Neg	212	1	348	pr6exp1	1	-0.1531	2.54	-1.84221	2.54	-1.15779	348
64	hope	1	726	6	top	pos	211	1	348	pr6exp4	1	-0.48029	2.54	-1.84221	2.54	-1.15779	348
52	heaven	0	536	0	top	pos	111	1	349	pr0exp1		-0.75906	2.54	-1.83124	2.54	-1.15294	349
63	enjoyment	1	616	6	top	pos	211	1	349	pr6exp1	1	-0.64169	2.54	-1.83124	2.54	-1.15294	349
63	fault	1	1484	6	top	Neg	212	1	349	pr6exp1	1	0.63187	2.54	-1.83124	2.54	-1.15294	349
66	thief	0	551	6	bottom	Neg	222	1	350	pr6exp2	1	-0.73706	2.54	-1.82031	2.54	-1.14808	350
64	selfishness	1	1357	0	top	Neg	112	1	350	pr0exp1		0.44553	2.54	-1.82031	2.54	-1.14808	350
64	hug	1	752	6	top	pos	211	1	350	pr6exp1	1	-0.44214	2.54	-1.82031	2.54	-1.14808	350
64	disaster	1	965	0	top	Neg	112	1	351	pr0exp1		-0.12962	2.55	-1.80941	2.55	-1.14322	351
71	achievement	1	846	0	bottom	pos	121	1	351	pr0exp4		-0.30422	2.55	-1.80941	2.55	-1.14322	351
52	punishment	1	633	0	bottom	Neg	122	1	352	pr0exp2		-0.61674	2.55	-1.79854	2.55	-1.13836	352
356	loneliness	1	1459	0	top	Neg	112	1	352	pr0exp2		0.59519	2.55	-1.79854	2.55	-1.13836	352
52	joy	1	552	6	top	pos	211	1	352	pr6exp4	1	-0.73559	2.55	-1.79854	2.55	-1.13836	352
66	disaster	0	580	0	top	Neg	112	1	353	pr0exp1		-0.69451	2.55	-1.7877	2.55	-1.1335	353
49	respect	1	967	0	top	pos	111	1	353	pr0exp3		-0.12669	2.55	-1.7877	2.55	-1.1335	353
49	fear	1	927	0	bottom	Neg	122	1	353	pr0exp4		-0.18538	2.55	-1.7877	2.55	-1.1335	353
52	devil	1	940	0	top	Neg	112	1	353	pr0exp1		-0.1663	2.55	-1.7877	2.55	-1.1335	353
64	liberty	1	685	0	top	pos	111	1	353	pr0exp2		-0.54045	2.55	-1.7877	2.55	-1.1335	353
52	confidence	1	794	6	top	pos	211	1	354	pr6exp2	1	-0.38052	2.55	-1.77689	2.55	-1.12864	354
63	tragedy	1	967	6	top	Neg	212	1	354	pr6exp3	1	-0.12669	2.55	-1.77689	2.55	-1.12864	354
239	suicide	1	261	0	top	Neg	112	1	355	pr0exp1		-1.16255	2.55	-1.76612	2.55	-1.12379	355
49	fear	1	716	6	top	Neg	212	1	355	pr6exp4	1	-0.49496	2.55	-1.76612	2.55	-1.12379	355
239	murderer	1	246	6	top	Neg	212	1	355	pr6exp1	1	-1.18456	2.55	-1.76612	2.55	-1.12379	355
63	greed	0	770	0	bottom	Neg	122	1	356	pr0exp2		-0.41573	2.55	-1.75537	2.55	-1.11893	356
49	talent	1	2237	6	top	pos	211	1	356	pr6exp3	1	1.7367	2.55	-1.75537	2.55	-1.11893	356
63	victory	1	663	6	bottom	pos	221	1	356	pr6exp1	1	-0.57273	2.55	-1.75537	2.55	-1.11893	356
242	beach	1	1317	6	bottom	pos	221	1	356	pr6exp2	1	0.38684	2.55	-1.75537	2.55	-1.11893	356
49	health	0	917	6	bottom	pos	221	1	357	pr6exp3	1	-0.20005	2.55	-1.74465	2.55	-1.11407	357
50	champion	1	781	0	top	pos	111	1	357	pr0exp3		-0.39959	2.55	-1.74465	2.55	-1.11407	357
52	holiday	1	571	0	top	pos	111	1	357	pr0exp3		-0.70771	2.55	-1.74465	2.55	-1.11407	357
59	pollution	1	599	0	top	Neg	112	1	357	pr0exp4		-0.66663	2.55	-1.74465	2.55	-1.11407	357
63	funeral	1	717	0	bottom	Neg	122	1	357	pr0exp2		-0.4935	2.55	-1.74465	2.55	-1.11407	357
64	excitement	1	1351	0	top	pos	111	1	357	pr0exp4		0.43673	2.55	-1.74465	2.55	-1.11407	357
52	achievement	1	611	6	bottom	pos	221	1	357	pr6exp4	1	-0.64902	2.55	-1.74465	2.55	-1.11407	357
63	suicide	1	677	6	bottom	Neg	222	1	357	pr6exp1	1	-0.55218	2.55	-1.74465	2.55	-1.11407	357
63	discomfort	1	1092	6	top	Neg	212	1	357	pr6exp4	1	0.05672	2.55	-1.74465	2.55	-1.11407	357
64	evil	1	691	6	top	Neg	212	1	357	pr6exp2	1	-0.53164	2.55	-1.74465	2.55	-1.11407	357
64	anger	1	624	0	top	Neg	112	1	358	pr0exp1		-0.62995	2.55	-1.73396	2.55	-1.10921	358
64	wedding	1	851	0	top	pos	111	1	358	pr0exp2		-0.29689	2.55	-1.73396	2.55	-1.10921	358
64	thief	1	900	0	top	Neg	112	1	358	pr0exp2		-0.22499	2.55	-1.73396	2.55	-1.10921	358
234	confidence	1	851	0	bottom	pos	121	1	358	pr0exp2		-0.29689	2.55	-1.73396	2.55	-1.10921	358
242	guilt	1	984	0	bottom	Neg	122	1	358	pr0exp3		-0.10174	2.55	-1.73396	2.55	-1.10921	358
49	mistake	1	598	6	bottom	Neg	222	1	358	pr6exp3	1	-0.6681	2.55	-1.73396	2.55	-1.10921	358
59	comfort	1	532	6	top	pos	211	1	358	pr6exp1	1	-0.76493	2.55	-1.73396	2.55	-1.10921	358
64	guilt	1	765	6	bottom	Neg	222	1	358	pr6exp3	1	-0.42307	2.55	-1.73396	2.55	-1.10921	358
64	bankrupt	1	873	6	bottom	Neg	222	1	358	pr6exp4	1	-0.26461	2.55	-1.73396	2.55	-1.10921	358
242	acceptance	1	892	6	bottom	pos	221	1	358	pr6exp4	1	-0.23673	2.55	-1.73396	2.55	-1.10921	358
50	cancer	1	1451	0	top	Neg	112	1	359	pr0exp2		0.58345	2.56	-1.72331	2.56	-1.10435	359
239	optimism	0	118	0	top	pos	111	1	360	pr0exp1		-1.37237	2.56	-1.71268	2.56	-1.09949	360
63	loser	1	679	6	top	Neg	212	1	360	pr6exp4	1	-0.54925	2.56	-1.71268	2.56	-1.09949	360
46	miracle	1	936	0	top	pos	111	1	361	pr0exp4		-0.17217	2.56	-1.70208	2.56	-1.09464	361
64	tragedy	1	852	0	bottom	Neg	122	1	361	pr0exp3		-0.29542	2.56	-1.70208	2.56	-1.09464	361
233	success	1	835	0	top	pos	111	1	361	pr0exp1		-0.32036	2.56	-1.70208	2.56	-1.09464	361
52	glory	1	626	6	bottom	pos	221	1	361	pr6exp4	1	-0.62701	2.56	-1.70208	2.56	-1.09464	361
64	success	1	1120	6	top	pos	211	1	361	pr6exp1	1	0.0978	2.56	-1.70208	2.56	-1.09464	361
72	illness	1	902	6	bottom	Neg	222	1	361	pr6exp3	1	-0.22206	2.56	-1.70208	2.56	-1.09464	361
51	talent	0	703	0	top	pos	111	1	362	pr0exp3		-0.51404	2.56	-1.69151	2.56	-1.08978	362
63	headache	1	693	0	top	Neg	112	1	362	pr0exp4		-0.52871	2.56	-1.69151	2.56	-1.08978	362
241	nightmare	1	637	6	top	Neg	212	1	362	pr6exp2	1	-0.61087	2.56	-1.69151	2.56	-1.08978	362
70	glory	1	672	0	top	pos	111	1	363	pr0exp4		-0.55952	2.56	-1.68097	2.56	-1.08492	363
71	trouble	1	601	0	top	Neg	112	1	363	pr0exp1		-0.66369	2.56	-1.68097	2.56	-1.08492	363
71	miracle	1	854	0	top	pos	111	1	363	pr0exp4		-0.29248	2.56	-1.68097	2.56	-1.08492	363
246	vacation	1	1655	0	bottom	pos	121	1	363	pr0exp4		0.88277	2.56	-1.68097	2.56	-1.08492	363
63	failure	1	521	6	top	Neg	212	1	363	pr6exp3	1	-0.78107	2.56	-1.68097	2.56	-1.08492	363
49	talent	1	630	0	bottom	pos	121	1	364	pr0exp3		-0.62114	2.56	-1.67046	2.56	-1.08006	364
63	anger	1	629	0	top	Neg	112	1	364	pr0exp1		-0.62261	2.56	-1.67046	2.56	-1.08006	364
64	bless	1	592	0	top	pos	111	1	364	pr0exp2		-0.6769	2.56	-1.67046	2.56	-1.08006	364
242	cancer	1	1295	0	top	Neg	112	1	364	pr0exp2		0.35457	2.56	-1.67046	2.56	-1.08006	364
49	loser	1	802	6	top	Neg	212	1	364	pr6exp4	1	-0.36878	2.56	-1.67046	2.56	-1.08006	364
63	nightmare	1	1043	6	bottom	Neg	222	1	364	pr6exp2	1	-0.01518	2.56	-1.67046	2.56	-1.08006	364
64	pollution	1	650	6	top	Neg	212	1	364	pr6exp4	1	-0.5918	2.56	-1.67046	2.56	-1.08006	364
233	welfare	1	1790	0	bottom	pos	121	1	365	pr0exp4		1.08085	2.56	-1.65998	2.56	-1.0752	365
234	honey	1	830	0	top	pos	111	1	365	pr0exp1		-0.3277	2.56	-1.65998	2.56	-1.0752	365
242	loyalty	1	1684	0	bottom	pos	121	1	365	pr0exp2		0.92532	2.56	-1.65998	2.56	-1.0752	365
64	sickness	1	674	6	top	Neg	212	1	365	pr6exp2	1	-0.55659	2.56	-1.65998	2.56	-1.0752	365
356	angel	0	691	0	bottom	pos	121	1	366	pr0exp4		-0.53164	2.56	-1.64953	2.56	-1.07035	366
46	warmth	1	1608	0	top	pos	111	1	366	pr0exp1		0.81381	2.56	-1.64953	2.56	-1.07035	366
49	funeral	1	965	0	bottom	Neg	122	1	366	pr0exp2		-0.12962	2.56	-1.64953	2.56	-1.07035	366
52	destruction	1	1138	0	top	Neg	112	1	366	pr0exp3		0.12421	2.56	-1.64953	2.56	-1.07035	366
64	welfare	1	996	0	top	pos	111	1	366	pr0exp4		-0.08414	2.56	-1.64953	2.56	-1.07035	366
52	humor	1	1444	6	top	pos	211	1	366	pr6exp4	1	0.57318	2.56	-1.64953	2.56	-1.07035	366
63	injury	1	764	6	top	Neg	212	1	366	pr6exp2	1	-0.42454	2.56	-1.64953	2.56	-1.07035	366
242	headache	1	1231	6	top	Neg	212	1	366	pr6exp4	1	0.26066	2.56	-1.64953	2.56	-1.07035	366
52	thief	1	1685	6	top	Neg	212	1	367	pr6exp2	1	0.92679	2.56	-1.6391	2.56	-1.06549	367
52	pride	1	1473	6	bottom	pos	221	1	367	pr6exp2	1	0.61573	2.56	-1.6391	2.56	-1.06549	367
52	reward	1	1499	6	bottom	pos	221	1	367	pr6exp3	1	0.65388	2.56	-1.6391	2.56	-1.06549	367
63	killer	1	592	6	top	Neg	212	1	367	pr6exp3	1	-0.6769	2.56	-1.6391	2.56	-1.06549	367
63	guilt	1	872	6	bottom	Neg	222	1	367	pr6exp3	1	-0.26607	2.56	-1.6391	2.56	-1.06549	367
64	health	1	605	6	bottom	pos	221	1	367	pr6exp3	1	-0.65783	2.56	-1.6391	2.56	-1.06549	367
64	achievement	1	697	6	bottom	pos	221	1	367	pr6exp4	1	-0.52284	2.56	-1.6391	2.56	-1.06549	367
68	injury	1	1579	6	bottom	Neg	222	1	367	pr6exp2	1	0.77126	2.56	-1.6391	2.56	-1.06549	367
66	injury	0	1286	0	bottom	Neg	122	1	368	pr0exp2		0.34136	2.57	-1.62871	2.57	-1.06063	368
239	bless	0	393	0	top	pos	111	1	368	pr0exp2		-0.96888	2.57	-1.62871	2.57	-1.06063	368
64	pain	0	750	6	bottom	Neg	222	1	368	pr6exp4	1	-0.44508	2.57	-1.62871	2.57	-1.06063	368
356	humor	1	827	0	bottom	pos	121	1	368	pr0exp4		-0.3321	2.57	-1.62871	2.57	-1.06063	368
64	accident	1	604	6	top	Neg	212	1	368	pr6exp1	1	-0.65929	2.57	-1.62871	2.57	-1.06063	368
239	liberty	0	627	0	top	pos	111	1	369	pr0exp2		-0.62555	2.57	-1.61834	2.57	-1.05577	369
239	wisdom	0	194	6	top	pos	211	1	369	pr6exp3	1	-1.26086	2.57	-1.61834	2.57	-1.05577	369
64	headache	1	866	0	top	Neg	112	1	369	pr0exp4		-0.27488	2.57	-1.61834	2.57	-1.05577	369
239	failure	1	294	6	top	Neg	212	1	369	pr6exp3	1	-1.11413	2.57	-1.61834	2.57	-1.05577	369
66	loneliness	0	863	0	top	Neg	112	1	370	pr0exp2		-0.27928	2.57	-1.608	2.57	-1.05091	370
49	delight	0	1022	6	top	pos	211	1	370	pr6exp3	1	-0.04599	2.57	-1.608	2.57	-1.05091	370
52	joy	1	581	0	bottom	pos	121	1	370	pr0exp4		-0.69304	2.57	-1.608	2.57	-1.05091	370
64	honey	1	1084	0	top	pos	111	1	370	pr0exp1		0.04498	2.57	-1.608	2.57	-1.05091	370
50	mistake	1	1328	6	top	Neg	212	1	370	pr6exp3	1	0.40298	2.57	-1.608	2.57	-1.05091	370
63	honesty	1	795	6	top	pos	211	1	370	pr6exp3	1	-0.37905	2.57	-1.608	2.57	-1.05091	370
71	penalty	1	650	6	bottom	Neg	222	1	370	pr6exp1	1	-0.5918	2.57	-1.608	2.57	-1.05091	370
44	nightmare	1	1076	0	bottom	Neg	122	1	371	pr0exp2		0.03324	2.57	-1.59768	2.57	-1.04605	371
49	perfection	1	1476	0	top	pos	111	1	371	pr0exp2		0.62013	2.57	-1.59768	2.57	-1.04605	371
52	discomfort	1	836	0	top	Neg	112	1	371	pr0exp4		-0.31889	2.57	-1.59768	2.57	-1.04605	371
54	glory	1	646	0	bottom	pos	121	1	371	pr0exp4		-0.59767	2.57	-1.59768	2.57	-1.04605	371
64	illness	1	1184	0	top	Neg	112	1	371	pr0exp3		0.1917	2.57	-1.59768	2.57	-1.04605	371
71	improvement	1	623	0	top	pos	111	1	371	pr0exp2		-0.63141	2.57	-1.59768	2.57	-1.04605	371
50	vacation	1	879	6	bottom	pos	221	1	371	pr6exp4	1	-0.2558	2.57	-1.59768	2.57	-1.04605	371
52	selfishness	1	742	6	top	neg	212	1	371	pr6exp1	1	-0.45681	2.57	-1.59768	2.57	-1.04605	371
52	kindness	1	662	6	top	pos	211	1	371	pr6exp3	1	-0.57419	2.57	-1.59768	2.57	-1.04605	371
66	joy	0	597	6	top	pos	211	1	372	pr6exp4	1	-0.66956	2.57	-1.5874	2.57	-1.0412	372
235	ignorance	1	547	0	top	Neg	112	1	372	pr0exp3		-0.74292	2.57	-1.5874	2.57	-1.0412	372
63	murderer	1	583	6	top	Neg	212	1	372	pr6exp1	1	-0.6901	2.57	-1.5874	2.57	-1.0412	372
63	dirt	1	703	6	bottom	Neg	222	1	372	pr6exp2	1	-0.51404	2.57	-1.5874	2.57	-1.0412	372
242	illness	1	797	6	top	Neg	212	1	372	pr6exp3	1	-0.37612	2.57	-1.5874	2.57	-1.0412	372
242	ignorance	1	730	6	bottom	Neg	222	1	372	pr6exp3	1	-0.47442	2.57	-1.5874	2.57	-1.0412	372
66	fault	0	598	0	bottom	Neg	122	1	373	pr0exp1		-0.6681	2.57	-1.57714	2.57	-1.03634	373
50	honesty	1	533	0	bottom	pos	121	1	373	pr0exp3		-0.76347	2.57	-1.57714	2.57	-1.03634	373
64	success	1	1060	0	bottom	pos	121	1	373	pr0exp1		0.00977	2.57	-1.57714	2.57	-1.03634	373
71	punishment	1	624	0	top	Neg	112	1	373	pr0exp2		-0.62995	2.57	-1.57714	2.57	-1.03634	373
233	selfishness	1	890	0	bottom	Neg	122	1	373	pr0exp1		-0.23966	2.57	-1.57714	2.57	-1.03634	373
242	honesty	1	731	0	top	pos	111	1	373	pr0exp3		-0.47295	2.57	-1.57714	2.57	-1.03634	373
64	anger	1	2037	6	bottom	Neg	222	1	373	pr6exp1	1	1.44325	2.57	-1.57714	2.57	-1.03634	373
64	delight	1	693	6	top	pos	211	1	373	pr6exp3	1	-0.52871	2.57	-1.57714	2.57	-1.03634	373
233	poverty	1	1066	0	top	Neg	112	1	374	pr0exp3		0.01857	2.57	-1.56691	2.57	-1.03148	374
64	warmth	1	714	6	top	pos	211	1	374	pr6exp1	1	-0.4979	2.57	-1.56691	2.57	-1.03148	374
64	birthday	1	596	6	top	pos	211	1	374	pr6exp2	1	-0.67103	2.57	-1.56691	2.57	-1.03148	374
64	wealth	1	891	6	bottom	pos	221	1	374	pr6exp3	1	-0.2382	2.57	-1.56691	2.57	-1.03148	374
54	guilt	1	734	6	bottom	Neg	222	1	375	pr6exp3	1	-0.46855	2.57	-1.55671	2.57	-1.02662	375
66	wealth	0	679	0	top	pos	111	1	376	pr0exp3		-0.54925	2.58	-1.54654	2.58	-1.02176	376
66	destruction	0	680	6	top	Neg	212	1	376	pr6exp3	1	-0.54778	2.58	-1.54654	2.58	-1.02176	376
46	wisdom	1	1685	0	top	pos	111	1	376	pr0exp3		0.92679	2.58	-1.54654	2.58	-1.02176	376
52	injury	1	1266	0	top	Neg	112	1	376	pr0exp2		0.31202	2.58	-1.54654	2.58	-1.02176	376
52	vacation	1	705	0	bottom	pos	121	1	376	pr0exp4		-0.5111	2.58	-1.54654	2.58	-1.02176	376
63	nightmare	1	758	0	top	Neg	112	1	376	pr0exp2		-0.43334	2.58	-1.54654	2.58	-1.02176	376
73	guilt	1	550	6	bottom	Neg	222	1	376	pr6exp3	1	-0.73852	2.58	-1.54654	2.58	-1.02176	376
239	bankrupt	1	168	6	bottom	Neg	222	1	376	pr6exp4	0	-1.29901	2.58	-1.54654	2.58	-1.02176	376
66	beach	0	2159	0	top	pos	111	1	377	pr0exp2		1.62225	2.58	-1.53639	2.58	-1.0169	377
46	mistake	1	887	0	top	Neg	112	1	377	pr0exp3		-0.24407	2.58	-1.53639	2.58	-1.0169	377
50	warmth	1	719	0	top	pos	111	1	377	pr0exp1		-0.49056	2.58	-1.53639	2.58	-1.0169	377
52	wealth	1	1600	0	top	pos	111	1	377	pr0exp3		0.80207	2.58	-1.53639	2.58	-1.0169	377
356	glory	1	1202	0	top	pos	111	1	377	pr0exp4		0.21811	2.58	-1.53639	2.58	-1.0169	377
49	poverty	1	1014	6	top	Neg	212	1	377	pr6exp3	1	-0.05773	2.58	-1.53639	2.58	-1.0169	377
61	ignorance	1	721	0	top	Neg	112	1	378	pr0exp3		-0.48763	2.58	-1.52627	2.58	-1.01205	378
64	evil	1	1247	0	bottom	Neg	122	1	378	pr0exp2		0.28414	2.58	-1.52627	2.58	-1.01205	378
71	devil	1	521	0	bottom	Neg	122	1	378	pr0exp1		-0.78107	2.58	-1.52627	2.58	-1.01205	378
46	success	1	687	6	bottom	pos	221	1	378	pr6exp1	1	-0.53751	2.58	-1.52627	2.58	-1.01205	378
69	glory	1	337	6	bottom	pos	221	1	378	pr6exp4	1	-1.05104	2.58	-1.52627	2.58	-1.01205	378
66	pain	0	815	6	bottom	Neg	222	1	379	pr6exp4	1	-0.34971	2.58	-1.51617	2.58	-1.00719	379
48	glory	1	839	6	bottom	pos	221	1	379	pr6exp4	1	-0.31449	2.58	-1.51617	2.58	-1.00719	379
52	birthday	1	841	6	top	pos	211	1	379	pr6exp2	1	-0.31156	2.58	-1.51617	2.58	-1.00719	379
242	hell	1	895	6	top	Neg	212	1	379	pr6exp4	1	-0.23233	2.58	-1.51617	2.58	-1.00719	379
49	murderer	1	695	0	bottom	Neg	122	1	380	pr0exp1		-0.52577	2.58	-1.50611	2.58	-1.00233	380
52	health	1	1576	0	top	pos	111	1	380	pr0exp3		0.76686	2.58	-1.50611	2.58	-1.00233	380
234	wisdom	1	655	0	bottom	pos	121	1	380	pr0exp3		-0.58446	2.58	-1.50611	2.58	-1.00233	380
242	killer	1	2309	0	top	Neg	112	1	380	pr0exp3		1.84234	2.58	-1.50611	2.58	-1.00233	380
63	delight	1	709	6	bottom	pos	221	1	380	pr6exp3	1	-0.50523	2.58	-1.50611	2.58	-1.00233	380
71	heaven	1	724	6	top	pos	211	1	380	pr6exp1	1	-0.48322	2.58	-1.50611	2.58	-1.00233	380
246	penalty	1	1123	6	bottom	Neg	222	1	380	pr6exp1	1	0.1022	2.58	-1.50611	2.58	-1.00233	380
66	hunger	0	965	0	bottom	Neg	122	1	381	pr0exp4		-0.12962	2.58	-1.49607	2.58	-0.99747	381
66	fear	0	1204	6	top	Neg	212	1	381	pr6exp4	1	0.22105	2.58	-1.49607	2.58	-0.99747	381
46	passion	1	739	0	top	pos	111	1	381	pr0exp2		-0.46122	2.58	-1.49607	2.58	-0.99747	381
71	selfishness	1	671	0	top	Neg	112	1	381	pr0exp1		-0.56099	2.58	-1.49607	2.58	-0.99747	381
71	fear	1	537	0	bottom	Neg	122	1	381	pr0exp4		-0.7576	2.58	-1.49607	2.58	-0.99747	381
235	depression	1	574	0	bottom	Neg	122	1	381	pr0exp3		-0.70331	2.58	-1.49607	2.58	-0.99747	381
242	comfort	1	1177	0	top	pos	111	1	381	pr0exp1		0.18143	2.58	-1.49607	2.58	-0.99747	381
52	injury	1	2138	6	bottom	Neg	222	1	381	pr6exp2	1	1.59144	2.58	-1.49607	2.58	-0.99747	381
63	penalty	1	644	6	bottom	Neg	222	1	381	pr6exp1	1	-0.6006	2.58	-1.49607	2.58	-0.99747	381
241	cancer	1	590	6	bottom	Neg	222	1	381	pr6exp2	1	-0.67983	2.58	-1.49607	2.58	-0.99747	381
47	champion	1	951	0	top	pos	111	1	382	pr0exp3		-0.15016	2.58	-1.48605	2.58	-0.99261	382
63	suicide	1	978	0	top	Neg	112	1	382	pr0exp1		-0.11055	2.58	-1.48605	2.58	-0.99261	382
63	pollution	1	632	0	bottom	Neg	122	1	382	pr0exp4		-0.61821	2.58	-1.48605	2.58	-0.99261	382
234	honesty	1	537	0	top	pos	111	1	382	pr0exp3		-0.7576	2.58	-1.48605	2.58	-0.99261	382
235	suicide	1	608	0	bottom	Neg	122	1	382	pr0exp1		-0.65342	2.58	-1.48605	2.58	-0.99261	382
49	hell	1	1097	6	bottom	Neg	222	1	382	pr6exp4	1	0.06405	2.58	-1.48605	2.58	-0.99261	382
52	warmth	1	658	6	top	pos	211	1	382	pr6exp1	1	-0.58006	2.58	-1.48605	2.58	-0.99261	382
68	trouble	1	1005	6	top	Neg	212	1	382	pr6exp1	1	-0.07093	2.58	-1.48605	2.58	-0.99261	382
49	loneliness	0	779	0	top	Neg	112	1	383	pr0exp2		-0.40253	2.58	-1.47606	2.58	-0.98775	383
64	holiday	0	682	0	top	pos	111	1	383	pr0exp3		-0.54485	2.58	-1.47606	2.58	-0.98775	383
66	danger	0	765	0	bottom	Neg	122	1	383	pr0exp1		-0.42307	2.58	-1.47606	2.58	-0.98775	383
66	cancer	0	805	0	bottom	Neg	122	1	383	pr0exp2		-0.36438	2.58	-1.47606	2.58	-0.98775	383
49	warmth	1	966	0	bottom	pos	121	1	383	pr0exp1		-0.12815	2.58	-1.47606	2.58	-0.98775	383
52	murderer	1	1925	0	top	Neg	112	1	383	pr0exp1		1.27892	2.58	-1.47606	2.58	-0.98775	383
63	disaster	1	886	0	top	Neg	112	1	383	pr0exp1		-0.24553	2.58	-1.47606	2.58	-0.98775	383
72	depression	1	1225	0	top	Neg	112	1	383	pr0exp3		0.25186	2.58	-1.47606	2.58	-0.98775	383
43	birthday	1	843	6	bottom	pos	221	1	383	pr6exp2	1	-0.30862	2.58	-1.47606	2.58	-0.98775	383
63	warmth	1	579	6	bottom	pos	221	1	383	pr6exp1	1	-0.69597	2.58	-1.47606	2.58	-0.98775	383
64	fault	1	877	6	top	Neg	212	1	383	pr6exp1	1	-0.25874	2.58	-1.47606	2.58	-0.98775	383
68	illness	1	1006	0	bottom	Neg	122	1	384	pr0exp3		-0.06946	2.58	-1.4661	2.58	-0.9829	384
49	pollution	1	1859	6	top	Neg	212	1	384	pr6exp4	1	1.18208	2.58	-1.4661	2.58	-0.9829	384
63	crisis	1	672	6	bottom	Neg	222	1	384	pr6exp3	1	-0.55952	2.58	-1.4661	2.58	-0.9829	384
63	fear	1	1154	6	top	Neg	212	1	384	pr6exp4	1	0.14769	2.58	-1.4661	2.58	-0.9829	384
71	champion	1	593	6	bottom	pos	221	1	384	pr6exp3	1	-0.67543	2.58	-1.4661	2.58	-0.9829	384
72	heaven	0	1128	0	bottom	pos	121	1	385	pr0exp1		0.10954	2.59	-1.45616	2.59	-0.97804	385
58	reward	1	844	0	bottom	pos	121	1	385	pr0exp3		-0.30716	2.59	-1.45616	2.59	-0.97804	385
63	loss	1	675	0	top	Neg	112	1	385	pr0exp2		-0.55512	2.59	-1.45616	2.59	-0.97804	385
64	comfort	1	725	0	top	pos	111	1	385	pr0exp1		-0.48176	2.59	-1.45616	2.59	-0.97804	385
239	punishment	1	359	0	top	Neg	112	1	385	pr0exp2		-1.01876	2.59	-1.45616	2.59	-0.97804	385
46	kiss	1	662	6	top	pos	211	1	385	pr6exp1	1	-0.57419	2.59	-1.45616	2.59	-0.97804	385
49	reward	1	954	6	bottom	pos	221	1	385	pr6exp3	1	-0.14576	2.59	-1.45616	2.59	-0.97804	385
71	stress	1	1422	6	top	Neg	212	1	385	pr6exp4	1	0.5409	2.59	-1.45616	2.59	-0.97804	385
356	holiday	1	961	6	bottom	pos	221	1	385	pr6exp3	1	-0.13549	2.59	-1.45616	2.59	-0.97804	385
49	loyalty	1	1768	0	bottom	pos	121	1	386	pr0exp2		1.04857	2.59	-1.44625	2.59	-0.97318	386
49	loser	1	703	0	bottom	Neg	122	1	386	pr0exp4		-0.51404	2.59	-1.44625	2.59	-0.97318	386
52	wisdom	1	1089	0	bottom	pos	121	1	386	pr0exp3		0.05232	2.59	-1.44625	2.59	-0.97318	386
63	accident	1	703	0	bottom	Neg	122	1	386	pr0exp1		-0.51404	2.59	-1.44625	2.59	-0.97318	386
70	injury	1	828	0	top	Neg	112	1	386	pr0exp2		-0.33063	2.59	-1.44625	2.59	-0.97318	386
242	bless	1	1889	0	top	pos	111	1	386	pr0exp2		1.2261	2.59	-1.44625	2.59	-0.97318	386
52	improvement	1	809	6	top	pos	211	1	386	pr6exp2	1	-0.35851	2.59	-1.44625	2.59	-0.97318	386
68	discomfort	1	1555	6	bottom	Neg	222	1	386	pr6exp4	1	0.73605	2.59	-1.44625	2.59	-0.97318	386
71	kiss	1	515	6	top	pos	211	1	386	pr6exp1	1	-0.78988	2.59	-1.44625	2.59	-0.97318	386
239	pollution	1	279	6	top	Neg	212	1	386	pr6exp4	0	-1.13614	2.59	-1.44625	2.59	-0.97318	386
356	kindness	1	693	6	top	pos	211	1	386	pr6exp3	1	-0.52871	2.59	-1.44625	2.59	-0.97318	386
66	birthday	0	983	6	top	pos	211	1	387	pr6exp2	1	-0.10321	2.59	-1.43637	2.59	-0.96832	387
64	death	1	658	0	top	Neg	112	1	387	pr0exp4		-0.58006	2.59	-1.43637	2.59	-0.96832	387
242	thief	1	970	0	bottom	Neg	122	1	387	pr0exp2		-0.12229	2.59	-1.43637	2.59	-0.96832	387
58	angel	1	862	6	bottom	pos	221	1	387	pr6exp4	1	-0.28075	2.59	-1.43637	2.59	-0.96832	387
59	achievement	1	531	6	top	pos	211	1	387	pr6exp4	1	-0.7664	2.59	-1.43637	2.59	-0.96832	387
64	greed	1	1061	6	top	Neg	212	1	387	pr6exp2	1	0.01123	2.59	-1.43637	2.59	-0.96832	387
71	poverty	1	636	6	top	Neg	212	1	387	pr6exp3	1	-0.61234	2.59	-1.43637	2.59	-0.96832	387
239	honey	0	397	0	top	pos	111	1	388	pr0exp1		-0.96301	2.59	-1.42651	2.59	-0.96346	388
66	nightmare	0	690	6	bottom	Neg	222	1	388	pr6exp2	1	-0.53311	2.59	-1.42651	2.59	-0.96346	388
239	pride	0	380	6	bottom	pos	221	1	388	pr6exp2	1	-0.98795	2.59	-1.42651	2.59	-0.96346	388
242	discomfort	1	1130	0	top	Neg	112	1	388	pr0exp4		0.11247	2.59	-1.42651	2.59	-0.96346	388
52	wealth	1	531	6	bottom	pos	221	1	388	pr6exp3	1	-0.7664	2.59	-1.42651	2.59	-0.96346	388
72	injury	1	780	6	top	Neg	212	1	388	pr6exp2	1	-0.40106	2.59	-1.42651	2.59	-0.96346	388
49	sweetheart	0	3024	0	bottom	pos	121	1	389	pr0exp2		2.89141	2.59	-1.41667	2.59	-0.95861	389
239	vacation	0	315	6	top	pos	211	1	389	pr6exp4	0	-1.08332	2.59	-1.41667	2.59	-0.95861	389
50	fault	1	666	0	top	Neg	112	1	389	pr0exp1		-0.56832	2.59	-1.41667	2.59	-0.95861	389
63	hope	1	692	0	top	pos	111	1	389	pr0exp4		-0.53018	2.59	-1.41667	2.59	-0.95861	389
63	angel	1	599	0	top	pos	111	1	389	pr0exp4		-0.66663	2.59	-1.41667	2.59	-0.95861	389
239	trouble	1	548	0	top	Neg	112	1	389	pr0exp1		-0.74146	2.59	-1.41667	2.59	-0.95861	389
239	champion	1	367	0	bottom	pos	121	1	389	pr0exp3		-1.00703	2.59	-1.41667	2.59	-0.95861	389
242	perfection	1	1065	0	top	pos	111	1	389	pr0exp2		0.0171	2.59	-1.41667	2.59	-0.95861	389
245	thief	1	749	0	top	Neg	112	1	389	pr0exp2		-0.44654	2.59	-1.41667	2.59	-0.95861	389
46	selfishness	1	1167	6	bottom	Neg	222	1	389	pr6exp1	1	0.16676	2.59	-1.41667	2.59	-0.95861	389
52	crisis	1	638	6	top	Neg	212	1	389	pr6exp3	1	-0.60941	2.59	-1.41667	2.59	-0.95861	389
52	death	1	718	6	top	Neg	212	1	389	pr6exp4	1	-0.49203	2.59	-1.41667	2.59	-0.95861	389
59	disaster	1	599	6	top	Neg	212	1	389	pr6exp1	1	-0.66663	2.59	-1.41667	2.59	-0.95861	389
72	selfishness	1	1648	6	bottom	Neg	222	1	389	pr6exp1	1	0.8725	2.59	-1.41667	2.59	-0.95861	389
50	hell	1	717	0	bottom	Neg	122	1	390	pr0exp4		-0.4935	2.59	-1.40686	2.59	-0.95375	390
64	honesty	1	870	0	top	pos	111	1	390	pr0exp3		-0.26901	2.59	-1.40686	2.59	-0.95375	390
239	destruction	1	384	0	bottom	Neg	122	1	390	pr0exp3		-0.98208	2.59	-1.40686	2.59	-0.95375	390
50	delight	1	956	6	bottom	pos	221	1	390	pr6exp3	1	-0.14283	2.59	-1.40686	2.59	-0.95375	390
50	honey	1	752	0	bottom	pos	121	1	391	pr0exp1		-0.44214	2.59	-1.39708	2.59	-0.94889	391
61	selfishness	1	585	0	bottom	Neg	122	1	391	pr0exp1		-0.68717	2.59	-1.39708	2.59	-0.94889	391
64	suicide	1	741	0	top	Neg	112	1	391	pr0exp1		-0.45828	2.59	-1.39708	2.59	-0.94889	391
72	cancer	1	669	0	bottom	Neg	122	1	391	pr0exp2		-0.56392	2.59	-1.39708	2.59	-0.94889	391
72	starving	1	1018	0	top	Neg	112	1	391	pr0exp4		-0.05186	2.59	-1.39708	2.59	-0.94889	391
66	passion	0	652	6	top	pos	211	1	392	pr6exp2	1	-0.58887	2.59	-1.38732	2.59	-0.94403	392
66	miracle	0	679	6	top	pos	211	1	392	pr6exp4	1	-0.54925	2.59	-1.38732	2.59	-0.94403	392
239	glory	0	286	6	bottom	pos	221	1	392	pr6exp4	0	-1.12587	2.59	-1.38732	2.59	-0.94403	392
49	penalty	1	680	0	top	Neg	112	1	392	pr0exp1		-0.54778	2.59	-1.38732	2.59	-0.94403	392
50	vacation	1	919	0	top	pos	111	1	392	pr0exp4		-0.19711	2.59	-1.38732	2.59	-0.94403	392
50	miracle	1	835	0	top	pos	111	1	392	pr0exp4		-0.32036	2.59	-1.38732	2.59	-0.94403	392
68	hope	1	546	0	top	pos	111	1	392	pr0exp4		-0.74439	2.59	-1.38732	2.59	-0.94403	392
233	optimism	1	1169	0	bottom	pos	121	1	392	pr0exp1		0.16969	2.59	-1.38732	2.59	-0.94403	392
239	evil	1	276	0	bottom	Neg	122	1	392	pr0exp2		-1.14054	2.59	-1.38732	2.59	-0.94403	392
49	cancer	1	1279	6	top	Neg	212	1	392	pr6exp2	1	0.33109	2.59	-1.38732	2.59	-0.94403	392
64	fear	1	1160	6	top	Neg	212	1	392	pr6exp4	1	0.15649	2.59	-1.38732	2.59	-0.94403	392
356	wisdom	1	1483	6	top	pos	211	1	392	pr6exp3	1	0.63041	2.59	-1.38732	2.59	-0.94403	392
239	confidence	0	136	6	top	pos	211	1	393	pr6exp2	1	-1.34596	2.59	-1.37759	2.59	-0.93917	393
50	confidence	1	786	0	top	pos	111	1	393	pr0exp2		-0.39226	2.59	-1.37759	2.59	-0.93917	393
55	honey	1	771	0	bottom	pos	121	1	393	pr0exp1		-0.41426	2.59	-1.37759	2.59	-0.93917	393
241	illness	1	545	0	bottom	Neg	122	1	393	pr0exp3		-0.74586	2.59	-1.37759	2.59	-0.93917	393
356	perfection	1	970	0	top	pos	111	1	393	pr0exp2		-0.12229	2.59	-1.37759	2.59	-0.93917	393
356	holiday	1	953	0	top	pos	111	1	393	pr0exp3		-0.14723	2.59	-1.37759	2.59	-0.93917	393
61	guilt	1	671	6	top	Neg	212	1	393	pr6exp3	1	-0.56099	2.59	-1.37759	2.59	-0.93917	393
68	starving	1	907	6	top	Neg	212	1	393	pr6exp4	1	-0.21472	2.59	-1.37759	2.59	-0.93917	393
72	theft	1	1587	6	bottom	Neg	222	1	393	pr6exp3	1	0.783	2.59	-1.37759	2.59	-0.93917	393
246	champion	1	841	6	top	pos	211	1	393	pr6exp3	1	-0.31156	2.59	-1.37759	2.59	-0.93917	393
66	vacation	0	921	6	top	pos	211	1	394	pr6exp4	1	-0.19418	2.6	-1.36788	2.6	-0.93431	394
48	enjoyment	1	654	0	top	pos	111	1	394	pr0exp1		-0.58593	2.6	-1.36788	2.6	-0.93431	394
65	evil	1	642	0	bottom	Neg	122	1	394	pr0exp2		-0.60354	2.6	-1.36788	2.6	-0.93431	394
239	penalty	1	36	0	top	Neg	112	1	394	pr0exp1		-1.49268	2.6	-1.36788	2.6	-0.93431	394
245	tragedy	1	653	0	bottom	Neg	122	1	394	pr0exp3		-0.5874	2.6	-1.36788	2.6	-0.93431	394
356	heaven	1	1121	0	top	pos	111	1	394	pr0exp1		0.09927	2.6	-1.36788	2.6	-0.93431	394
356	respect	1	2370	0	top	pos	111	1	394	pr0exp3		1.93184	2.6	-1.36788	2.6	-0.93431	394
49	kindness	1	667	6	top	pos	211	1	394	pr6exp3	1	-0.56686	2.6	-1.36788	2.6	-0.93431	394
49	respect	1	881	6	bottom	pos	221	1	394	pr6exp3	1	-0.25287	2.6	-1.36788	2.6	-0.93431	394
50	greed	1	954	6	bottom	Neg	222	1	394	pr6exp2	1	-0.14576	2.6	-1.36788	2.6	-0.93431	394
239	honesty	0	322	6	bottom	pos	221	1	395	pr6exp3	1	-1.07305	2.6	-1.35819	2.6	-0.92946	395
50	enjoyment	1	739	0	bottom	pos	121	1	395	pr0exp1		-0.46122	2.6	-1.35819	2.6	-0.92946	395
50	ignorance	1	722	0	top	Neg	112	1	395	pr0exp3		-0.48616	2.6	-1.35819	2.6	-0.92946	395
73	stress	1	638	0	bottom	Neg	122	1	395	pr0exp4		-0.60941	2.6	-1.35819	2.6	-0.92946	395
233	starving	1	1256	0	bottom	Neg	122	1	395	pr0exp4		0.29734	2.6	-1.35819	2.6	-0.92946	395
64	champion	1	742	6	top	pos	211	1	395	pr6exp3	1	-0.45681	2.6	-1.35819	2.6	-0.92946	395
71	hug	1	601	6	bottom	pos	221	1	395	pr6exp1	1	-0.66369	2.6	-1.35819	2.6	-0.92946	395
239	killer	1	172	6	top	Neg	212	1	395	pr6exp3	1	-1.29314	2.6	-1.35819	2.6	-0.92946	395
66	suicide	0	1256	6	bottom	Neg	222	1	396	pr6exp1	1	0.29734	2.6	-1.34853	2.6	-0.9246	396
59	passion	1	737	0	top	pos	111	1	396	pr0exp2		-0.46415	2.6	-1.34853	2.6	-0.9246	396
72	failure	1	1707	0	bottom	Neg	122	1	396	pr0exp3		0.95907	2.6	-1.34853	2.6	-0.9246	396
238	honey	1	1217	0	top	pos	111	1	396	pr0exp1		0.24012	2.6	-1.34853	2.6	-0.9246	396
245	birthday	1	756	0	top	pos	111	1	396	pr0exp2		-0.43627	2.6	-1.34853	2.6	-0.9246	396
52	miracle	1	950	6	top	pos	211	1	396	pr6exp4	1	-0.15163	2.6	-1.34853	2.6	-0.9246	396
52	pollution	1	804	6	bottom	Neg	222	1	396	pr6exp4	1	-0.36585	2.6	-1.34853	2.6	-0.9246	396
71	greed	1	630	6	top	Neg	212	1	396	pr6exp2	1	-0.62114	2.6	-1.34853	2.6	-0.9246	396
234	hell	1	762	6	top	Neg	212	1	396	pr6exp4	1	-0.42747	2.6	-1.34853	2.6	-0.9246	396
242	disappointment	1	789	6	bottom	neg	222	1	396	pr6exp1	1	-0.38785	2.6	-1.34853	2.6	-0.9246	396
54	excellence	1	725	0	top	pos	111	1	397	pr0exp1		-0.48176	2.6	-1.3389	2.6	-0.91974	397
58	respect	1	839	0	bottom	pos	121	1	397	pr0exp3		-0.31449	2.6	-1.3389	2.6	-0.91974	397
64	loss	1	1351	0	top	Neg	112	1	397	pr0exp2		0.43673	2.6	-1.3389	2.6	-0.91974	397
68	tragedy	1	1591	0	top	Neg	112	1	397	pr0exp3		0.78887	2.6	-1.3389	2.6	-0.91974	397
68	honesty	1	897	0	bottom	pos	121	1	397	pr0exp3		-0.22939	2.6	-1.3389	2.6	-0.91974	397
71	fault	1	523	0	bottom	Neg	122	1	397	pr0exp1		-0.77814	2.6	-1.3389	2.6	-0.91974	397
71	disappointment	1	725	0	bottom	Neg	122	1	397	pr0exp1		-0.48176	2.6	-1.3389	2.6	-0.91974	397
242	hunger	1	658	0	top	Neg	112	1	397	pr0exp4		-0.58006	2.6	-1.3389	2.6	-0.91974	397
42	talent	1	844	6	bottom	pos	221	1	397	pr6exp3	1	-0.30716	2.6	-1.3389	2.6	-0.91974	397
47	death	1	991	6	bottom	Neg	222	1	397	pr6exp4	1	-0.09147	2.6	-1.3389	2.6	-0.91974	397
50	bless	1	573	6	top	pos	211	1	397	pr6exp2	1	-0.70478	2.6	-1.3389	2.6	-0.91974	397
52	adventure	1	990	6	top	pos	211	1	397	pr6exp1	1	-0.09294	2.6	-1.3389	2.6	-0.91974	397
64	humor	1	1073	6	top	pos	211	1	397	pr6exp4	1	0.02884	2.6	-1.3389	2.6	-0.91974	397
242	penalty	1	844	6	top	neg	212	1	397	pr6exp1	1	-0.30716	2.6	-1.3389	2.6	-0.91974	397
242	mistake	1	898	6	top	Neg	212	1	397	pr6exp3	1	-0.22793	2.6	-1.3389	2.6	-0.91974	397
49	dirt	1	645	0	top	Neg	112	1	398	pr0exp2		-0.59914	2.6	-1.32928	2.6	-0.91488	398
49	illness	1	632	0	top	Neg	112	1	398	pr0exp3		-0.61821	2.6	-1.32928	2.6	-0.91488	398
50	killer	1	575	0	top	Neg	112	1	398	pr0exp3		-0.70184	2.6	-1.32928	2.6	-0.91488	398
52	liberty	1	645	0	top	pos	111	1	398	pr0exp2		-0.59914	2.6	-1.32928	2.6	-0.91488	398
64	perfection	1	1072	0	top	pos	111	1	398	pr0exp2		0.02737	2.6	-1.32928	2.6	-0.91488	398
64	punishment	1	713	0	top	Neg	112	1	398	pr0exp2		-0.49936	2.6	-1.32928	2.6	-0.91488	398
64	wealth	1	599	0	top	pos	111	1	398	pr0exp3		-0.66663	2.6	-1.32928	2.6	-0.91488	398
71	delight	1	739	0	top	pos	111	1	398	pr0exp3		-0.46122	2.6	-1.32928	2.6	-0.91488	398
71	theft	1	818	0	top	Neg	112	1	398	pr0exp3		-0.3453	2.6	-1.32928	2.6	-0.91488	398
72	sweetheart	1	809	0	top	pos	111	1	398	pr0exp2		-0.35851	2.6	-1.32928	2.6	-0.91488	398
241	angel	1	742	0	top	pos	111	1	398	pr0exp4		-0.45681	2.6	-1.32928	2.6	-0.91488	398
246	humor	1	1124	0	bottom	pos	121	1	398	pr0exp4		0.10367	2.6	-1.32928	2.6	-0.91488	398
44	dirt	1	645	6	top	Neg	212	1	398	pr6exp2	1	-0.59914	2.6	-1.32928	2.6	-0.91488	398
64	honey	1	772	6	bottom	pos	221	1	398	pr6exp1	1	-0.4128	2.6	-1.32928	2.6	-0.91488	398
241	loyalty	1	804	6	bottom	pos	221	1	398	pr6exp2	1	-0.36585	2.6	-1.32928	2.6	-0.91488	398
66	sickness	0	1433	6	top	Neg	212	1	399	pr6exp2	1	0.55704	2.6	-1.3197	2.6	-0.91002	399
239	talent	0	292	6	top	pos	211	1	399	pr6exp3	1	-1.11707	2.6	-1.3197	2.6	-0.91002	399
44	health	1	993	0	top	pos	111	1	399	pr0exp3		-0.08854	2.6	-1.3197	2.6	-0.91002	399
49	devil	1	1153	0	bottom	Neg	122	1	399	pr0exp1		0.14622	2.6	-1.3197	2.6	-0.91002	399
52	improvement	1	1325	0	bottom	pos	121	1	399	pr0exp2		0.39858	2.6	-1.3197	2.6	-0.91002	399
57	discomfort	1	846	0	bottom	Neg	122	1	399	pr0exp4		-0.30422	2.6	-1.3197	2.6	-0.91002	399
58	crisis	1	793	0	bottom	Neg	122	1	399	pr0exp3		-0.38199	2.6	-1.3197	2.6	-0.91002	399
70	disappointment	1	893	0	top	Neg	112	1	399	pr0exp1		-0.23526	2.6	-1.3197	2.6	-0.91002	399
71	beach	1	765	0	bottom	pos	121	1	399	pr0exp2		-0.42307	2.6	-1.3197	2.6	-0.91002	399
72	achievement	1	843	0	bottom	pos	121	1	399	pr0exp4		-0.30862	2.6	-1.3197	2.6	-0.91002	399
235	danger	1	410	0	top	Neg	112	1	399	pr0exp1		-0.94394	2.6	-1.3197	2.6	-0.91002	399
245	humor	1	1310	0	top	pos	111	1	399	pr0exp4		0.37657	2.6	-1.3197	2.6	-0.91002	399
50	improvement	1	793	6	bottom	pos	221	1	399	pr6exp2	1	-0.38199	2.6	-1.3197	2.6	-0.91002	399
52	victory	1	672	6	top	pos	211	1	399	pr6exp1	1	-0.55952	2.6	-1.3197	2.6	-0.91002	399
52	bless	1	792	6	bottom	pos	221	1	399	pr6exp2	1	-0.38345	2.6	-1.3197	2.6	-0.91002	399
63	wedding	1	846	6	top	pos	211	1	399	pr6exp2	1	-0.30422	2.6	-1.3197	2.6	-0.91002	399
63	reward	1	606	6	top	pos	211	1	399	pr6exp3	1	-0.65636	2.6	-1.3197	2.6	-0.91002	399
64	illness	1	717	6	bottom	Neg	222	1	399	pr6exp3	1	-0.4935	2.6	-1.3197	2.6	-0.91002	399
71	excellence	1	593	6	bottom	pos	221	1	399	pr6exp1	1	-0.67543	2.6	-1.3197	2.6	-0.91002	399
234	fear	1	753	6	bottom	Neg	222	1	399	pr6exp4	1	-0.44067	2.6	-1.3197	2.6	-0.91002	399
235	accident	1	626	6	bottom	neg	222	1	399	pr6exp1	1	-0.62701	2.6	-1.3197	2.6	-0.91002	399
239	hell	1	376	6	bottom	Neg	222	1	399	pr6exp4	0	-0.99382	2.6	-1.3197	2.6	-0.91002	399
242	confidence	1	779	6	top	pos	211	1	399	pr6exp2	1	-0.40253	2.6	-1.3197	2.6	-0.91002	399
242	champion	1	1899	6	top	pos	211	1	399	pr6exp3	1	1.24077	2.6	-1.3197	2.6	-0.91002	399
356	excellence	1	910	6	top	pos	211	1	399	pr6exp1	1	-0.21032	2.6	-1.3197	2.6	-0.91002	399
51	honesty	0	943	6	top	pos	211	1	400	pr6exp3	1	-0.1619	2.6	-1.31013	2.6	-0.90516	400
59	achievement	1	487	0	bottom	pos	121	1	400	pr0exp4		-0.83096	2.6	-1.31013	2.6	-0.90516	400
60	improvement	1	701	0	bottom	pos	121	1	400	pr0exp2		-0.51697	2.6	-1.31013	2.6	-0.90516	400
63	discomfort	1	740	0	bottom	Neg	122	1	400	pr0exp4		-0.45975	2.6	-1.31013	2.6	-0.90516	400
64	kiss	1	1128	0	top	pos	111	1	400	pr0exp1		0.10954	2.6	-1.31013	2.6	-0.90516	400
68	excitement	1	967	0	bottom	pos	121	1	400	pr0exp4		-0.12669	2.6	-1.31013	2.6	-0.90516	400
70	achievement	1	678	0	top	pos	111	1	400	pr0exp4		-0.55072	2.6	-1.31013	2.6	-0.90516	400
71	suicide	1	860	0	top	Neg	112	1	400	pr0exp1		-0.28368	2.6	-1.31013	2.6	-0.90516	400
235	penalty	1	660	0	bottom	Neg	122	1	400	pr0exp1		-0.57713	2.6	-1.31013	2.6	-0.90516	400
241	killer	1	559	0	top	Neg	112	1	400	pr0exp3		-0.72532	2.6	-1.31013	2.6	-0.90516	400
242	pollution	1	768	0	top	Neg	112	1	400	pr0exp4		-0.41867	2.6	-1.31013	2.6	-0.90516	400
52	loneliness	1	741	6	top	Neg	212	1	400	pr6exp2	1	-0.45828	2.6	-1.31013	2.6	-0.90516	400
54	ignorance	1	1676	6	top	Neg	212	1	400	pr6exp3	1	0.91358	2.6	-1.31013	2.6	-0.90516	400
63	sickness	1	700	6	top	Neg	212	1	400	pr6exp2	1	-0.51844	2.6	-1.31013	2.6	-0.90516	400
64	wisdom	1	635	6	top	pos	211	1	400	pr6exp3	1	-0.61381	2.6	-1.31013	2.6	-0.90516	400
239	enjoyment	0	111	0	top	pos	111	1	401	pr0exp1		-1.38264	2.6	-1.30059	2.6	-0.90031	401
239	holiday	0	145	0	top	pos	111	1	401	pr0exp3		-1.33275	2.6	-1.30059	2.6	-0.90031	401
55	loneliness	1	1278	0	top	Neg	112	1	401	pr0exp2		0.32962	2.6	-1.30059	2.6	-0.90031	401
63	death	1	928	0	top	Neg	112	1	401	pr0exp4		-0.18391	2.6	-1.30059	2.6	-0.90031	401
64	kindness	1	1290	0	bottom	pos	121	1	401	pr0exp3		0.34723	2.6	-1.30059	2.6	-0.90031	401
68	accident	1	688	0	top	Neg	112	1	401	pr0exp1		-0.53604	2.6	-1.30059	2.6	-0.90031	401
71	hope	1	1127	0	top	pos	111	1	401	pr0exp4		0.10807	2.6	-1.30059	2.6	-0.90031	401
72	evil	1	945	0	bottom	Neg	122	1	401	pr0exp2		-0.15897	2.6	-1.30059	2.6	-0.90031	401
242	fault	1	768	0	top	Neg	112	1	401	pr0exp1		-0.41867	2.6	-1.30059	2.6	-0.90031	401
242	pride	1	889	0	top	pos	111	1	401	pr0exp2		-0.24113	2.6	-1.30059	2.6	-0.90031	401
42	comfort	1	701	6	top	pos	211	1	401	pr6exp1	1	-0.51697	2.6	-1.30059	2.6	-0.90031	401
49	dirt	1	674	6	bottom	Neg	222	1	401	pr6exp2	1	-0.55659	2.6	-1.30059	2.6	-0.90031	401
52	cancer	1	795	6	bottom	Neg	222	1	401	pr6exp2	1	-0.37905	2.6	-1.30059	2.6	-0.90031	401
64	injury	1	1086	6	top	Neg	212	1	401	pr6exp2	1	0.04791	2.6	-1.30059	2.6	-0.90031	401
233	victory	1	661	6	bottom	pos	221	1	401	pr6exp1	1	-0.57566	2.6	-1.30059	2.6	-0.90031	401
242	devil	1	1581	6	bottom	neg	222	1	401	pr6exp1	1	0.77419	2.6	-1.30059	2.6	-0.90031	401
356	theft	1	729	6	bottom	Neg	222	1	401	pr6exp3	1	-0.47589	2.6	-1.30059	2.6	-0.90031	401
242	greed	0	2170	0	top	Neg	112	1	402	pr0exp2		1.63839	2.6	-1.29108	2.6	-0.89545	402
66	liberty	0	715	6	bottom	pos	221	1	402	pr6exp2	1	-0.49643	2.6	-1.29108	2.6	-0.89545	402
50	failure	1	679	0	top	Neg	112	1	402	pr0exp3		-0.54925	2.6	-1.29108	2.6	-0.89545	402
60	failure	1	1582	0	top	Neg	112	1	402	pr0exp3		0.77566	2.6	-1.29108	2.6	-0.89545	402
356	pride	1	780	0	top	pos	111	1	402	pr0exp2		-0.40106	2.6	-1.29108	2.6	-0.89545	402
49	selfishness	1	1036	6	bottom	Neg	222	1	402	pr6exp1	1	-0.02545	2.6	-1.29108	2.6	-0.89545	402
49	passion	1	1196	6	top	pos	211	1	402	pr6exp2	1	0.20931	2.6	-1.29108	2.6	-0.89545	402
49	killer	1	609	6	top	Neg	212	1	402	pr6exp3	1	-0.65196	2.6	-1.29108	2.6	-0.89545	402
52	poverty	1	675	6	bottom	Neg	222	1	402	pr6exp3	1	-0.55512	2.6	-1.29108	2.6	-0.89545	402
54	honey	1	663	6	top	pos	211	1	402	pr6exp1	1	-0.57273	2.6	-1.29108	2.6	-0.89545	402
64	dirt	1	674	6	bottom	Neg	222	1	402	pr6exp2	1	-0.55659	2.6	-1.29108	2.6	-0.89545	402
64	angel	1	702	6	top	pos	211	1	402	pr6exp4	1	-0.5155	2.6	-1.29108	2.6	-0.89545	402
242	trouble	1	2768	6	top	neg	212	1	402	pr6exp1	1	2.5158	2.6	-1.29108	2.6	-0.89545	402
242	cancer	1	983	6	bottom	Neg	222	1	402	pr6exp2	1	-0.10321	2.6	-1.29108	2.6	-0.89545	402
239	achievement	0	262	0	top	pos	111	1	403	pr0exp4		-1.16109	2.61	-1.28158	2.61	-0.89059	403
49	honesty	1	1023	0	top	pos	111	1	403	pr0exp3		-0.04452	2.61	-1.28158	2.61	-0.89059	403
50	victory	1	547	0	top	pos	111	1	403	pr0exp1		-0.74292	2.61	-1.28158	2.61	-0.89059	403
52	evil	1	517	0	top	Neg	112	1	403	pr0exp2		-0.78694	2.61	-1.28158	2.61	-0.89059	403
52	reward	1	877	0	top	pos	111	1	403	pr0exp3		-0.25874	2.61	-1.28158	2.61	-0.89059	403
64	hug	1	672	0	bottom	pos	121	1	403	pr0exp1		-0.55952	2.61	-1.28158	2.61	-0.89059	403
65	beach	1	770	0	top	pos	111	1	403	pr0exp2		-0.41573	2.61	-1.28158	2.61	-0.89059	403
68	vacation	1	944	0	top	pos	111	1	403	pr0exp4		-0.16043	2.61	-1.28158	2.61	-0.89059	403
69	liberty	1	278	0	top	pos	111	1	403	pr0exp2		-1.13761	2.61	-1.28158	2.61	-0.89059	403
74	killer	1	620	0	top	Neg	112	1	403	pr0exp3		-0.63582	2.61	-1.28158	2.61	-0.89059	403
49	anger	1	1223	6	bottom	Neg	222	1	403	pr6exp1	1	0.24892	2.61	-1.28158	2.61	-0.89059	403
52	loyalty	1	796	6	top	pos	211	1	403	pr6exp2	1	-0.37758	2.61	-1.28158	2.61	-0.89059	403
52	dirt	1	903	6	top	Neg	212	1	403	pr6exp2	1	-0.22059	2.61	-1.28158	2.61	-0.89059	403
54	wealth	1	646	6	top	pos	211	1	403	pr6exp3	1	-0.59767	2.61	-1.28158	2.61	-0.89059	403
57	guilt	1	890	6	bottom	Neg	222	1	403	pr6exp3	1	-0.23966	2.61	-1.28158	2.61	-0.89059	403
63	illness	1	597	6	bottom	Neg	222	1	403	pr6exp3	1	-0.66956	2.61	-1.28158	2.61	-0.89059	403
71	danger	1	584	6	top	Neg	212	1	403	pr6exp1	1	-0.68864	2.61	-1.28158	2.61	-0.89059	403
233	nightmare	1	1030	6	top	Neg	212	1	403	pr6exp2	1	-0.03425	2.61	-1.28158	2.61	-0.89059	403
241	birthday	1	696	6	bottom	pos	221	1	403	pr6exp2	1	-0.52431	2.61	-1.28158	2.61	-0.89059	403
242	poverty	1	1064	6	bottom	Neg	222	1	403	pr6exp3	1	0.01563	2.61	-1.28158	2.61	-0.89059	403
66	theft	0	1396	0	top	Neg	112	1	404	pr0exp3		0.50276	2.61	-1.27212	2.61	-0.88573	404
239	perfection	0	265	0	top	pos	111	1	404	pr0exp2		-1.15668	2.61	-1.27212	2.61	-0.88573	404
49	victory	1	2224	0	bottom	pos	121	1	404	pr0exp1		1.71762	2.61	-1.27212	2.61	-0.88573	404
50	suicide	1	679	0	bottom	Neg	122	1	404	pr0exp1		-0.54925	2.61	-1.27212	2.61	-0.88573	404
70	discomfort	1	930	0	top	Neg	112	1	404	pr0exp4		-0.18097	2.61	-1.27212	2.61	-0.88573	404
71	welfare	1	878	0	bottom	pos	121	1	404	pr0exp4		-0.25727	2.61	-1.27212	2.61	-0.88573	404
73	funeral	1	733	0	bottom	Neg	122	1	404	pr0exp2		-0.47002	2.61	-1.27212	2.61	-0.88573	404
74	bankrupt	1	1175	0	bottom	Neg	122	1	404	pr0exp4		0.1785	2.61	-1.27212	2.61	-0.88573	404
233	honey	1	1532	0	bottom	pos	121	1	404	pr0exp1		0.7023	2.61	-1.27212	2.61	-0.88573	404
244	acceptance	1	1250	0	bottom	pos	121	1	404	pr0exp4		0.28854	2.61	-1.27212	2.61	-0.88573	404
49	murderer	1	1625	6	top	Neg	212	1	404	pr6exp1	1	0.83875	2.61	-1.27212	2.61	-0.88573	404
50	kiss	1	682	6	top	pos	211	1	404	pr6exp1	1	-0.54485	2.61	-1.27212	2.61	-0.88573	404
52	vacation	1	891	6	top	pos	211	1	404	pr6exp4	1	-0.2382	2.61	-1.27212	2.61	-0.88573	404
52	welfare	1	599	6	bottom	pos	221	1	404	pr6exp4	1	-0.66663	2.61	-1.27212	2.61	-0.88573	404
58	bankrupt	1	999	6	top	Neg	212	1	404	pr6exp4	1	-0.07974	2.61	-1.27212	2.61	-0.88573	404
64	bless	1	918	6	bottom	pos	221	1	404	pr6exp2	1	-0.19858	2.61	-1.27212	2.61	-0.88573	404
71	honesty	1	610	6	top	pos	211	1	404	pr6exp3	1	-0.65049	2.61	-1.27212	2.61	-0.88573	404
71	hope	1	652	6	bottom	pos	221	1	404	pr6exp4	1	-0.58887	2.61	-1.27212	2.61	-0.88573	404
239	stress	1	314	6	top	Neg	212	1	404	pr6exp4	0	-1.08479	2.61	-1.27212	2.61	-0.88573	404
356	confidence	1	1439	6	top	pos	211	1	404	pr6exp2	1	0.56585	2.61	-1.27212	2.61	-0.88573	404
66	loser	0	558	6	top	Neg	212	1	405	pr6exp4	1	-0.72678	2.61	-1.26267	2.61	-0.88087	405
52	disaster	1	772	0	bottom	Neg	122	1	405	pr0exp1		-0.4128	2.61	-1.26267	2.61	-0.88087	405
52	loneliness	1	705	0	bottom	Neg	122	1	405	pr0exp2		-0.5111	2.61	-1.26267	2.61	-0.88087	405
64	optimism	1	613	0	top	pos	111	1	405	pr0exp1		-0.64609	2.61	-1.26267	2.61	-0.88087	405
72	mistake	1	834	0	top	Neg	112	1	405	pr0exp3		-0.32183	2.61	-1.26267	2.61	-0.88087	405
235	crisis	1	581	0	bottom	Neg	122	1	405	pr0exp3		-0.69304	2.61	-1.26267	2.61	-0.88087	405
242	reward	1	892	0	top	pos	111	1	405	pr0exp3		-0.23673	2.61	-1.26267	2.61	-0.88087	405
242	failure	1	1292	0	top	Neg	112	1	405	pr0exp3		0.35016	2.61	-1.26267	2.61	-0.88087	405
49	penalty	1	958	6	bottom	Neg	222	1	405	pr6exp1	1	-0.13989	2.61	-1.26267	2.61	-0.88087	405
49	stress	1	692	6	top	Neg	212	1	405	pr6exp4	1	-0.53018	2.61	-1.26267	2.61	-0.88087	405
50	passion	1	717	6	bottom	pos	221	1	405	pr6exp2	1	-0.4935	2.61	-1.26267	2.61	-0.88087	405
59	trouble	1	599	6	top	Neg	212	1	405	pr6exp1	1	-0.66663	2.61	-1.26267	2.61	-0.88087	405
73	delight	1	1034	6	top	pos	211	1	405	pr6exp3	1	-0.02838	2.61	-1.26267	2.61	-0.88087	405
235	theft	1	666	6	top	Neg	212	1	405	pr6exp3	1	-0.56832	2.61	-1.26267	2.61	-0.88087	405
50	devil	1	568	0	top	Neg	112	1	406	pr0exp1		-0.71211	2.61	-1.25325	2.61	-0.87602	406
50	desire	1	1134	0	top	pos	111	1	406	pr0exp3		0.11834	2.61	-1.25325	2.61	-0.87602	406
64	heaven	1	709	0	top	pos	111	1	406	pr0exp1		-0.50523	2.61	-1.25325	2.61	-0.87602	406
64	acceptance	1	924	0	top	pos	111	1	406	pr0exp4		-0.18978	2.61	-1.25325	2.61	-0.87602	406
235	sickness	1	834	0	top	Neg	112	1	406	pr0exp2		-0.32183	2.61	-1.25325	2.61	-0.87602	406
245	passion	1	751	0	top	pos	111	1	406	pr0exp2		-0.44361	2.61	-1.25325	2.61	-0.87602	406
64	improvement	1	825	6	top	pos	211	1	406	pr6exp2	1	-0.33503	2.61	-1.25325	2.61	-0.87602	406
69	excellence	1	550	6	top	pos	211	1	406	pr6exp1	1	-0.73852	2.61	-1.25325	2.61	-0.87602	406
239	hope	0	301	6	top	pos	211	1	407	pr6exp4	0	-1.10386	2.61	-1.24385	2.61	-0.87116	407
48	honey	1	819	0	top	pos	111	1	407	pr0exp1		-0.34384	2.61	-1.24385	2.61	-0.87116	407
49	guilt	1	2425	0	top	Neg	112	1	407	pr0exp3		2.01254	2.61	-1.24385	2.61	-0.87116	407
64	hell	1	879	0	top	Neg	112	1	407	pr0exp4		-0.2558	2.61	-1.24385	2.61	-0.87116	407
72	glory	1	1885	0	bottom	pos	121	1	407	pr0exp4		1.22023	2.61	-1.24385	2.61	-0.87116	407
239	loser	1	418	0	bottom	Neg	122	1	407	pr0exp4		-0.9322	2.61	-1.24385	2.61	-0.87116	407
245	honey	1	535	0	bottom	pos	121	1	407	pr0exp1		-0.76053	2.61	-1.24385	2.61	-0.87116	407
50	humor	1	735	6	bottom	pos	221	1	407	pr6exp4	1	-0.46708	2.61	-1.24385	2.61	-0.87116	407
239	greed	1	268	6	top	Neg	212	1	407	pr6exp2	1	-1.15228	2.61	-1.24385	2.61	-0.87116	407
239	angel	1	401	6	top	pos	211	1	407	pr6exp4	0	-0.95714	2.61	-1.24385	2.61	-0.87116	407
356	miracle	1	1202	6	top	pos	211	1	407	pr6exp4	1	0.21811	2.61	-1.24385	2.61	-0.87116	407
72	pride	0	752	6	top	pos	211	1	408	pr6exp2	1	-0.44214	2.61	-1.23447	2.61	-0.8663	408
63	disappointment	1	1200	0	bottom	Neg	122	1	408	pr0exp1		0.21518	2.61	-1.23447	2.61	-0.8663	408
63	bankrupt	1	653	0	top	Neg	112	1	408	pr0exp4		-0.5874	2.61	-1.23447	2.61	-0.8663	408
70	health	1	753	0	top	pos	111	1	408	pr0exp3		-0.44067	2.61	-1.23447	2.61	-0.8663	408
71	success	1	600	0	top	pos	111	1	408	pr0exp1		-0.66516	2.61	-1.23447	2.61	-0.8663	408
71	accident	1	906	0	bottom	Neg	122	1	408	pr0exp1		-0.21619	2.61	-1.23447	2.61	-0.8663	408
241	pain	1	686	0	bottom	Neg	122	1	408	pr0exp4		-0.53898	2.61	-1.23447	2.61	-0.8663	408
242	danger	1	893	0	top	Neg	112	1	408	pr0exp1		-0.23526	2.61	-1.23447	2.61	-0.8663	408
242	loser	1	785	0	top	Neg	112	1	408	pr0exp4		-0.39372	2.61	-1.23447	2.61	-0.8663	408
245	crisis	1	687	0	top	Neg	112	1	408	pr0exp3		-0.53751	2.61	-1.23447	2.61	-0.8663	408
42	warmth	1	812	6	bottom	pos	221	1	408	pr6exp1	1	-0.35411	2.61	-1.23447	2.61	-0.8663	408
42	delight	1	1159	6	bottom	pos	221	1	408	pr6exp3	1	0.15502	2.61	-1.23447	2.61	-0.8663	408
68	punishment	1	999	6	top	Neg	212	1	408	pr6exp2	1	-0.07974	2.61	-1.23447	2.61	-0.8663	408
72	funeral	1	602	6	top	Neg	212	1	408	pr6exp2	1	-0.66223	2.61	-1.23447	2.61	-0.8663	408
66	acceptance	0	800	0	top	pos	111	1	409	pr0exp4		-0.37171	2.61	-1.22512	2.61	-0.86144	409
239	desire	0	403	6	top	pos	211	1	409	pr6exp3	1	-0.95421	2.61	-1.22512	2.61	-0.86144	409
52	kindness	1	627	0	bottom	pos	121	1	409	pr0exp3		-0.62555	2.61	-1.22512	2.61	-0.86144	409
54	theft	1	604	0	top	Neg	112	1	409	pr0exp3		-0.65929	2.61	-1.22512	2.61	-0.86144	409
64	greed	1	1052	0	bottom	Neg	122	1	409	pr0exp2		-0.00197	2.61	-1.22512	2.61	-0.86144	409
67	champion	1	1387	0	top	pos	111	1	409	pr0exp3		0.48955	2.61	-1.22512	2.61	-0.86144	409
68	wisdom	1	974	0	top	pos	111	1	409	pr0exp3		-0.11642	2.61	-1.22512	2.61	-0.86144	409
71	stress	1	614	0	bottom	Neg	122	1	409	pr0exp4		-0.64462	2.61	-1.22512	2.61	-0.86144	409
241	pollution	1	688	0	top	Neg	112	1	409	pr0exp4		-0.53604	2.61	-1.22512	2.61	-0.86144	409
242	vacation	1	2813	0	bottom	pos	121	1	409	pr0exp4		2.58182	2.61	-1.22512	2.61	-0.86144	409
50	talent	1	721	6	bottom	pos	221	1	409	pr6exp3	1	-0.48763	2.61	-1.22512	2.61	-0.86144	409
59	excellence	1	534	6	bottom	pos	221	1	409	pr6exp1	1	-0.762	2.61	-1.22512	2.61	-0.86144	409
63	health	1	693	6	top	pos	211	1	409	pr6exp3	1	-0.52871	2.61	-1.22512	2.61	-0.86144	409
68	reward	1	1013	6	top	pos	211	1	409	pr6exp3	1	-0.05919	2.61	-1.22512	2.61	-0.86144	409
68	hunger	1	828	6	bottom	Neg	222	1	409	pr6exp4	1	-0.33063	2.61	-1.22512	2.61	-0.86144	409
71	tragedy	1	653	6	top	Neg	212	1	409	pr6exp3	1	-0.5874	2.61	-1.22512	2.61	-0.86144	409
73	improvement	1	704	6	top	pos	211	1	409	pr6exp2	1	-0.51257	2.61	-1.22512	2.61	-0.86144	409
242	selfishness	1	1201	6	top	neg	212	1	409	pr6exp1	1	0.21665	2.61	-1.22512	2.61	-0.86144	409
51	anger	0	588	0	bottom	Neg	122	1	410	pr0exp1		-0.68277	2.61	-1.21579	2.61	-0.85658	410
42	wedding	1	814	0	bottom	pos	121	1	410	pr0exp2		-0.35117	2.61	-1.21579	2.61	-0.85658	410
46	fault	1	972	0	bottom	Neg	122	1	410	pr0exp1		-0.11935	2.61	-1.21579	2.61	-0.85658	410
52	achievement	1	615	0	top	pos	111	1	410	pr0exp4		-0.64315	2.61	-1.21579	2.61	-0.85658	410
63	loyalty	1	1508	0	top	pos	111	1	410	pr0exp2		0.66709	2.61	-1.21579	2.61	-0.85658	410
72	loyalty	1	1705	0	top	pos	111	1	410	pr0exp2		0.95613	2.61	-1.21579	2.61	-0.85658	410
72	paradise	1	1155	0	bottom	pos	121	1	410	pr0exp4		0.14915	2.61	-1.21579	2.61	-0.85658	410
245	murderer	1	721	0	bottom	Neg	122	1	410	pr0exp1		-0.48763	2.61	-1.21579	2.61	-0.85658	410
52	excitement	1	641	6	bottom	pos	221	1	410	pr6exp4	1	-0.605	2.61	-1.21579	2.61	-0.85658	410
64	sweetheart	1	765	6	top	pos	211	1	410	pr6exp2	1	-0.42307	2.61	-1.21579	2.61	-0.85658	410
239	health	0	139	0	top	pos	111	1	411	pr0exp3		-1.34156	2.61	-1.20648	2.61	-0.85172	411
66	humor	0	2109	6	top	pos	211	1	411	pr6exp4	1	1.54889	2.61	-1.20648	2.61	-0.85172	411
43	theft	1	856	0	bottom	Neg	122	1	411	pr0exp3		-0.28955	2.61	-1.20648	2.61	-0.85172	411
49	theft	1	629	0	top	Neg	112	1	411	pr0exp3		-0.62261	2.61	-1.20648	2.61	-0.85172	411
52	excellence	1	1082	0	bottom	pos	121	1	411	pr0exp1		0.04204	2.61	-1.20648	2.61	-0.85172	411
68	theft	1	816	0	bottom	Neg	122	1	411	pr0exp3		-0.34824	2.61	-1.20648	2.61	-0.85172	411
242	tragedy	1	1002	0	top	Neg	112	1	411	pr0exp3		-0.07533	2.61	-1.20648	2.61	-0.85172	411
50	death	1	571	6	top	Neg	212	1	411	pr6exp4	1	-0.70771	2.61	-1.20648	2.61	-0.85172	411
54	beach	1	772	6	top	pos	211	1	411	pr6exp2	1	-0.4128	2.61	-1.20648	2.61	-0.85172	411
64	hell	1	748	6	bottom	Neg	222	1	411	pr6exp4	1	-0.44801	2.61	-1.20648	2.61	-0.85172	411
71	optimism	1	709	6	top	pos	211	1	411	pr6exp1	1	-0.50523	2.61	-1.20648	2.61	-0.85172	411
233	danger	1	2039	6	bottom	Neg	222	1	411	pr6exp1	1	1.44619	2.61	-1.20648	2.61	-0.85172	411
245	suicide	1	655	6	bottom	Neg	222	1	411	pr6exp1	1	-0.58446	2.61	-1.20648	2.61	-0.85172	411
245	perfection	1	672	6	top	pos	211	1	411	pr6exp2	1	-0.55952	2.61	-1.20648	2.61	-0.85172	411
66	miracle	0	804	0	bottom	pos	121	1	412	pr0exp4		-0.36585	2.61	-1.1972	2.61	-0.84687	412
52	ignorance	1	910	0	top	Neg	112	1	412	pr0exp3		-0.21032	2.61	-1.1972	2.61	-0.84687	412
57	injury	1	924	0	bottom	Neg	122	1	412	pr0exp2		-0.18978	2.61	-1.1972	2.61	-0.84687	412
59	illness	1	817	0	bottom	Neg	122	1	412	pr0exp3		-0.34677	2.61	-1.1972	2.61	-0.84687	412
61	fear	1	857	0	top	Neg	112	1	412	pr0exp4		-0.28808	2.61	-1.1972	2.61	-0.84687	412
63	loneliness	1	1003	0	top	Neg	112	1	412	pr0exp2		-0.07387	2.61	-1.1972	2.61	-0.84687	412
67	honesty	1	2040	0	bottom	pos	121	1	412	pr0exp3		1.44765	2.61	-1.1972	2.61	-0.84687	412
70	heaven	1	704	0	top	pos	111	1	412	pr0exp1		-0.51257	2.61	-1.1972	2.61	-0.84687	412
73	wedding	1	1374	0	top	pos	111	1	412	pr0exp2		0.47048	2.61	-1.1972	2.61	-0.84687	412
233	failure	1	2124	0	top	Neg	112	1	412	pr0exp3		1.5709	2.61	-1.1972	2.61	-0.84687	412
241	wedding	1	674	0	bottom	pos	121	1	412	pr0exp2		-0.55659	2.61	-1.1972	2.61	-0.84687	412
241	holiday	1	573	0	bottom	pos	121	1	412	pr0exp3		-0.70478	2.61	-1.1972	2.61	-0.84687	412
244	warmth	1	617	0	top	pos	111	1	412	pr0exp1		-0.64022	2.61	-1.1972	2.61	-0.84687	412
52	disappointment	1	724	6	bottom	neg	222	1	412	pr6exp1	1	-0.48322	2.61	-1.1972	2.61	-0.84687	412
57	fault	1	643	6	top	Neg	212	1	412	pr6exp1	1	-0.60207	2.61	-1.1972	2.61	-0.84687	412
69	achievement	1	540	6	bottom	pos	221	1	412	pr6exp4	1	-0.7532	2.61	-1.1972	2.61	-0.84687	412
71	angel	1	670	6	bottom	pos	221	1	412	pr6exp4	1	-0.56245	2.61	-1.1972	2.61	-0.84687	412
242	depression	1	1110	6	top	Neg	212	1	412	pr6exp3	1	0.08313	2.61	-1.1972	2.61	-0.84687	412
245	reward	1	1057	6	top	pos	211	1	412	pr6exp3	1	0.00536	2.61	-1.1972	2.61	-0.84687	412
239	respect	0	208	0	top	pos	111	1	413	pr0exp3		-1.24032	2.62	-1.18794	2.62	-0.84201	413
51	champion	0	1408	6	bottom	pos	221	1	413	pr6exp3	1	0.52036	2.62	-1.18794	2.62	-0.84201	413
72	glory	0	892	6	top	pos	211	1	413	pr6exp4	1	-0.23673	2.62	-1.18794	2.62	-0.84201	413
52	wedding	1	657	0	top	pos	111	1	413	pr0exp2		-0.58153	2.62	-1.18794	2.62	-0.84201	413
52	bankrupt	1	631	0	bottom	Neg	122	1	413	pr0exp4		-0.61968	2.62	-1.18794	2.62	-0.84201	413
57	greed	1	657	0	bottom	Neg	122	1	413	pr0exp2		-0.58153	2.62	-1.18794	2.62	-0.84201	413
57	headache	1	591	0	top	Neg	112	1	413	pr0exp4		-0.67837	2.62	-1.18794	2.62	-0.84201	413
70	killer	1	808	0	top	Neg	112	1	413	pr0exp3		-0.35998	2.62	-1.18794	2.62	-0.84201	413
233	pride	1	575	0	bottom	pos	121	1	413	pr0exp2		-0.70184	2.62	-1.18794	2.62	-0.84201	413
241	comfort	1	625	0	bottom	pos	121	1	413	pr0exp1		-0.62848	2.62	-1.18794	2.62	-0.84201	413
241	optimism	1	624	0	bottom	pos	121	1	413	pr0exp1		-0.62995	2.62	-1.18794	2.62	-0.84201	413
242	mistake	1	1178	0	bottom	Neg	122	1	413	pr0exp3		0.1829	2.62	-1.18794	2.62	-0.84201	413
244	accident	1	577	0	bottom	Neg	122	1	413	pr0exp1		-0.69891	2.62	-1.18794	2.62	-0.84201	413
48	bless	1	774	6	bottom	pos	221	1	413	pr6exp2	1	-0.40986	2.62	-1.18794	2.62	-0.84201	413
64	poverty	1	719	6	top	Neg	212	1	413	pr6exp3	1	-0.49056	2.62	-1.18794	2.62	-0.84201	413
238	desire	1	832	6	top	pos	211	1	413	pr6exp3	1	-0.32476	2.62	-1.18794	2.62	-0.84201	413
241	starving	1	641	6	top	Neg	212	1	413	pr6exp4	1	-0.605	2.62	-1.18794	2.62	-0.84201	413
66	evil	0	925	0	bottom	Neg	122	1	414	pr0exp2		-0.18831	2.62	-1.1787	2.62	-0.83715	414
69	disaster	0	410	6	top	neg	212	1	414	pr6exp1	1	-0.94394	2.62	-1.1787	2.62	-0.83715	414
239	delight	0	409	6	top	pos	211	1	414	pr6exp3	1	-0.9454	2.62	-1.1787	2.62	-0.83715	414
49	improvement	1	819	0	bottom	pos	121	1	414	pr0exp2		-0.34384	2.62	-1.1787	2.62	-0.83715	414
50	loyalty	1	792	0	top	pos	111	1	414	pr0exp2		-0.38345	2.62	-1.1787	2.62	-0.83715	414
54	success	1	825	0	top	pos	111	1	414	pr0exp1		-0.33503	2.62	-1.1787	2.62	-0.83715	414
57	trouble	1	859	0	top	Neg	112	1	414	pr0exp1		-0.28515	2.62	-1.1787	2.62	-0.83715	414
60	holiday	1	539	0	top	pos	111	1	414	pr0exp3		-0.75466	2.62	-1.1787	2.62	-0.83715	414
63	thief	1	645	0	top	Neg	112	1	414	pr0exp2		-0.59914	2.62	-1.1787	2.62	-0.83715	414
235	humor	1	692	0	bottom	pos	121	1	414	pr0exp4		-0.53018	2.62	-1.1787	2.62	-0.83715	414
239	starving	1	326	0	top	Neg	112	1	414	pr0exp4		-1.06718	2.62	-1.1787	2.62	-0.83715	414
241	sickness	1	608	0	top	Neg	112	1	414	pr0exp2		-0.65342	2.62	-1.1787	2.62	-0.83715	414
246	birthday	1	1326	0	bottom	pos	121	1	414	pr0exp2		0.40005	2.62	-1.1787	2.62	-0.83715	414
48	passion	1	1358	6	top	pos	211	1	414	pr6exp2	1	0.447	2.62	-1.1787	2.62	-0.83715	414
54	injury	1	740	6	top	Neg	212	1	414	pr6exp2	1	-0.45975	2.62	-1.1787	2.62	-0.83715	414
59	crisis	1	1192	6	top	Neg	212	1	414	pr6exp3	1	0.20344	2.62	-1.1787	2.62	-0.83715	414
63	holiday	1	819	6	top	pos	211	1	414	pr6exp3	1	-0.34384	2.62	-1.1787	2.62	-0.83715	414
64	miracle	1	641	6	top	pos	211	1	414	pr6exp4	1	-0.605	2.62	-1.1787	2.62	-0.83715	414
239	penalty	1	275	6	bottom	Neg	222	1	414	pr6exp1	1	-1.14201	2.62	-1.1787	2.62	-0.83715	414
239	wealth	0	243	6	bottom	pos	221	1	415	pr6exp3	1	-1.18896	2.62	-1.16948	2.62	-0.83229	415
242	vacation	0	1753	6	top	pos	211	1	415	pr6exp4	1	1.02656	2.62	-1.16948	2.62	-0.83229	415
42	danger	1	753	0	top	Neg	112	1	415	pr0exp1		-0.44067	2.62	-1.16948	2.62	-0.83229	415
50	improvement	1	1527	0	top	pos	111	1	415	pr0exp2		0.69496	2.62	-1.16948	2.62	-0.83229	415
57	murderer	1	953	0	bottom	Neg	122	1	415	pr0exp1		-0.14723	2.62	-1.16948	2.62	-0.83229	415
61	headache	1	860	0	bottom	Neg	122	1	415	pr0exp4		-0.28368	2.62	-1.16948	2.62	-0.83229	415
68	kiss	1	1033	0	bottom	pos	121	1	415	pr0exp1		-0.02985	2.62	-1.16948	2.62	-0.83229	415
73	welfare	1	626	0	top	pos	111	1	415	pr0exp4		-0.62701	2.62	-1.16948	2.62	-0.83229	415
238	health	1	539	0	top	pos	111	1	415	pr0exp3		-0.75466	2.62	-1.16948	2.62	-0.83229	415
239	tragedy	1	227	0	bottom	Neg	122	1	415	pr0exp3		-1.21244	2.62	-1.16948	2.62	-0.83229	415
245	danger	1	676	0	bottom	Neg	122	1	415	pr0exp1		-0.55365	2.62	-1.16948	2.62	-0.83229	415
44	bless	1	700	6	bottom	pos	221	1	415	pr6exp2	1	-0.51844	2.62	-1.16948	2.62	-0.83229	415
47	honey	1	752	6	top	pos	211	1	415	pr6exp1	1	-0.44214	2.62	-1.16948	2.62	-0.83229	415
49	failure	1	700	6	top	Neg	212	1	415	pr6exp3	1	-0.51844	2.62	-1.16948	2.62	-0.83229	415
50	respect	1	1377	6	top	pos	211	1	415	pr6exp3	1	0.47488	2.62	-1.16948	2.62	-0.83229	415
59	pain	1	646	6	top	Neg	212	1	415	pr6exp4	1	-0.59767	2.62	-1.16948	2.62	-0.83229	415
63	desire	1	886	6	bottom	pos	221	1	415	pr6exp3	1	-0.24553	2.62	-1.16948	2.62	-0.83229	415
63	death	1	686	6	bottom	Neg	222	1	415	pr6exp4	1	-0.53898	2.62	-1.16948	2.62	-0.83229	415
64	comfort	1	761	6	bottom	pos	221	1	415	pr6exp1	1	-0.42894	2.62	-1.16948	2.62	-0.83229	415
68	sickness	1	700	6	bottom	Neg	222	1	415	pr6exp2	1	-0.51844	2.62	-1.16948	2.62	-0.83229	415
71	disaster	1	633	6	bottom	Neg	222	1	415	pr6exp1	1	-0.61674	2.62	-1.16948	2.62	-0.83229	415
72	bankrupt	1	1526	6	bottom	Neg	222	1	415	pr6exp4	1	0.6935	2.62	-1.16948	2.62	-0.83229	415
242	dirt	1	1781	6	top	Neg	212	1	415	pr6exp2	1	1.06764	2.62	-1.16948	2.62	-0.83229	415
245	confidence	1	593	6	bottom	pos	221	1	415	pr6exp2	1	-0.67543	2.62	-1.16948	2.62	-0.83229	415
237	improvement	0	978	0	top	pos	111	1	416	pr0exp2		-0.11055	2.62	-1.16028	2.62	-0.82743	416
52	illness	1	754	0	bottom	Neg	122	1	416	pr0exp3		-0.43921	2.62	-1.16028	2.62	-0.82743	416
68	pollution	1	1141	0	top	Neg	112	1	416	pr0exp4		0.12861	2.62	-1.16028	2.62	-0.82743	416
69	victory	1	544	0	bottom	pos	121	1	416	pr0exp1		-0.74733	2.62	-1.16028	2.62	-0.82743	416
72	comfort	1	1011	0	bottom	pos	121	1	416	pr0exp1		-0.06213	2.62	-1.16028	2.62	-0.82743	416
356	comfort	1	961	0	top	pos	111	1	416	pr0exp1		-0.13549	2.62	-1.16028	2.62	-0.82743	416
356	acceptance	1	911	0	top	pos	111	1	416	pr0exp4		-0.20885	2.62	-1.16028	2.62	-0.82743	416
42	dirt	1	1435	6	top	Neg	212	1	416	pr6exp2	1	0.55998	2.62	-1.16028	2.62	-0.82743	416
49	welfare	1	581	6	bottom	pos	221	1	416	pr6exp4	1	-0.69304	2.62	-1.16028	2.62	-0.82743	416
50	welfare	1	1779	6	top	pos	211	1	416	pr6exp4	1	1.06471	2.62	-1.16028	2.62	-0.82743	416
52	enjoyment	1	594	6	bottom	pos	221	1	416	pr6exp1	1	-0.67396	2.62	-1.16028	2.62	-0.82743	416
239	danger	1	211	6	top	Neg	212	1	416	pr6exp1	1	-1.23591	2.62	-1.16028	2.62	-0.82743	416
241	loser	1	558	6	bottom	Neg	222	1	416	pr6exp4	1	-0.72678	2.62	-1.16028	2.62	-0.82743	416
246	success	1	781	6	top	pos	211	1	416	pr6exp1	1	-0.39959	2.62	-1.16028	2.62	-0.82743	416
66	welfare	0	1743	6	bottom	pos	221	1	417	pr6exp4	1	1.01189	2.62	-1.15111	2.62	-0.82257	417
52	adventure	1	2795	0	bottom	pos	121	1	417	pr0exp1		2.55541	2.62	-1.15111	2.62	-0.82257	417
53	failure	1	1045	0	top	Neg	112	1	417	pr0exp3		-0.01224	2.62	-1.15111	2.62	-0.82257	417
57	honey	1	1075	0	top	pos	111	1	417	pr0exp1		0.03177	2.62	-1.15111	2.62	-0.82257	417
64	desire	1	1273	0	bottom	pos	121	1	417	pr0exp3		0.32229	2.62	-1.15111	2.62	-0.82257	417
67	adventure	1	1545	0	top	pos	111	1	417	pr0exp1		0.72137	2.62	-1.15111	2.62	-0.82257	417
71	warmth	1	742	0	top	pos	111	1	417	pr0exp1		-0.45681	2.62	-1.15111	2.62	-0.82257	417
71	sickness	1	595	0	bottom	Neg	122	1	417	pr0exp2		-0.6725	2.62	-1.15111	2.62	-0.82257	417
242	optimism	1	928	0	top	pos	111	1	417	pr0exp1		-0.18391	2.62	-1.15111	2.62	-0.82257	417
52	mistake	1	675	6	top	Neg	212	1	417	pr6exp3	1	-0.55512	2.62	-1.15111	2.62	-0.82257	417
52	discomfort	1	902	6	bottom	Neg	222	1	417	pr6exp4	1	-0.22206	2.62	-1.15111	2.62	-0.82257	417
64	thief	1	623	6	bottom	Neg	222	1	417	pr6exp2	1	-0.63141	2.62	-1.15111	2.62	-0.82257	417
73	paradise	1	811	6	bottom	pos	221	1	417	pr6exp4	1	-0.35558	2.62	-1.15111	2.62	-0.82257	417
237	passion	0	1046	0	top	pos	111	1	418	pr0exp2		-0.01078	2.62	-1.14196	2.62	-0.81772	418
54	mistake	1	579	0	top	Neg	112	1	418	pr0exp3		-0.69597	2.62	-1.14196	2.62	-0.81772	418
59	bless	1	596	0	bottom	pos	121	1	418	pr0exp2		-0.67103	2.62	-1.14196	2.62	-0.81772	418
64	delight	1	821	0	bottom	pos	121	1	418	pr0exp3		-0.3409	2.62	-1.14196	2.62	-0.81772	418
71	penalty	1	983	0	top	Neg	112	1	418	pr0exp1		-0.10321	2.62	-1.14196	2.62	-0.81772	418
71	enjoyment	1	610	0	bottom	pos	121	1	418	pr0exp1		-0.65049	2.62	-1.14196	2.62	-0.81772	418
72	loss	1	1279	0	top	Neg	112	1	418	pr0exp2		0.33109	2.62	-1.14196	2.62	-0.81772	418
73	poverty	1	862	0	bottom	Neg	122	1	418	pr0exp3		-0.28075	2.62	-1.14196	2.62	-0.81772	418
245	champion	1	814	0	top	pos	111	1	418	pr0exp3		-0.35117	2.62	-1.14196	2.62	-0.81772	418
42	joy	1	769	6	bottom	pos	221	1	418	pr6exp4	1	-0.4172	2.62	-1.14196	2.62	-0.81772	418
47	penalty	1	690	6	bottom	Neg	222	1	418	pr6exp1	1	-0.53311	2.62	-1.14196	2.62	-0.81772	418
52	excellence	1	516	6	top	pos	211	1	418	pr6exp1	1	-0.78841	2.62	-1.14196	2.62	-0.81772	418
52	champion	1	716	6	top	pos	211	1	418	pr6exp3	1	-0.49496	2.62	-1.14196	2.62	-0.81772	418
59	victory	1	863	6	bottom	pos	221	1	418	pr6exp1	1	-0.27928	2.62	-1.14196	2.62	-0.81772	418
68	nightmare	1	1276	6	top	Neg	212	1	418	pr6exp2	1	0.32669	2.62	-1.14196	2.62	-0.81772	418
235	guilt	1	862	6	top	Neg	212	1	418	pr6exp3	1	-0.28075	2.62	-1.14196	2.62	-0.81772	418
241	greed	1	779	6	bottom	Neg	222	1	418	pr6exp2	1	-0.40253	2.62	-1.14196	2.62	-0.81772	418
242	punishment	1	1143	6	top	Neg	212	1	418	pr6exp2	1	0.13155	2.62	-1.14196	2.62	-0.81772	418
244	comfort	1	1037	6	top	pos	211	1	418	pr6exp1	1	-0.02398	2.62	-1.14196	2.62	-0.81772	418
239	sweetheart	0	330	6	top	pos	211	1	419	pr6exp2	1	-1.06131	2.62	-1.13283	2.62	-0.81286	419
239	achievement	0	264	6	bottom	pos	221	1	419	pr6exp4	0	-1.15815	2.62	-1.13283	2.62	-0.81286	419
50	adventure	1	997	0	top	pos	111	1	419	pr0exp1		-0.08267	2.62	-1.13283	2.62	-0.81286	419
50	trouble	1	1947	0	bottom	Neg	122	1	419	pr0exp1		1.3112	2.62	-1.13283	2.62	-0.81286	419
60	wedding	1	717	0	top	pos	111	1	419	pr0exp2		-0.4935	2.62	-1.13283	2.62	-0.81286	419
64	theft	1	763	0	top	Neg	112	1	419	pr0exp3		-0.426	2.62	-1.13283	2.62	-0.81286	419
65	achievement	1	611	0	top	pos	111	1	419	pr0exp4		-0.64902	2.62	-1.13283	2.62	-0.81286	419
68	poverty	1	891	0	top	Neg	112	1	419	pr0exp3		-0.2382	2.62	-1.13283	2.62	-0.81286	419
70	fear	1	680	0	top	Neg	112	1	419	pr0exp4		-0.54778	2.62	-1.13283	2.62	-0.81286	419
71	wisdom	1	797	0	top	pos	111	1	419	pr0exp3		-0.37612	2.62	-1.13283	2.62	-0.81286	419
73	dirt	1	630	0	top	Neg	112	1	419	pr0exp2		-0.62114	2.62	-1.13283	2.62	-0.81286	419
235	honey	1	430	0	top	pos	111	1	419	pr0exp1		-0.91459	2.62	-1.13283	2.62	-0.81286	419
235	discomfort	1	764	0	top	Neg	112	1	419	pr0exp4		-0.42454	2.62	-1.13283	2.62	-0.81286	419
239	crisis	1	347	0	top	Neg	112	1	419	pr0exp3		-1.03637	2.62	-1.13283	2.62	-0.81286	419
241	loneliness	1	797	0	bottom	Neg	122	1	419	pr0exp2		-0.37612	2.62	-1.13283	2.62	-0.81286	419
50	wedding	1	630	6	top	pos	211	1	419	pr6exp2	1	-0.62114	2.62	-1.13283	2.62	-0.81286	419
50	health	1	569	6	top	pos	211	1	419	pr6exp3	1	-0.71065	2.62	-1.13283	2.62	-0.81286	419
52	devil	1	623	6	bottom	neg	222	1	419	pr6exp1	1	-0.63141	2.62	-1.13283	2.62	-0.81286	419
73	excellence	1	580	6	top	pos	211	1	419	pr6exp1	1	-0.69451	2.62	-1.13283	2.62	-0.81286	419
234	sweetheart	1	718	6	top	pos	211	1	419	pr6exp2	1	-0.49203	2.62	-1.13283	2.62	-0.81286	419
51	mistake	0	766	0	bottom	Neg	122	1	420	pr0exp3		-0.4216	2.62	-1.12372	2.62	-0.808	420
45	death	1	798	0	bottom	Neg	122	1	420	pr0exp4		-0.37465	2.62	-1.12372	2.62	-0.808	420
46	theft	1	1033	0	top	Neg	112	1	420	pr0exp3		-0.02985	2.62	-1.12372	2.62	-0.808	420
47	kindness	1	879	0	top	pos	111	1	420	pr0exp3		-0.2558	2.62	-1.12372	2.62	-0.808	420
60	honey	1	531	0	top	pos	111	1	420	pr0exp1		-0.7664	2.62	-1.12372	2.62	-0.808	420
67	respect	1	1099	0	bottom	pos	121	1	420	pr0exp3		0.06699	2.62	-1.12372	2.62	-0.808	420
68	talent	1	1773	0	top	pos	111	1	420	pr0exp3		1.0559	2.62	-1.12372	2.62	-0.808	420
70	pollution	1	664	0	top	Neg	112	1	420	pr0exp4		-0.57126	2.62	-1.12372	2.62	-0.808	420
71	poverty	1	704	0	bottom	Neg	122	1	420	pr0exp3		-0.51257	2.62	-1.12372	2.62	-0.808	420
73	thief	1	614	0	top	Neg	112	1	420	pr0exp2		-0.64462	2.62	-1.12372	2.62	-0.808	420
73	tragedy	1	848	0	bottom	Neg	122	1	420	pr0exp3		-0.30129	2.62	-1.12372	2.62	-0.808	420
234	enjoyment	1	984	0	top	pos	111	1	420	pr0exp1		-0.10174	2.62	-1.12372	2.62	-0.808	420
241	bless	1	548	0	bottom	pos	121	1	420	pr0exp2		-0.74146	2.62	-1.12372	2.62	-0.808	420
243	hunger	1	797	0	top	Neg	112	1	420	pr0exp4		-0.37612	2.62	-1.12372	2.62	-0.808	420
244	perfection	1	825	0	bottom	pos	121	1	420	pr0exp2		-0.33503	2.62	-1.12372	2.62	-0.808	420
50	wealth	1	697	6	top	pos	211	1	420	pr6exp3	1	-0.52284	2.62	-1.12372	2.62	-0.808	420
50	wisdom	1	647	6	bottom	pos	221	1	420	pr6exp3	1	-0.5962	2.62	-1.12372	2.62	-0.808	420
52	desire	1	678	6	top	pos	211	1	420	pr6exp3	1	-0.55072	2.62	-1.12372	2.62	-0.808	420
64	victory	1	568	6	top	pos	211	1	420	pr6exp1	1	-0.71211	2.62	-1.12372	2.62	-0.808	420
64	danger	1	769	6	top	Neg	212	1	420	pr6exp1	1	-0.4172	2.62	-1.12372	2.62	-0.808	420
73	wedding	1	1149	6	bottom	pos	221	1	420	pr6exp2	1	0.14035	2.62	-1.12372	2.62	-0.808	420
234	excellence	1	505	6	top	pos	211	1	420	pr6exp1	1	-0.80455	2.62	-1.12372	2.62	-0.808	420
243	penalty	1	1231	6	top	neg	212	1	420	pr6exp1	1	0.26066	2.62	-1.12372	2.62	-0.808	420
245	vacation	1	632	6	bottom	pos	221	1	420	pr6exp4	1	-0.61821	2.62	-1.12372	2.62	-0.808	420
51	miracle	0	1334	0	top	pos	111	1	421	pr0exp4		0.41179	2.62	-1.11464	2.62	-0.80314	421
48	joy	1	533	0	bottom	pos	121	1	421	pr0exp4		-0.76347	2.62	-1.11464	2.62	-0.80314	421
50	thief	1	1267	0	bottom	Neg	122	1	421	pr0exp2		0.31348	2.62	-1.11464	2.62	-0.80314	421
68	loss	1	946	0	bottom	Neg	122	1	421	pr0exp2		-0.1575	2.62	-1.11464	2.62	-0.80314	421
73	wisdom	1	766	0	bottom	pos	121	1	421	pr0exp3		-0.4216	2.62	-1.11464	2.62	-0.80314	421
239	disaster	1	233	0	top	Neg	112	1	421	pr0exp1		-1.20364	2.62	-1.11464	2.62	-0.80314	421
243	vacation	1	1134	0	bottom	pos	121	1	421	pr0exp4		0.11834	2.62	-1.11464	2.62	-0.80314	421
54	delight	1	1033	6	bottom	pos	221	1	421	pr6exp3	1	-0.02985	2.62	-1.11464	2.62	-0.80314	421
70	champion	1	1001	6	top	pos	211	1	421	pr6exp3	1	-0.0768	2.62	-1.11464	2.62	-0.80314	421
235	pain	1	551	6	top	Neg	212	1	421	pr6exp4	1	-0.73706	2.62	-1.11464	2.62	-0.80314	421
239	accident	1	271	6	top	Neg	212	1	421	pr6exp1	1	-1.14788	2.62	-1.11464	2.62	-0.80314	421
51	cancer	0	1184	0	top	Neg	112	1	422	pr0exp2		0.1917	2.63	-1.10557	2.63	-0.79828	422
54	loser	1	785	0	bottom	Neg	122	1	422	pr0exp4		-0.39372	2.63	-1.10557	2.63	-0.79828	422
70	respect	1	785	0	top	pos	111	1	422	pr0exp3		-0.39372	2.63	-1.10557	2.63	-0.79828	422
67	miracle	1	1352	6	bottom	pos	221	1	422	pr6exp4	1	0.4382	2.63	-1.10557	2.63	-0.79828	422
70	hell	1	802	6	top	Neg	212	1	422	pr6exp4	1	-0.36878	2.63	-1.10557	2.63	-0.79828	422
72	punishment	1	1035	6	bottom	Neg	222	1	422	pr6exp2	1	-0.02692	2.63	-1.10557	2.63	-0.79828	422
73	kindness	1	702	6	top	pos	211	1	422	pr6exp3	1	-0.5155	2.63	-1.10557	2.63	-0.79828	422
356	warmth	1	1833	6	top	pos	211	1	422	pr6exp1	1	1.14394	2.63	-1.10557	2.63	-0.79828	422
51	guilt	0	1969	0	bottom	Neg	122	1	423	pr0exp3		1.34348	2.63	-1.09653	2.63	-0.79342	423
44	bankrupt	1	865	0	bottom	Neg	122	1	423	pr0exp4		-0.27634	2.63	-1.09653	2.63	-0.79342	423
47	heaven	1	719	0	bottom	pos	121	1	423	pr0exp1		-0.49056	2.63	-1.09653	2.63	-0.79342	423
58	wealth	1	685	0	bottom	pos	121	1	423	pr0exp3		-0.54045	2.63	-1.09653	2.63	-0.79342	423
73	nightmare	1	605	0	top	Neg	112	1	423	pr0exp2		-0.65783	2.63	-1.09653	2.63	-0.79342	423
73	joy	1	552	0	bottom	pos	121	1	423	pr0exp4		-0.73559	2.63	-1.09653	2.63	-0.79342	423
239	loss	1	350	0	top	Neg	112	1	423	pr0exp2		-1.03197	2.63	-1.09653	2.63	-0.79342	423
356	hope	1	2453	0	bottom	pos	121	1	423	pr0exp4		2.05362	2.63	-1.09653	2.63	-0.79342	423
59	mistake	1	546	6	top	Neg	212	1	423	pr6exp3	1	-0.74439	2.63	-1.09653	2.63	-0.79342	423
64	loyalty	1	773	6	top	pos	211	1	423	pr6exp2	1	-0.41133	2.63	-1.09653	2.63	-0.79342	423
71	loneliness	1	1319	6	bottom	Neg	222	1	423	pr6exp2	1	0.38978	2.63	-1.09653	2.63	-0.79342	423
73	funeral	1	783	6	top	Neg	212	1	423	pr6exp2	1	-0.39666	2.63	-1.09653	2.63	-0.79342	423
356	vacation	1	1503	6	top	pos	211	1	423	pr6exp4	1	0.65975	2.63	-1.09653	2.63	-0.79342	423
51	pollution	0	1087	0	top	Neg	112	1	424	pr0exp4		0.04938	2.63	-1.08751	2.63	-0.78857	424
61	kiss	1	787	0	top	pos	111	1	424	pr0exp1		-0.39079	2.63	-1.08751	2.63	-0.78857	424
63	miracle	1	1186	0	top	pos	111	1	424	pr0exp4		0.19464	2.63	-1.08751	2.63	-0.78857	424
68	starving	1	1107	0	bottom	Neg	122	1	424	pr0exp4		0.07873	2.63	-1.08751	2.63	-0.78857	424
71	heaven	1	613	0	bottom	pos	121	1	424	pr0exp1		-0.64609	2.63	-1.08751	2.63	-0.78857	424
71	greed	1	601	0	bottom	Neg	122	1	424	pr0exp2		-0.66369	2.63	-1.08751	2.63	-0.78857	424
239	nightmare	1	287	0	top	Neg	112	1	424	pr0exp2		-1.1244	2.63	-1.08751	2.63	-0.78857	424
241	loss	1	979	0	bottom	Neg	122	1	424	pr0exp2		-0.10908	2.63	-1.08751	2.63	-0.78857	424
245	joy	1	602	0	top	pos	111	1	424	pr0exp4		-0.66223	2.63	-1.08751	2.63	-0.78857	424
42	welfare	1	640	6	top	pos	211	1	424	pr6exp4	1	-0.60647	2.63	-1.08751	2.63	-0.78857	424
49	sweetheart	1	720	6	top	pos	211	1	424	pr6exp2	1	-0.48909	2.63	-1.08751	2.63	-0.78857	424
52	liberty	1	1800	6	bottom	pos	221	1	424	pr6exp2	1	1.09552	2.63	-1.08751	2.63	-0.78857	424
52	holiday	1	653	6	bottom	pos	221	1	424	pr6exp3	1	-0.5874	2.63	-1.08751	2.63	-0.78857	424
52	hell	1	614	6	top	Neg	212	1	424	pr6exp4	1	-0.64462	2.63	-1.08751	2.63	-0.78857	424
63	optimism	1	985	6	top	pos	211	1	424	pr6exp1	1	-0.10028	2.63	-1.08751	2.63	-0.78857	424
64	loneliness	1	760	6	bottom	Neg	222	1	424	pr6exp2	1	-0.4304	2.63	-1.08751	2.63	-0.78857	424
64	reward	1	708	6	bottom	pos	221	1	424	pr6exp3	1	-0.5067	2.63	-1.08751	2.63	-0.78857	424
69	hug	1	286	6	top	pos	211	1	424	pr6exp1	1	-1.12587	2.63	-1.08751	2.63	-0.78857	424
69	birthday	1	804	6	top	pos	211	1	424	pr6exp2	1	-0.36585	2.63	-1.08751	2.63	-0.78857	424
72	stress	1	621	6	top	Neg	212	1	424	pr6exp4	1	-0.63435	2.63	-1.08751	2.63	-0.78857	424
73	theft	1	853	6	bottom	Neg	222	1	424	pr6exp3	1	-0.29395	2.63	-1.08751	2.63	-0.78857	424
233	adventure	1	1003	6	bottom	pos	221	1	424	pr6exp1	1	-0.07387	2.63	-1.08751	2.63	-0.78857	424
244	joy	1	667	6	bottom	pos	221	1	424	pr6exp4	1	-0.56686	2.63	-1.08751	2.63	-0.78857	424
66	health	0	1015	0	top	pos	111	1	425	pr0exp3		-0.05626	2.63	-1.07851	2.63	-0.78371	425
66	beach	0	668	6	bottom	pos	221	1	425	pr6exp2	1	-0.56539	2.63	-1.07851	2.63	-0.78371	425
66	health	0	668	6	bottom	pos	221	1	425	pr6exp3	1	-0.56539	2.63	-1.07851	2.63	-0.78371	425
47	thief	1	615	0	top	Neg	112	1	425	pr0exp2		-0.64315	2.63	-1.07851	2.63	-0.78371	425
50	wealth	1	888	0	bottom	pos	121	1	425	pr0exp3		-0.2426	2.63	-1.07851	2.63	-0.78371	425
58	pain	1	787	0	bottom	Neg	122	1	425	pr0exp4		-0.39079	2.63	-1.07851	2.63	-0.78371	425
60	miracle	1	708	0	bottom	pos	121	1	425	pr0exp4		-0.5067	2.63	-1.07851	2.63	-0.78371	425
65	loss	1	627	0	top	Neg	112	1	425	pr0exp2		-0.62555	2.63	-1.07851	2.63	-0.78371	425
73	respect	1	938	0	top	pos	111	1	425	pr0exp3		-0.16924	2.63	-1.07851	2.63	-0.78371	425
235	miracle	1	671	0	bottom	pos	121	1	425	pr0exp4		-0.56099	2.63	-1.07851	2.63	-0.78371	425
239	theft	1	88	0	top	Neg	112	1	425	pr0exp3		-1.41638	2.63	-1.07851	2.63	-0.78371	425
50	depression	1	737	6	top	Neg	212	1	425	pr6exp3	1	-0.46415	2.63	-1.07851	2.63	-0.78371	425
53	penalty	1	1171	6	top	neg	212	1	425	pr6exp1	1	0.17263	2.63	-1.07851	2.63	-0.78371	425
54	improvement	1	621	6	bottom	pos	221	1	425	pr6exp2	1	-0.63435	2.63	-1.07851	2.63	-0.78371	425
57	loser	1	988	6	top	Neg	212	1	425	pr6exp4	1	-0.09588	2.63	-1.07851	2.63	-0.78371	425
59	poverty	1	655	6	bottom	Neg	222	1	425	pr6exp3	1	-0.58446	2.63	-1.07851	2.63	-0.78371	425
64	acceptance	1	670	6	bottom	pos	221	1	425	pr6exp4	1	-0.56245	2.63	-1.07851	2.63	-0.78371	425
71	mistake	1	614	6	bottom	Neg	222	1	425	pr6exp3	1	-0.64462	2.63	-1.07851	2.63	-0.78371	425
241	delight	1	972	6	bottom	pos	221	1	425	pr6exp3	1	-0.11935	2.63	-1.07851	2.63	-0.78371	425
54	penalty	0	572	0	top	Neg	112	1	426	pr0exp1		-0.70624	2.63	-1.06953	2.63	-0.77885	426
237	kiss	0	1056	6	top	pos	211	1	426	pr6exp1	1	0.0039	2.63	-1.06953	2.63	-0.77885	426
43	injury	1	2072	0	top	Neg	112	1	426	pr0exp2		1.4946	2.63	-1.06953	2.63	-0.77885	426
49	trouble	1	881	0	top	Neg	112	1	426	pr0exp1		-0.25287	2.63	-1.06953	2.63	-0.77885	426
52	sickness	1	708	0	top	Neg	112	1	426	pr0exp2		-0.5067	2.63	-1.06953	2.63	-0.77885	426
52	nightmare	1	748	0	bottom	Neg	122	1	426	pr0exp2		-0.44801	2.63	-1.06953	2.63	-0.77885	426
52	glory	1	561	0	top	pos	111	1	426	pr0exp4		-0.72238	2.63	-1.06953	2.63	-0.77885	426
57	dirt	1	562	0	top	Neg	112	1	426	pr0exp2		-0.72092	2.63	-1.06953	2.63	-0.77885	426
60	kiss	1	548	0	top	pos	111	1	426	pr0exp1		-0.74146	2.63	-1.06953	2.63	-0.77885	426
60	humor	1	1882	0	bottom	pos	121	1	426	pr0exp4		1.21583	2.63	-1.06953	2.63	-0.77885	426
64	mistake	1	1974	0	top	Neg	112	1	426	pr0exp3		1.35082	2.63	-1.06953	2.63	-0.77885	426
233	accident	1	773	0	top	Neg	112	1	426	pr0exp1		-0.41133	2.63	-1.06953	2.63	-0.77885	426
233	anger	1	2356	0	bottom	Neg	122	1	426	pr0exp1		1.9113	2.63	-1.06953	2.63	-0.77885	426
239	hell	1	373	0	top	Neg	112	1	426	pr0exp4		-0.99822	2.63	-1.06953	2.63	-0.77885	426
239	pain	1	156	0	top	Neg	112	1	426	pr0exp4		-1.31661	2.63	-1.06953	2.63	-0.77885	426
241	acceptance	1	655	0	bottom	pos	121	1	426	pr0exp4		-0.58446	2.63	-1.06953	2.63	-0.77885	426
44	champion	1	828	6	top	pos	211	1	426	pr6exp3	1	-0.33063	2.63	-1.06953	2.63	-0.77885	426
59	warmth	1	1095	6	bottom	pos	221	1	426	pr6exp1	1	0.06112	2.63	-1.06953	2.63	-0.77885	426
59	fault	1	561	6	bottom	Neg	222	1	426	pr6exp1	1	-0.72238	2.63	-1.06953	2.63	-0.77885	426
59	acceptance	1	616	6	top	pos	211	1	426	pr6exp4	1	-0.64169	2.63	-1.06953	2.63	-0.77885	426
63	excitement	1	1216	6	top	pos	211	1	426	pr6exp4	1	0.23865	2.63	-1.06953	2.63	-0.77885	426
68	fear	1	708	6	bottom	Neg	222	1	426	pr6exp4	1	-0.5067	2.63	-1.06953	2.63	-0.77885	426
239	discomfort	1	406	6	top	Neg	212	1	426	pr6exp4	0	-0.9498	2.63	-1.06953	2.63	-0.77885	426
241	pollution	1	622	6	bottom	Neg	222	1	426	pr6exp4	1	-0.63288	2.63	-1.06953	2.63	-0.77885	426
242	murderer	1	695	6	bottom	neg	222	1	426	pr6exp1	1	-0.52577	2.63	-1.06953	2.63	-0.77885	426
356	talent	1	1088	6	top	pos	211	1	426	pr6exp3	1	0.05085	2.63	-1.06953	2.63	-0.77885	426
51	achievement	0	733	6	top	pos	211	1	427	pr6exp4	1	-0.47002	2.63	-1.06057	2.63	-0.77399	427
66	illness	0	670	6	bottom	Neg	222	1	427	pr6exp3	1	-0.56245	2.63	-1.06057	2.63	-0.77399	427
52	poverty	1	1202	0	top	Neg	112	1	427	pr0exp3		0.21811	2.63	-1.06057	2.63	-0.77399	427
59	thief	1	537	0	bottom	Neg	122	1	427	pr0exp2		-0.7576	2.63	-1.06057	2.63	-0.77399	427
63	beach	1	724	0	bottom	pos	121	1	427	pr0exp2		-0.48322	2.63	-1.06057	2.63	-0.77399	427
63	depression	1	1736	0	top	Neg	112	1	427	pr0exp3		1.00161	2.63	-1.06057	2.63	-0.77399	427
63	paradise	1	655	0	bottom	pos	121	1	427	pr0exp4		-0.58446	2.63	-1.06057	2.63	-0.77399	427
64	loneliness	1	941	0	top	Neg	112	1	427	pr0exp2		-0.16483	2.63	-1.06057	2.63	-0.77399	427
73	kindness	1	640	0	bottom	pos	121	1	427	pr0exp3		-0.60647	2.63	-1.06057	2.63	-0.77399	427
234	nightmare	1	1215	0	bottom	Neg	122	1	427	pr0exp2		0.23719	2.63	-1.06057	2.63	-0.77399	427
239	accident	1	189	0	bottom	Neg	122	1	427	pr0exp1		-1.26819	2.63	-1.06057	2.63	-0.77399	427
245	stress	1	873	0	bottom	Neg	122	1	427	pr0exp4		-0.26461	2.63	-1.06057	2.63	-0.77399	427
42	honey	1	762	6	top	pos	211	1	427	pr6exp1	1	-0.42747	2.63	-1.06057	2.63	-0.77399	427
46	achievement	1	1624	6	top	pos	211	1	427	pr6exp4	1	0.83728	2.63	-1.06057	2.63	-0.77399	427
47	killer	1	550	6	top	Neg	212	1	427	pr6exp3	1	-0.73852	2.63	-1.06057	2.63	-0.77399	427
49	ignorance	1	764	6	top	Neg	212	1	427	pr6exp3	1	-0.42454	2.63	-1.06057	2.63	-0.77399	427
54	wedding	1	772	6	top	pos	211	1	427	pr6exp2	1	-0.4128	2.63	-1.06057	2.63	-0.77399	427
59	punishment	1	723	6	top	Neg	212	1	427	pr6exp2	1	-0.48469	2.63	-1.06057	2.63	-0.77399	427
64	paradise	1	884	6	bottom	pos	221	1	427	pr6exp4	1	-0.24847	2.63	-1.06057	2.63	-0.77399	427
73	nightmare	1	773	6	bottom	Neg	222	1	427	pr6exp2	1	-0.41133	2.63	-1.06057	2.63	-0.77399	427
234	death	1	1017	6	top	Neg	212	1	427	pr6exp4	1	-0.05333	2.63	-1.06057	2.63	-0.77399	427
65	funeral	0	937	0	bottom	Neg	122	1	428	pr0exp2		-0.1707	2.63	-1.05163	2.63	-0.76913	428
239	comfort	0	257	0	top	pos	111	1	428	pr0exp1		-1.16842	2.63	-1.05163	2.63	-0.76913	428
239	birthday	0	557	0	bottom	pos	121	1	428	pr0exp2		-0.72825	2.63	-1.05163	2.63	-0.76913	428
51	death	0	608	6	top	Neg	212	1	428	pr6exp4	1	-0.65342	2.63	-1.05163	2.63	-0.76913	428
46	hug	1	1058	0	top	pos	111	1	428	pr0exp1		0.00683	2.63	-1.05163	2.63	-0.76913	428
48	wedding	1	1173	0	top	pos	111	1	428	pr0exp2		0.17556	2.63	-1.05163	2.63	-0.76913	428
49	accident	1	937	0	bottom	Neg	122	1	428	pr0exp1		-0.1707	2.63	-1.05163	2.63	-0.76913	428
50	talent	1	791	0	top	pos	111	1	428	pr0exp3		-0.38492	2.63	-1.05163	2.63	-0.76913	428
55	evil	1	825	0	bottom	Neg	122	1	428	pr0exp2		-0.33503	2.63	-1.05163	2.63	-0.76913	428
64	birthday	1	857	0	bottom	pos	121	1	428	pr0exp2		-0.28808	2.63	-1.05163	2.63	-0.76913	428
65	bankrupt	1	898	0	top	Neg	112	1	428	pr0exp4		-0.22793	2.63	-1.05163	2.63	-0.76913	428
73	trouble	1	724	0	top	Neg	112	1	428	pr0exp1		-0.48322	2.63	-1.05163	2.63	-0.76913	428
73	loyalty	1	640	0	bottom	pos	121	1	428	pr0exp2		-0.60647	2.63	-1.05163	2.63	-0.76913	428
239	illness	1	124	0	top	Neg	112	1	428	pr0exp3		-1.36356	2.63	-1.05163	2.63	-0.76913	428
242	punishment	1	1351	0	bottom	Neg	122	1	428	pr0exp2		0.43673	2.63	-1.05163	2.63	-0.76913	428
244	liberty	1	1031	0	bottom	pos	121	1	428	pr0exp2		-0.03278	2.63	-1.05163	2.63	-0.76913	428
245	acceptance	1	1240	0	bottom	pos	121	1	428	pr0exp4		0.27387	2.63	-1.05163	2.63	-0.76913	428
59	bankrupt	1	724	6	top	Neg	212	1	428	pr6exp4	1	-0.48322	2.63	-1.05163	2.63	-0.76913	428
64	desire	1	1215	6	top	pos	211	1	428	pr6exp3	1	0.23719	2.63	-1.05163	2.63	-0.76913	428
69	heaven	1	441	6	bottom	pos	221	1	428	pr6exp1	1	-0.89845	2.63	-1.05163	2.63	-0.76913	428
70	selfishness	1	1123	6	top	neg	212	1	428	pr6exp1	1	0.1022	2.63	-1.05163	2.63	-0.76913	428
71	confidence	1	1177	6	bottom	pos	221	1	428	pr6exp2	1	0.18143	2.63	-1.05163	2.63	-0.76913	428
73	health	1	540	6	bottom	pos	221	1	428	pr6exp3	1	-0.7532	2.63	-1.05163	2.63	-0.76913	428
242	suicide	1	2311	6	top	neg	212	1	428	pr6exp1	1	1.84527	2.63	-1.05163	2.63	-0.76913	428
245	evil	1	557	6	top	Neg	212	1	428	pr6exp2	1	-0.72825	2.63	-1.05163	2.63	-0.76913	428
66	angel	0	925	6	top	pos	211	1	429	pr6exp4	1	-0.18831	2.63	-1.04272	2.63	-0.76428	429
49	depression	1	644	0	top	Neg	112	1	429	pr0exp3		-0.6006	2.63	-1.04272	2.63	-0.76428	429
50	hope	1	957	0	top	pos	111	1	429	pr0exp4		-0.14136	2.63	-1.04272	2.63	-0.76428	429
60	bless	1	724	0	top	pos	111	1	429	pr0exp2		-0.48322	2.63	-1.04272	2.63	-0.76428	429
64	improvement	1	950	0	bottom	pos	121	1	429	pr0exp2		-0.15163	2.63	-1.04272	2.63	-0.76428	429
69	achievement	1	241	0	top	pos	111	1	429	pr0exp4		-1.1919	2.63	-1.04272	2.63	-0.76428	429
70	accident	1	1006	0	top	Neg	112	1	429	pr0exp1		-0.06946	2.63	-1.04272	2.63	-0.76428	429
71	disaster	1	832	0	top	Neg	112	1	429	pr0exp1		-0.32476	2.63	-1.04272	2.63	-0.76428	429
242	success	1	1071	0	bottom	pos	121	1	429	pr0exp1		0.02591	2.63	-1.04272	2.63	-0.76428	429
243	loneliness	1	1508	0	bottom	Neg	122	1	429	pr0exp2		0.66709	2.63	-1.04272	2.63	-0.76428	429
50	heaven	1	847	6	top	pos	211	1	429	pr6exp1	1	-0.30275	2.63	-1.04272	2.63	-0.76428	429
50	anger	1	791	6	top	Neg	212	1	429	pr6exp1	1	-0.38492	2.63	-1.04272	2.63	-0.76428	429
52	suicide	1	1071	6	top	neg	212	1	429	pr6exp1	1	0.02591	2.63	-1.04272	2.63	-0.76428	429
52	danger	1	565	6	bottom	neg	222	1	429	pr6exp1	1	-0.71651	2.63	-1.04272	2.63	-0.76428	429
52	honesty	1	605	6	bottom	pos	221	1	429	pr6exp3	1	-0.65783	2.63	-1.04272	2.63	-0.76428	429
59	guilt	1	738	6	top	Neg	212	1	429	pr6exp3	1	-0.46268	2.63	-1.04272	2.63	-0.76428	429
65	poverty	1	645	6	top	Neg	212	1	429	pr6exp3	1	-0.59914	2.63	-1.04272	2.63	-0.76428	429
67	wedding	1	775	6	top	pos	211	1	429	pr6exp2	1	-0.4084	2.63	-1.04272	2.63	-0.76428	429
71	glory	1	845	6	top	pos	211	1	429	pr6exp4	1	-0.30569	2.63	-1.04272	2.63	-0.76428	429
66	optimism	0	739	0	top	pos	111	1	430	pr0exp1		-0.46122	2.63	-1.03382	2.63	-0.75942	430
239	bless	0	177	6	bottom	pos	221	1	430	pr6exp2	1	-1.2858	2.63	-1.03382	2.63	-0.75942	430
42	accident	1	966	0	top	Neg	112	1	430	pr0exp1		-0.12815	2.63	-1.03382	2.63	-0.75942	430
49	champion	1	753	0	bottom	pos	121	1	430	pr0exp3		-0.44067	2.63	-1.03382	2.63	-0.75942	430
52	hope	1	966	0	bottom	pos	121	1	430	pr0exp4		-0.12815	2.63	-1.03382	2.63	-0.75942	430
57	success	1	940	0	bottom	pos	121	1	430	pr0exp1		-0.1663	2.63	-1.03382	2.63	-0.75942	430
57	poverty	1	1006	0	bottom	Neg	122	1	430	pr0exp3		-0.06946	2.63	-1.03382	2.63	-0.75942	430
59	miracle	1	593	0	top	pos	111	1	430	pr0exp4		-0.67543	2.63	-1.03382	2.63	-0.75942	430
59	acceptance	1	672	0	bottom	pos	121	1	430	pr0exp4		-0.55952	2.63	-1.03382	2.63	-0.75942	430
64	funeral	1	830	0	bottom	Neg	122	1	430	pr0exp2		-0.3277	2.63	-1.03382	2.63	-0.75942	430
71	loser	1	632	0	bottom	Neg	122	1	430	pr0exp4		-0.61821	2.63	-1.03382	2.63	-0.75942	430
245	penalty	1	740	0	top	Neg	112	1	430	pr0exp1		-0.45975	2.63	-1.03382	2.63	-0.75942	430
356	cancer	1	726	0	bottom	Neg	122	1	430	pr0exp2		-0.48029	2.63	-1.03382	2.63	-0.75942	430
43	sickness	1	1959	6	bottom	Neg	222	1	430	pr6exp2	1	1.32881	2.63	-1.03382	2.63	-0.75942	430
49	funeral	1	980	6	top	Neg	212	1	430	pr6exp2	1	-0.10761	2.63	-1.03382	2.63	-0.75942	430
52	nightmare	1	1152	6	top	Neg	212	1	430	pr6exp2	1	0.14475	2.63	-1.03382	2.63	-0.75942	430
52	bankrupt	1	1125	6	top	Neg	212	1	430	pr6exp4	1	0.10514	2.63	-1.03382	2.63	-0.75942	430
59	starving	1	780	6	top	Neg	212	1	430	pr6exp4	1	-0.40106	2.63	-1.03382	2.63	-0.75942	430
59	hope	1	472	6	bottom	pos	221	1	430	pr6exp4	1	-0.85297	2.63	-1.03382	2.63	-0.75942	430
68	beach	1	1205	6	top	pos	211	1	430	pr6exp2	1	0.22251	2.63	-1.03382	2.63	-0.75942	430
238	wisdom	1	805	6	top	pos	211	1	430	pr6exp3	1	-0.36438	2.63	-1.03382	2.63	-0.75942	430
242	nightmare	1	1539	6	top	Neg	212	1	430	pr6exp2	1	0.71257	2.63	-1.03382	2.63	-0.75942	430
242	delight	1	645	6	top	pos	211	1	430	pr6exp3	1	-0.59914	2.63	-1.03382	2.63	-0.75942	430
242	achievement	1	1926	6	bottom	pos	221	1	430	pr6exp4	1	1.28039	2.63	-1.03382	2.63	-0.75942	430
51	adventure	0	660	0	top	pos	111	1	431	pr0exp1		-0.57713	2.63	-1.02495	2.63	-0.75456	431
239	confidence	0	474	0	bottom	pos	121	1	431	pr0exp2		-0.85003	2.63	-1.02495	2.63	-0.75456	431
66	pollution	0	674	6	top	Neg	212	1	431	pr6exp4	1	-0.55659	2.63	-1.02495	2.63	-0.75456	431
69	hunger	0	1177	6	bottom	Neg	222	1	431	pr6exp4	1	0.18143	2.63	-1.02495	2.63	-0.75456	431
58	stress	1	578	0	top	Neg	112	1	431	pr0exp4		-0.69744	2.63	-1.02495	2.63	-0.75456	431
64	reward	1	1104	0	top	pos	111	1	431	pr0exp3		0.07432	2.63	-1.02495	2.63	-0.75456	431
235	talent	1	760	0	bottom	pos	121	1	431	pr0exp3		-0.4304	2.63	-1.02495	2.63	-0.75456	431
239	thief	1	43	0	top	Neg	112	1	431	pr0exp2		-1.48241	2.63	-1.02495	2.63	-0.75456	431
[truncated: 7,797 more rows]

## Sheet: Exp4
Subject	M2	mark2	picname	picNO	picRT	wml	position	valence	pqACC	pqRT	Procedure	wmlscore	ZpicRT	LogpqRT	ZLogpqRT	LogpqRT_replaced	ZpqRT	pqRT_replaced
[truncated: 9,216 more rows]

[truncated: 2 more sheets: Exp5, Exp6]
